# Supplementary material for: Joint representation of molecular networks from multiple species improves gene classification
Source: PLoS Comput Biol. 2024 Jan 10;20(1):e1011773. doi: 10.1371/journal.pcbi.1011773 (PMC10805316; doi:10.1371/journal.pcbi.1011773)
Supplement: S1 Data — In each species, the top-ranked genes for each human disease were identified by training a classifier trained on GenePlexusZoo’s multi-species network representation using the human disease genes and applying the trained model to predict genes in model species. The file contains a table of the Gene Ontology (GO) biological process genesets and Monarch phenotype genesets most enriched among these top-ranked genes. The columns of the file refer to the molecular network used to create the multi-species network representation (Network), the model species where predictions were made (Species), the Disease Ontology identifier of the human disease (DOID), the name of the disease (Disease Name), the number of human genes annotated to the disease (Number of Disease Genes), the subset of disease genes that have an ortholog in model species (Number of Disease Genes With Any Orthologs in Model Species), the GO or Monarch enrichment task (Task), the identifier of the process/phenotype (Term ID), the name of the process/phenotype (Term Name), the False Discovery Rate of the enrichment (FDR of Term in Model), the FDR-based enrichment rank (Rank), the number of genes in the model species annotated to that process/phenotype term (Number of Term Genes), the number of process/phenotype genes that have human orthologs (Number of Term Genes With Any Orthologs in Human), and the size of the gene overlap between the disease and the process/phenotype (Disease-Term Gene Overlap). (TSV) [file pcbi.1011773.s001.tsv]

Network	Species	DOID	Disease Name	Number of Disease Genes	Number of Disease Genes With Any Orthologs in Model Species	Task	Term ID	Term Name	FDR of Term in Model	Rank	Number of Term Genes	Number of Term Genes With Any Orthologs in Human	Disease-Term Gene Overlap
IMP	fish	DOID:0050557	congenital_muscular_dystrophy	33	26	GO	GO:0006486	protein glycosylation	0.00E+00	1	10	9	4
IMP	fish	DOID:0050557	congenital_muscular_dystrophy	33	26	GO	GO:0043413	macromolecule glycosylation	0.00E+00	2	10	9	4
IMP	fish	DOID:0050557	congenital_muscular_dystrophy	33	26	GO	GO:0070085	glycosylation	4.65E-307	3	11	10	4
IMP	fish	DOID:0050557	congenital_muscular_dystrophy	33	26	GO	GO:0009101	glycoprotein biosynthetic process	1.98E-152	4	23	21	4
IMP	fish	DOID:0050557	congenital_muscular_dystrophy	33	26	GO	GO:0055002	striated muscle cell development	2.45E-137	5	145	108	6
IMP	fish	DOID:0050557	congenital_muscular_dystrophy	33	26	GO	GO:0009100	glycoprotein metabolic process	1.18E-134	6	26	24	4
IMP	fish	DOID:0050557	congenital_muscular_dystrophy	33	26	GO	GO:0055001	muscle cell development	7.05E-127	7	159	116	6
IMP	fish	DOID:0050557	congenital_muscular_dystrophy	33	26	GO	GO:0051146	striated muscle cell differentiation	2.02E-121	8	167	125	6
IMP	fish	DOID:0050557	congenital_muscular_dystrophy	33	26	GO	GO:1901137	carbohydrate derivative biosynthetic process	1.52E-119	9	30	26	4
IMP	fish	DOID:0050557	congenital_muscular_dystrophy	33	26	GO	GO:0042692	muscle cell differentiation	3.68E-111	10	187	136	6
IMP	fish	DOID:0050557	congenital_muscular_dystrophy	33	26	GO	GO:0048747	muscle fiber development	4.52E-110	11	65	51	6
IMP	fish	DOID:0050557	congenital_muscular_dystrophy	33	26	GO	GO:1901135	carbohydrate derivative metabolic process	2.31E-83	12	42	37	4
IMP	fish	DOID:0050557	congenital_muscular_dystrophy	33	26	GO	GO:0006941	striated muscle contraction	1.55E-54	13	13	9	0
IMP	fish	DOID:0050557	congenital_muscular_dystrophy	33	26	GO	GO:0030239	myofibril assembly	5.87E-52	14	70	47	0
IMP	fish	DOID:0050557	congenital_muscular_dystrophy	33	26	GO	GO:1901566	organonitrogen compound biosynthetic process	1.43E-50	15	70	57	4
IMP	fish	DOID:0050557	congenital_muscular_dystrophy	33	26	GO	GO:0010927	cellular component assembly involved in morphogenesis	3.93E-50	16	74	50	0
IMP	fish	DOID:0050557	congenital_muscular_dystrophy	33	26	GO	GO:0031032	actomyosin structure organization	3.30E-48	17	75	51	0
IMP	fish	DOID:0050557	congenital_muscular_dystrophy	33	26	GO	GO:0034645	cellular macromolecule biosynthetic process	1.75E-45	18	76	58	4
IMP	fish	DOID:0050557	congenital_muscular_dystrophy	33	26	GO	GO:0009059	macromolecule biosynthetic process	8.68E-45	19	77	59	4
IMP	fish	DOID:0050557	congenital_muscular_dystrophy	33	26	GO	GO:0006464	cellular protein modification process	1.13E-42	21	76	64	4
IMP	fish	DOID:0050557	congenital_muscular_dystrophy	33	26	GO	GO:0036211	protein modification process	1.13E-42	20	76	64	4
IMP	fish	DOID:0050557	congenital_muscular_dystrophy	33	26	GO	GO:0030036	actin cytoskeleton organization	8.49E-39	22	94	64	0
IMP	fish	DOID:0050557	congenital_muscular_dystrophy	33	26	GO	GO:0097435	supramolecular fiber organization	9.34E-39	23	98	68	0
IMP	fish	DOID:0050557	congenital_muscular_dystrophy	33	26	GO	GO:0043412	macromolecule modification	1.30E-38	24	83	70	4
IMP	fish	DOID:0050557	congenital_muscular_dystrophy	33	26	GO	GO:0030029	actin filament-based process	1.67E-38	25	95	65	0
IMP	fish	DOID:0050557	congenital_muscular_dystrophy	33	26	GO	GO:0006936	muscle contraction	1.16E-37	26	20	14	0
IMP	fish	DOID:0050557	congenital_muscular_dystrophy	33	26	GO	GO:0044267	cellular protein metabolic process	2.27E-36	27	88	73	4
IMP	fish	DOID:0050557	congenital_muscular_dystrophy	33	26	GO	GO:0060537	muscle tissue development	7.72E-36	28	171	125	4
IMP	fish	DOID:0050557	congenital_muscular_dystrophy	33	26	GO	GO:0014706	striated muscle tissue development	1.86E-35	29	168	124	4
IMP	fish	DOID:0050557	congenital_muscular_dystrophy	33	26	GO	GO:0003012	muscle system process	1.05E-34	30	22	16	0
IMP	fish	DOID:0050557	congenital_muscular_dystrophy	33	26	GO	GO:0007519	skeletal muscle tissue development	2.26E-31	31	99	78	4
IMP	fish	DOID:0050557	congenital_muscular_dystrophy	33	26	GO	GO:0044249	cellular biosynthetic process	1.21E-30	32	117	92	4
IMP	fish	DOID:0050557	congenital_muscular_dystrophy	33	26	GO	GO:0009058	biosynthetic process	1.33E-30	33	123	98	4
IMP	fish	DOID:0050557	congenital_muscular_dystrophy	33	26	GO	GO:1901576	organic substance biosynthetic process	3.53E-30	34	117	92	4
IMP	fish	DOID:0050557	congenital_muscular_dystrophy	33	26	GO	GO:0055003	cardiac myofibril assembly	5.54E-30	35	12	8	0
IMP	fish	DOID:0050557	congenital_muscular_dystrophy	33	26	GO	GO:0060538	skeletal muscle organ development	7.80E-29	36	110	85	4
IMP	fish	DOID:0050557	congenital_muscular_dystrophy	33	26	GO	GO:0007010	cytoskeleton organization	4.09E-26	37	145	106	0
IMP	fish	DOID:0050557	congenital_muscular_dystrophy	33	26	GO	GO:0007517	muscle organ development	9.93E-25	38	141	104	4
IMP	fish	DOID:0050557	congenital_muscular_dystrophy	33	26	GO	GO:0019538	protein metabolic process	2.07E-24	39	133	112	4
IMP	fish	DOID:0050557	congenital_muscular_dystrophy	33	26	GO	GO:0014866	skeletal myofibril assembly	1.85E-23	40	19	12	0
IMP	fish	DOID:0050557	congenital_muscular_dystrophy	33	26	GO	GO:1901564	organonitrogen compound metabolic process	1.07E-18	41	176	144	4
IMP	fish	DOID:0050557	congenital_muscular_dystrophy	33	26	GO	GO:0060047	heart contraction	6.19E-18	42	74	62	0
IMP	fish	DOID:0050557	congenital_muscular_dystrophy	33	26	GO	GO:0003015	heart process	3.32E-17	43	77	65	0
IMP	fish	DOID:0050557	congenital_muscular_dystrophy	33	26	GO	GO:0044260	cellular macromolecule metabolic process	5.44E-17	44	180	142	4
IMP	fish	DOID:0050557	congenital_muscular_dystrophy	33	26	GO	GO:0048741	skeletal muscle fiber development	2.78E-16	46	44	40	2
IMP	fish	DOID:0050557	congenital_muscular_dystrophy	33	26	GO	GO:0014904	myotube cell development	2.78E-16	45	44	40	2
IMP	fish	DOID:0050557	congenital_muscular_dystrophy	33	26	GO	GO:0014902	myotube differentiation	1.13E-15	47	55	47	2
IMP	fish	DOID:0050557	congenital_muscular_dystrophy	33	26	GO	GO:0048738	cardiac muscle tissue development	2.82E-15	48	82	56	0
IMP	fish	DOID:0050557	congenital_muscular_dystrophy	33	26	GO	GO:0008015	blood circulation	8.14E-15	49	96	80	0
IMP	fish	DOID:0050557	congenital_muscular_dystrophy	33	26	GO	GO:0003013	circulatory system process	2.42E-14	50	99	83	0
IMP	fish	DOID:0050557	congenital_muscular_dystrophy	33	26	GO	GO:0045214	sarcomere organization	4.97E-14	51	28	20	0
IMP	fish	DOID:0050557	congenital_muscular_dystrophy	33	26	GO	GO:0031399	regulation of protein modification process	1.10E-13	52	48	34	2
IMP	fish	DOID:0050557	congenital_muscular_dystrophy	33	26	GO	GO:0055013	cardiac muscle cell development	1.26E-13	53	30	21	0
IMP	fish	DOID:0050557	congenital_muscular_dystrophy	33	26	GO	GO:0055006	cardiac cell development	9.70E-13	54	33	23	0
IMP	fish	DOID:0050557	congenital_muscular_dystrophy	33	26	GO	GO:0061515	myeloid cell development	6.78E-12	55	59	48	0
IMP	fish	DOID:0050557	congenital_muscular_dystrophy	33	26	GO	GO:0016203	muscle attachment	4.27E-11	56	11	6	1
IMP	fish	DOID:0050557	congenital_muscular_dystrophy	33	26	GO	GO:0043113	receptor clustering	1.82E-10	57	10	6	1
IMP	fish	DOID:0050557	congenital_muscular_dystrophy	33	26	GO	GO:0007224	smoothened signaling pathway	1.36E-09	58	24	16	0
IMP	fish	DOID:0050557	congenital_muscular_dystrophy	33	26	GO	GO:0051668	localization within membrane	1.55E-09	59	11	7	1
IMP	fish	DOID:0050557	congenital_muscular_dystrophy	33	26	GO	GO:0055007	cardiac muscle cell differentiation	2.13E-09	60	43	33	0
IMP	fish	DOID:0050557	congenital_muscular_dystrophy	33	26	GO	GO:0001570	vasculogenesis	2.60E-08	61	47	30	1
IMP	fish	DOID:0050557	congenital_muscular_dystrophy	33	26	GO	GO:0010256	endomembrane system organization	2.29E-07	62	23	18	1
IMP	fish	DOID:0050557	congenital_muscular_dystrophy	33	26	GO	GO:0032268	regulation of cellular protein metabolic process	2.51E-07	64	78	51	2
IMP	fish	DOID:0050557	congenital_muscular_dystrophy	33	26	GO	GO:0072657	protein localization to membrane	2.51E-07	63	14	10	1
IMP	fish	DOID:0050557	congenital_muscular_dystrophy	33	26	GO	GO:0035051	cardiocyte differentiation	4.92E-07	65	59	44	0
IMP	fish	DOID:0050557	congenital_muscular_dystrophy	33	26	Monarch	ZP:0002704	larval locomotory behavior disrupted, abnormal	2.94E-180	1	10	6	2
IMP	fish	DOID:0050557	congenital_muscular_dystrophy	33	26	Monarch	ZP:0000669	muscle disorganized, abnormal	3.99E-39	2	17	12	2
IMP	fish	DOID:0050557	congenital_muscular_dystrophy	33	26	Monarch	ZP:0000232	heart decreased contractility, abnormal	1.03E-36	3	20	12	0
IMP	fish	DOID:0050557	congenital_muscular_dystrophy	33	26	Monarch	ZP:0000594	embryo development delayed, abnormal	1.32E-30	4	85	61	4
IMP	fish	DOID:0050557	congenital_muscular_dystrophy	33	26	Monarch	ZP:0000236	sarcomere organization disrupted, abnormal	1.65E-28	5	15	9	1
IMP	fish	DOID:0050557	congenital_muscular_dystrophy	33	26	Monarch	ZP:0001683	whole organism paralysed, abnormal	1.78E-25	6	11	8	1
IMP	fish	DOID:0050557	congenital_muscular_dystrophy	33	26	Monarch	ZP:0002469	sinus venosus increased accumulation blood, abnormal	1.57E-18	7	13	10	0
IMP	fish	DOID:0050557	congenital_muscular_dystrophy	33	26	Monarch	ZP:0002176	heart contractility, abnormal	1.57E-18	8	10	8	0
IMP	fish	DOID:0050557	congenital_muscular_dystrophy	33	26	Monarch	ZP:0011757	atrium morphology, abnormal	1.23E-16	9	12	9	0
IMP	fish	DOID:0050557	congenital_muscular_dystrophy	33	26	Monarch	ZP:0003210	whole organism decreased mobility, abnormal	2.54E-16	10	52	40	2
IMP	fish	DOID:0050557	congenital_muscular_dystrophy	33	26	Monarch	ZP:0005734	muscle morphology, abnormal	1.32E-15	11	12	10	1
IMP	fish	DOID:0050557	congenital_muscular_dystrophy	33	26	Monarch	ZP:0000463	heart contraction arrested, abnormal	1.51E-15	12	14	12	0
IMP	fish	DOID:0050557	congenital_muscular_dystrophy	33	26	Monarch	ZP:0003252	heart contraction decreased process quality, abnormal	6.27E-14	13	16	12	0
IMP	fish	DOID:0050557	congenital_muscular_dystrophy	33	26	Monarch	ZP:0000659	skeletal muscle tissue development disrupted, abnormal	6.88E-13	14	15	12	0
IMP	fish	DOID:0050557	congenital_muscular_dystrophy	33	26	Monarch	ZP:0001091	post-vent region increased curvature, abnormal	3.75E-11	15	57	40	2
IMP	fish	DOID:0050557	congenital_muscular_dystrophy	33	26	Monarch	ZP:0006837	skeletal muscle cell disorganized, abnormal	7.71E-11	16	12	6	0
IMP	fish	DOID:0050557	congenital_muscular_dystrophy	33	26	Monarch	ZP:0002502	heart dilated, abnormal	8.01E-11	17	14	9	0
IMP	fish	DOID:0050557	congenital_muscular_dystrophy	33	26	Monarch	ZP:0002458	locomotion decreased occurrence, abnormal	2.54E-10	18	14	9	0
IMP	fish	DOID:0050557	congenital_muscular_dystrophy	33	26	Monarch	ZP:0019193	heart decreased amount, abnormal	5.14E-10	19	16	11	0
IMP	fish	DOID:0050557	congenital_muscular_dystrophy	33	26	Monarch	ZP:0000242	sarcomere skeletal muscle disorganized, abnormal	6.84E-10	20	16	11	0
IMP	fish	DOID:0050557	congenital_muscular_dystrophy	33	26	Monarch	ZP:0000027	post-vent region decreased length, abnormal	1.97E-09	21	122	90	2
IMP	fish	DOID:0050557	congenital_muscular_dystrophy	33	26	Monarch	ZP:0001203	musculoskeletal movement disrupted, abnormal	7.95E-09	22	22	13	2
IMP	fish	DOID:0050557	congenital_muscular_dystrophy	33	26	Monarch	ZP:0004977	blood circulation decreased occurrence, abnormal	8.00E-09	23	17	11	0
IMP	fish	DOID:0050557	congenital_muscular_dystrophy	33	26	Monarch	ZP:0002590	whole organism decreased behavioural activity, abnormal	1.07E-08	24	21	13	0
IMP	fish	DOID:0050557	congenital_muscular_dystrophy	33	26	Monarch	ZP:0002170	heart contraction process quality, abnormal	1.09E-08	25	32	24	0
IMP	fish	DOID:0050557	congenital_muscular_dystrophy	33	26	Monarch	ZP:0000469	ventral fin fold decreased size, abnormal	1.70E-08	26	12	8	1
IMP	fish	DOID:0050557	congenital_muscular_dystrophy	33	26	Monarch	ZP:0000187	retina malformed, abnormal	3.58E-07	27	12	10	1
IMP	fish	DOID:0050557	congenital_muscular_dystrophy	33	26	Monarch	ZP:0137878	outer limiting membrane broken, abnormal	4.62E-07	28	11	6	1
IMP	fish	DOID:0050557	congenital_muscular_dystrophy	33	26	Monarch	ZP:0003541	vertebra fused with vertebra, abnormal	4.81E-07	29	15	8	0
BioGRID	fly	DOID:0050557	congenital_muscular_dystrophy	31	22	GO	GO:0006493	protein O-linked glycosylation	1.81E-186	1	14	14	4
BioGRID	fly	DOID:0050557	congenital_muscular_dystrophy	31	22	GO	GO:0043413	macromolecule glycosylation	8.84E-125	3	22	22	4
BioGRID	fly	DOID:0050557	congenital_muscular_dystrophy	31	22	GO	GO:0006486	protein glycosylation	8.84E-125	2	22	22	4
BioGRID	fly	DOID:0050557	congenital_muscular_dystrophy	31	22	GO	GO:0070085	glycosylation	3.70E-119	4	23	23	4
BioGRID	fly	DOID:0050557	congenital_muscular_dystrophy	31	22	GO	GO:0045214	sarcomere organization	4.56E-118	5	33	30	3
BioGRID	fly	DOID:0050557	congenital_muscular_dystrophy	31	22	GO	GO:0009101	glycoprotein biosynthetic process	6.24E-104	6	35	34	4
BioGRID	fly	DOID:0050557	congenital_muscular_dystrophy	31	22	GO	GO:0030239	myofibril assembly	2.80E-90	7	45	40	3
BioGRID	fly	DOID:0050557	congenital_muscular_dystrophy	31	22	GO	GO:0009100	glycoprotein metabolic process	5.40E-87	8	43	40	4
BioGRID	fly	DOID:0050557	congenital_muscular_dystrophy	31	22	GO	GO:0055002	striated muscle cell development	4.91E-68	9	60	52	3
BioGRID	fly	DOID:0050557	congenital_muscular_dystrophy	31	22	GO	GO:1901137	carbohydrate derivative biosynthetic process	8.44E-68	10	58	50	4
BioGRID	fly	DOID:0050557	congenital_muscular_dystrophy	31	22	GO	GO:0055001	muscle cell development	7.42E-67	11	61	53	3
BioGRID	fly	DOID:0050557	congenital_muscular_dystrophy	31	22	GO	GO:0031032	actomyosin structure organization	3.37E-58	12	74	66	3
BioGRID	fly	DOID:0050557	congenital_muscular_dystrophy	31	22	GO	GO:1901135	carbohydrate derivative metabolic process	2.21E-47	13	83	71	4
BioGRID	fly	DOID:0050557	congenital_muscular_dystrophy	31	22	GO	GO:0016203	muscle attachment	1.93E-42	14	41	35	4
BioGRID	fly	DOID:0050557	congenital_muscular_dystrophy	31	22	GO	GO:0051146	striated muscle cell differentiation	5.77E-37	15	101	89	3
BioGRID	fly	DOID:0050557	congenital_muscular_dystrophy	31	22	GO	GO:0060538	skeletal muscle organ development	2.64E-36	16	53	44	4
BioGRID	fly	DOID:0050557	congenital_muscular_dystrophy	31	22	GO	GO:0097435	supramolecular fiber organization	9.69E-34	17	138	108	4
BioGRID	fly	DOID:0050557	congenital_muscular_dystrophy	31	22	GO	GO:0042692	muscle cell differentiation	3.04E-32	18	114	100	3
BioGRID	fly	DOID:0050557	congenital_muscular_dystrophy	31	22	GO	GO:0010927	cellular component assembly involved in morphogenesis	8.16E-30	19	128	106	3
BioGRID	fly	DOID:0050557	congenital_muscular_dystrophy	31	22	GO	GO:0030258	lipid modification	3.22E-28	20	23	23	2
BioGRID	fly	DOID:0050557	congenital_muscular_dystrophy	31	22	GO	GO:0007517	muscle organ development	8.26E-24	21	86	68	4
BioGRID	fly	DOID:0050557	congenital_muscular_dystrophy	31	22	GO	GO:0030036	actin cytoskeleton organization	7.08E-23	22	188	155	4
BioGRID	fly	DOID:0050557	congenital_muscular_dystrophy	31	22	GO	GO:0046716	muscle cell cellular homeostasis	2.59E-19	23	29	26	1
BioGRID	fly	DOID:0050557	congenital_muscular_dystrophy	31	22	GO	GO:0007295	growth of a germarium-derived egg chamber	2.95E-15	24	11	10	1
BioGRID	fly	DOID:0050557	congenital_muscular_dystrophy	31	22	GO	GO:0060964	regulation of gene silencing by miRNA	1.26E-14	25	12	10	1
BioGRID	fly	DOID:0050557	congenital_muscular_dystrophy	31	22	GO	GO:0008363	larval chitin-based cuticle development	2.48E-13	26	27	22	1
BioGRID	fly	DOID:0050557	congenital_muscular_dystrophy	31	22	GO	GO:0042337	cuticle development involved in chitin-based cuticle molting cycle	9.01E-13	27	28	23	1
BioGRID	fly	DOID:0050557	congenital_muscular_dystrophy	31	22	GO	GO:0060147	regulation of posttranscriptional gene silencing	2.63E-12	28	14	12	1
BioGRID	fly	DOID:0050557	congenital_muscular_dystrophy	31	22	GO	GO:1903578	regulation of ATP metabolic process	3.63E-12	29	12	11	1
BioGRID	fly	DOID:0050557	congenital_muscular_dystrophy	31	22	GO	GO:0007525	somatic muscle development	1.17E-10	30	78	67	2
BioGRID	fly	DOID:0050557	congenital_muscular_dystrophy	31	22	GO	GO:0006109	regulation of carbohydrate metabolic process	8.67E-10	31	16	14	1
BioGRID	fly	DOID:0050557	congenital_muscular_dystrophy	31	22	GO	GO:0044255	cellular lipid metabolic process	3.56E-08	32	97	85	2
BioGRID	fly	DOID:0050557	congenital_muscular_dystrophy	31	22	GO	GO:0043467	regulation of generation of precursor metabolites and energy	1.48E-07	33	19	17	1
BioGRID	fly	DOID:0050557	congenital_muscular_dystrophy	31	22	GO	GO:0062012	regulation of small molecule metabolic process	9.45E-07	34	22	19	1
BioGRID	fly	DOID:0050557	congenital_muscular_dystrophy	31	22	Monarch	FBcv:0002008	lethal - all die during second instar larval stage	1.83E-27	1	13	8	1
IMP	fly	DOID:0050557	congenital_muscular_dystrophy	33	22	GO	GO:0006493	protein O-linked glycosylation	2.10E-251	1	18	18	5
IMP	fly	DOID:0050557	congenital_muscular_dystrophy	33	22	GO	GO:0055002	striated muscle cell development	1.24E-207	2	60	52	3
IMP	fly	DOID:0050557	congenital_muscular_dystrophy	33	22	GO	GO:0045214	sarcomere organization	8.86E-205	3	33	30	3
IMP	fly	DOID:0050557	congenital_muscular_dystrophy	33	22	GO	GO:0055001	muscle cell development	2.39E-204	4	61	53	3
IMP	fly	DOID:0050557	congenital_muscular_dystrophy	33	22	GO	GO:0030239	myofibril assembly	3.61E-181	5	45	40	3
IMP	fly	DOID:0050557	congenital_muscular_dystrophy	33	22	GO	GO:0043413	macromolecule glycosylation	9.93E-161	6	32	32	5
IMP	fly	DOID:0050557	congenital_muscular_dystrophy	33	22	GO	GO:0006486	protein glycosylation	9.93E-161	7	32	32	5
IMP	fly	DOID:0050557	congenital_muscular_dystrophy	33	22	GO	GO:0070085	glycosylation	3.96E-158	8	33	33	5
IMP	fly	DOID:0050557	congenital_muscular_dystrophy	33	22	GO	GO:0031032	actomyosin structure organization	1.85E-154	9	79	66	3
IMP	fly	DOID:0050557	congenital_muscular_dystrophy	33	22	GO	GO:0051146	striated muscle cell differentiation	2.30E-133	10	103	89	3
IMP	fly	DOID:0050557	congenital_muscular_dystrophy	33	22	GO	GO:0042692	muscle cell differentiation	8.20E-119	11	117	101	3
IMP	fly	DOID:0050557	congenital_muscular_dystrophy	33	22	GO	GO:0009101	glycoprotein biosynthetic process	2.86E-118	12	45	44	5
IMP	fly	DOID:0050557	congenital_muscular_dystrophy	33	22	GO	GO:0097435	supramolecular fiber organization	3.08E-113	13	141	109	4
IMP	fly	DOID:0050557	congenital_muscular_dystrophy	33	22	GO	GO:0110020	regulation of actomyosin structure organization	4.35E-98	14	16	15	0
IMP	fly	DOID:0050557	congenital_muscular_dystrophy	33	22	GO	GO:0009100	glycoprotein metabolic process	1.33E-97	15	54	51	5
IMP	fly	DOID:0050557	congenital_muscular_dystrophy	33	22	GO	GO:1901137	carbohydrate derivative biosynthetic process	7.58E-84	16	75	63	5
IMP	fly	DOID:0050557	congenital_muscular_dystrophy	33	22	GO	GO:0030036	actin cytoskeleton organization	1.63E-82	17	197	156	4
IMP	fly	DOID:0050557	congenital_muscular_dystrophy	33	22	GO	GO:0051153	regulation of striated muscle cell differentiation	2.21E-80	18	13	11	0
IMP	fly	DOID:0050557	congenital_muscular_dystrophy	33	22	GO	GO:0051147	regulation of muscle cell differentiation	2.44E-75	19	14	12	0
IMP	fly	DOID:0050557	congenital_muscular_dystrophy	33	22	GO	GO:0060538	skeletal muscle organ development	4.16E-73	20	53	44	4
IMP	fly	DOID:0050557	congenital_muscular_dystrophy	33	22	GO	GO:0016203	muscle attachment	4.71E-71	21	41	35	4
IMP	fly	DOID:0050557	congenital_muscular_dystrophy	33	22	GO	GO:0010927	cellular component assembly involved in morphogenesis	1.06E-66	22	136	107	3
IMP	fly	DOID:0050557	congenital_muscular_dystrophy	33	22	GO	GO:0007517	muscle organ development	7.48E-61	23	93	68	4
IMP	fly	DOID:0050557	congenital_muscular_dystrophy	33	22	GO	GO:1902115	regulation of organelle assembly	1.32E-60	24	24	20	0
IMP	fly	DOID:0050557	congenital_muscular_dystrophy	33	22	GO	GO:0071711	basement membrane organization	1.72E-60	25	19	17	0
IMP	fly	DOID:0050557	congenital_muscular_dystrophy	33	22	GO	GO:1901135	carbohydrate derivative metabolic process	4.46E-59	26	107	91	5
IMP	fly	DOID:0050557	congenital_muscular_dystrophy	33	22	GO	GO:1902905	positive regulation of supramolecular fiber organization	2.83E-50	27	32	25	0
IMP	fly	DOID:0050557	congenital_muscular_dystrophy	33	22	GO	GO:0014706	striated muscle tissue development	8.84E-47	28	23	18	0
IMP	fly	DOID:0050557	congenital_muscular_dystrophy	33	22	GO	GO:0060537	muscle tissue development	1.32E-44	29	24	19	0
IMP	fly	DOID:0050557	congenital_muscular_dystrophy	33	22	GO	GO:0051495	positive regulation of cytoskeleton organization	7.88E-44	30	37	29	0
IMP	fly	DOID:0050557	congenital_muscular_dystrophy	33	22	GO	GO:0032956	regulation of actin cytoskeleton organization	4.86E-42	31	71	59	0
IMP	fly	DOID:0050557	congenital_muscular_dystrophy	33	22	GO	GO:0032970	regulation of actin filament-based process	5.59E-41	32	73	60	0
IMP	fly	DOID:0050557	congenital_muscular_dystrophy	33	22	GO	GO:0007015	actin filament organization	2.72E-38	34	85	61	1
IMP	fly	DOID:0050557	congenital_muscular_dystrophy	33	22	GO	GO:0048546	digestive tract morphogenesis	2.72E-38	33	70	53	1
IMP	fly	DOID:0050557	congenital_muscular_dystrophy	33	22	GO	GO:0072359	circulatory system development	4.47E-38	36	90	76	0
IMP	fly	DOID:0050557	congenital_muscular_dystrophy	33	22	GO	GO:0007507	heart development	4.47E-38	35	90	76	0
IMP	fly	DOID:0050557	congenital_muscular_dystrophy	33	22	GO	GO:1902903	regulation of supramolecular fiber organization	1.05E-36	37	76	65	0
IMP	fly	DOID:0050557	congenital_muscular_dystrophy	33	22	GO	GO:0048565	digestive tract development	9.72E-35	38	109	84	1
IMP	fly	DOID:0050557	congenital_muscular_dystrophy	33	22	GO	GO:0055123	digestive system development	9.72E-35	39	109	84	1
IMP	fly	DOID:0050557	congenital_muscular_dystrophy	33	22	GO	GO:0007525	somatic muscle development	1.64E-33	40	83	69	2
IMP	fly	DOID:0050557	congenital_muscular_dystrophy	33	22	GO	GO:0030198	extracellular matrix organization	6.50E-33	41	44	35	0
IMP	fly	DOID:0050557	congenital_muscular_dystrophy	33	22	GO	GO:0045746	negative regulation of Notch signaling pathway	1.92E-32	42	35	22	2
IMP	fly	DOID:0050557	congenital_muscular_dystrophy	33	22	GO	GO:0030258	lipid modification	5.77E-32	43	26	26	2
IMP	fly	DOID:0050557	congenital_muscular_dystrophy	33	22	GO	GO:0022600	digestive system process	8.67E-30	44	11	6	0
IMP	fly	DOID:0050557	congenital_muscular_dystrophy	33	22	GO	GO:0007586	digestion	8.67E-30	45	11	6	0
IMP	fly	DOID:0050557	congenital_muscular_dystrophy	33	22	GO	GO:0051493	regulation of cytoskeleton organization	8.57E-28	46	111	94	0
IMP	fly	DOID:0050557	congenital_muscular_dystrophy	33	22	GO	GO:0043062	extracellular structure organization	7.43E-26	47	61	49	0
IMP	fly	DOID:0050557	congenital_muscular_dystrophy	33	22	GO	GO:0010669	epithelial structure maintenance	8.40E-26	48	25	21	1
IMP	fly	DOID:0050557	congenital_muscular_dystrophy	33	22	GO	GO:0006936	muscle contraction	1.78E-24	49	11	10	0
IMP	fly	DOID:0050557	congenital_muscular_dystrophy	33	22	GO	GO:1902743	regulation of lamellipodium organization	4.87E-24	50	17	17	0
IMP	fly	DOID:0050557	congenital_muscular_dystrophy	33	22	GO	GO:0010591	regulation of lamellipodium assembly	4.87E-24	51	17	17	0
IMP	fly	DOID:0050557	congenital_muscular_dystrophy	33	22	GO	GO:0051668	localization within membrane	2.93E-23	52	10	9	0
IMP	fly	DOID:0050557	congenital_muscular_dystrophy	33	22	GO	GO:0051017	actin filament bundle assembly	4.66E-23	53	18	13	0
IMP	fly	DOID:0050557	congenital_muscular_dystrophy	33	22	GO	GO:0044089	positive regulation of cellular component biogenesis	2.40E-22	54	108	90	0
IMP	fly	DOID:0050557	congenital_muscular_dystrophy	33	22	GO	GO:0007527	adult somatic muscle development	1.82E-21	55	17	10	0
IMP	fly	DOID:0050557	congenital_muscular_dystrophy	33	22	GO	GO:0061458	reproductive system development	1.99E-21	57	83	68	0
IMP	fly	DOID:0050557	congenital_muscular_dystrophy	33	22	GO	GO:0048608	reproductive structure development	1.99E-21	56	83	68	0
IMP	fly	DOID:0050557	congenital_muscular_dystrophy	33	22	GO	GO:0003012	muscle system process	3.09E-21	58	18	15	0
IMP	fly	DOID:0050557	congenital_muscular_dystrophy	33	22	GO	GO:0008593	regulation of Notch signaling pathway	3.95E-20	59	63	45	2
IMP	fly	DOID:0050557	congenital_muscular_dystrophy	33	22	GO	GO:0061572	actin filament bundle organization	1.92E-19	60	22	16	0
IMP	fly	DOID:0050557	congenital_muscular_dystrophy	33	22	GO	GO:0033627	cell adhesion mediated by integrin	4.62E-19	61	17	14	1
IMP	fly	DOID:0050557	congenital_muscular_dystrophy	33	22	GO	GO:0035051	cardiocyte differentiation	5.86E-19	62	22	20	0
IMP	fly	DOID:0050557	congenital_muscular_dystrophy	33	22	GO	GO:0031589	cell-substrate adhesion	1.30E-16	63	17	8	1
IMP	fly	DOID:0050557	congenital_muscular_dystrophy	33	22	GO	GO:0035290	trunk segmentation	2.15E-16	64	17	15	1
IMP	fly	DOID:0050557	congenital_muscular_dystrophy	33	22	GO	GO:0003015	heart process	1.58E-15	65	17	14	0
IMP	fly	DOID:0050557	congenital_muscular_dystrophy	33	22	GO	GO:0003013	circulatory system process	1.58E-15	66	17	14	0
IMP	fly	DOID:0050557	congenital_muscular_dystrophy	33	22	GO	GO:0001894	tissue homeostasis	7.48E-15	67	58	50	1
IMP	fly	DOID:0050557	congenital_muscular_dystrophy	33	22	GO	GO:0010638	positive regulation of organelle organization	8.70E-15	68	117	90	0
IMP	fly	DOID:0050557	congenital_muscular_dystrophy	33	22	GO	GO:0060491	regulation of cell projection assembly	1.78E-14	69	41	39	0
IMP	fly	DOID:0050557	congenital_muscular_dystrophy	33	22	GO	GO:0120032	regulation of plasma membrane bounded cell projection assembly	1.78E-14	70	41	39	0
IMP	fly	DOID:0050557	congenital_muscular_dystrophy	33	22	GO	GO:0044255	cellular lipid metabolic process	9.62E-14	71	117	104	2
IMP	fly	DOID:0050557	congenital_muscular_dystrophy	33	22	GO	GO:0048871	multicellular organismal homeostasis	1.31E-13	72	66	58	1
IMP	fly	DOID:0050557	congenital_muscular_dystrophy	33	22	GO	GO:0007519	skeletal muscle tissue development	1.32E-13	73	13	9	0
IMP	fly	DOID:0050557	congenital_muscular_dystrophy	33	22	GO	GO:0040003	chitin-based cuticle development	4.36E-13	74	74	53	1
IMP	fly	DOID:0050557	congenital_muscular_dystrophy	33	22	GO	GO:0060249	anatomical structure homeostasis	2.48E-12	75	147	118	2
IMP	fly	DOID:0050557	congenital_muscular_dystrophy	33	22	GO	GO:0006629	lipid metabolic process	5.91E-12	76	155	139	2
IMP	fly	DOID:0050557	congenital_muscular_dystrophy	33	22	GO	GO:0042335	cuticle development	7.16E-12	77	110	79	1
IMP	fly	DOID:0050557	congenital_muscular_dystrophy	33	22	GO	GO:0007155	cell adhesion	1.13E-10	78	100	76	1
IMP	fly	DOID:0050557	congenital_muscular_dystrophy	33	22	GO	GO:0022610	biological adhesion	2.15E-10	79	102	77	1
IMP	fly	DOID:0050557	congenital_muscular_dystrophy	33	22	GO	GO:0070482	response to oxygen levels	1.27E-09	80	71	61	0
IMP	fly	DOID:0050557	congenital_muscular_dystrophy	33	22	GO	GO:0085029	extracellular matrix assembly	1.40E-09	81	14	7	0
IMP	fly	DOID:0050557	congenital_muscular_dystrophy	33	22	GO	GO:0034613	cellular protein localization	1.67E-09	82	173	145	0
IMP	fly	DOID:0050557	congenital_muscular_dystrophy	33	22	GO	GO:0007379	segment specification	1.68E-09	83	32	29	1
IMP	fly	DOID:0050557	congenital_muscular_dystrophy	33	22	GO	GO:0035272	exocrine system development	2.84E-09	84	115	91	1
IMP	fly	DOID:0050557	congenital_muscular_dystrophy	33	22	GO	GO:0007431	salivary gland development	2.84E-09	85	115	91	1
IMP	fly	DOID:0050557	congenital_muscular_dystrophy	33	22	GO	GO:0043254	regulation of protein complex assembly	4.65E-09	86	54	41	0
IMP	fly	DOID:0050557	congenital_muscular_dystrophy	33	22	GO	GO:0030833	regulation of actin filament polymerization	1.04E-08	87	37	29	0
IMP	fly	DOID:0050557	congenital_muscular_dystrophy	33	22	GO	GO:0007391	dorsal closure	1.05E-08	88	109	91	0
IMP	fly	DOID:0050557	congenital_muscular_dystrophy	33	22	GO	GO:0031503	protein-containing complex localization	1.10E-08	89	30	25	0
IMP	fly	DOID:0050557	congenital_muscular_dystrophy	33	22	GO	GO:0010720	positive regulation of cell development	1.38E-08	90	143	126	0
IMP	fly	DOID:0050557	congenital_muscular_dystrophy	33	22	GO	GO:0043954	cellular component maintenance	1.40E-08	91	28	25	0
IMP	fly	DOID:0050557	congenital_muscular_dystrophy	33	22	GO	GO:0008064	regulation of actin polymerization or depolymerization	1.76E-08	93	40	32	0
IMP	fly	DOID:0050557	congenital_muscular_dystrophy	33	22	GO	GO:0030832	regulation of actin filament length	1.76E-08	92	40	32	0
IMP	fly	DOID:0050557	congenital_muscular_dystrophy	33	22	GO	GO:0022612	gland morphogenesis	1.96E-08	94	94	74	1
IMP	fly	DOID:0050557	congenital_muscular_dystrophy	33	22	GO	GO:0007435	salivary gland morphogenesis	1.96E-08	95	94	74	1
IMP	fly	DOID:0050557	congenital_muscular_dystrophy	33	22	GO	GO:0035206	regulation of hemocyte proliferation	2.62E-08	96	41	35	0
IMP	fly	DOID:0050557	congenital_muscular_dystrophy	33	22	GO	GO:0008406	gonad development	2.86E-08	98	53	42	0
IMP	fly	DOID:0050557	congenital_muscular_dystrophy	33	22	GO	GO:0045137	development of primary sexual characteristics	2.86E-08	97	53	42	0
IMP	fly	DOID:0050557	congenital_muscular_dystrophy	33	22	GO	GO:0045597	positive regulation of cell differentiation	3.32E-08	99	149	132	0
IMP	fly	DOID:0050557	congenital_muscular_dystrophy	33	22	GO	GO:0016331	morphogenesis of embryonic epithelium	4.29E-08	100	124	98	0
IMP	fly	DOID:0050557	congenital_muscular_dystrophy	33	22	GO	GO:0110053	regulation of actin filament organization	6.16E-08	101	50	42	0
IMP	fly	DOID:0050557	congenital_muscular_dystrophy	33	22	GO	GO:0050804	modulation of chemical synaptic transmission	6.42E-08	102	94	77	2
IMP	fly	DOID:0050557	congenital_muscular_dystrophy	33	22	GO	GO:0099177	regulation of trans-synaptic signaling	6.42E-08	103	94	77	2
IMP	fly	DOID:0050557	congenital_muscular_dystrophy	33	22	GO	GO:0008363	larval chitin-based cuticle development	6.73E-08	104	28	22	1
IMP	fly	DOID:0050557	congenital_muscular_dystrophy	33	22	GO	GO:0032271	regulation of protein polymerization	7.28E-08	105	41	32	0
IMP	fly	DOID:0050557	congenital_muscular_dystrophy	33	22	GO	GO:0007494	midgut development	7.28E-08	106	36	29	1
IMP	fly	DOID:0050557	congenital_muscular_dystrophy	33	22	GO	GO:0042337	cuticle development involved in chitin-based cuticle molting cycle	9.48E-08	107	29	23	1
IMP	fly	DOID:0050557	congenital_muscular_dystrophy	33	22	GO	GO:0045451	pole plasm oskar mRNA localization	1.52E-07	108	48	29	0
IMP	fly	DOID:0050557	congenital_muscular_dystrophy	33	22	GO	GO:0007432	salivary gland boundary specification	2.30E-07	109	11	9	1
IMP	fly	DOID:0050557	congenital_muscular_dystrophy	33	22	GO	GO:0048732	gland development	2.93E-07	111	171	130	1
IMP	fly	DOID:0050557	congenital_muscular_dystrophy	33	22	GO	GO:0033365	protein localization to organelle	2.93E-07	110	62	50	0
IMP	fly	DOID:0050557	congenital_muscular_dystrophy	33	22	GO	GO:0032465	regulation of cytokinesis	2.96E-07	112	11	11	0
IMP	fly	DOID:0050557	congenital_muscular_dystrophy	33	22	GO	GO:0007591	molting cycle, chitin-based cuticle	3.76E-07	114	74	55	1
IMP	fly	DOID:0050557	congenital_muscular_dystrophy	33	22	GO	GO:0042303	molting cycle	3.76E-07	113	74	55	1
IMP	fly	DOID:0050557	congenital_muscular_dystrophy	33	22	GO	GO:0016334	establishment or maintenance of polarity of follicular epithelium	4.05E-07	115	29	23	1
IMP	fly	DOID:0050557	congenital_muscular_dystrophy	33	22	GO	GO:0072347	response to anesthetic	4.05E-07	116	23	17	0
IMP	fly	DOID:0050557	congenital_muscular_dystrophy	33	22	GO	GO:0007314	oocyte anterior/posterior axis specification	5.10E-07	117	89	58	1
IMP	fly	DOID:0050557	congenital_muscular_dystrophy	33	22	GO	GO:0007295	growth of a germarium-derived egg chamber	6.07E-07	118	11	10	1
IMP	fly	DOID:0050557	congenital_muscular_dystrophy	33	22	GO	GO:0008358	maternal determination of anterior/posterior axis, embryo	6.24E-07	119	91	58	1
IMP	fly	DOID:0050557	congenital_muscular_dystrophy	33	22	GO	GO:0030838	positive regulation of actin filament polymerization	9.28E-07	120	19	13	0
IMP	fly	DOID:0050557	congenital_muscular_dystrophy	33	22	GO	GO:0048813	dendrite morphogenesis	9.47E-07	121	130	111	0
IMP	fly	DOID:0050557	congenital_muscular_dystrophy	33	22	Monarch	FBcv:0000378	grandchildless	5.30E-18	1	18	10	0
IMP	fly	DOID:0050557	congenital_muscular_dystrophy	33	22	Monarch	FBcv:0000364	sterile	3.49E-12	2	194	137	1
IMP	fly	DOID:0050557	congenital_muscular_dystrophy	33	22	Monarch	FBcv:0000429	abnormal cell shape	3.95E-11	3	162	138	0
IMP	fly	DOID:0050557	congenital_muscular_dystrophy	33	22	Monarch	FBcv:0002012	majority die during larval stage	3.72E-10	4	35	26	1
IMP	fly	DOID:0050557	congenital_muscular_dystrophy	33	22	Monarch	FBcv:0002037	majority die during embryonic stage	7.20E-09	5	55	43	0
IMP	fly	DOID:0050557	congenital_muscular_dystrophy	33	22	Monarch	FBcv:0000683	abnormal temperature response	2.81E-08	6	24	18	1
IMP	fly	DOID:0050557	congenital_muscular_dystrophy	33	22	Monarch	ZP:0100495	response to stress process quality, abnormal	1.64E-07	7	163	127	0
BioGRID	human	DOID:0050557	congenital_muscular_dystrophy	31	1	GO	GO:0097502	mannosylation	0.00E+00	3	16	NA	7
BioGRID	human	DOID:0050557	congenital_muscular_dystrophy	31	1	GO	GO:0035268	protein mannosylation	0.00E+00	1	15	NA	7
BioGRID	human	DOID:0050557	congenital_muscular_dystrophy	31	1	GO	GO:0035269	protein O-linked mannosylation	0.00E+00	2	15	NA	7
BioGRID	human	DOID:0050557	congenital_muscular_dystrophy	31	1	GO	GO:0030049	muscle filament sliding	7.67E-232	4	36	NA	6
BioGRID	human	DOID:0050557	congenital_muscular_dystrophy	31	1	GO	GO:0033275	actin-myosin filament sliding	7.67E-232	5	36	NA	6
BioGRID	human	DOID:0050557	congenital_muscular_dystrophy	31	1	GO	GO:0006493	protein O-linked glycosylation	3.44E-217	6	86	NA	11
BioGRID	human	DOID:0050557	congenital_muscular_dystrophy	31	1	GO	GO:0070085	glycosylation	1.58E-146	7	158	NA	11
BioGRID	human	DOID:0050557	congenital_muscular_dystrophy	31	1	GO	GO:0043413	macromolecule glycosylation	1.12E-145	8	153	NA	11
BioGRID	human	DOID:0050557	congenital_muscular_dystrophy	31	1	GO	GO:0006486	protein glycosylation	1.42E-138	9	152	NA	11
BioGRID	human	DOID:0050557	congenital_muscular_dystrophy	31	1	GO	GO:0070252	actin-mediated cell contraction	7.59E-135	10	64	NA	6
BioGRID	human	DOID:0050557	congenital_muscular_dystrophy	31	1	GO	GO:0030048	actin filament-based movement	8.38E-123	11	73	NA	6
BioGRID	human	DOID:0050557	congenital_muscular_dystrophy	31	1	GO	GO:0060415	muscle tissue morphogenesis	2.74E-89	13	19	NA	3
BioGRID	human	DOID:0050557	congenital_muscular_dystrophy	31	1	GO	GO:0048644	muscle organ morphogenesis	2.74E-89	12	19	NA	3
BioGRID	human	DOID:0050557	congenital_muscular_dystrophy	31	1	GO	GO:0055008	cardiac muscle tissue morphogenesis	3.39E-79	14	18	NA	3
BioGRID	human	DOID:0050557	congenital_muscular_dystrophy	31	1	GO	GO:0006936	muscle contraction	4.37E-69	15	153	NA	6
BioGRID	human	DOID:0050557	congenital_muscular_dystrophy	31	1	GO	GO:0007517	muscle organ development	3.60E-68	16	76	NA	7
BioGRID	human	DOID:0050557	congenital_muscular_dystrophy	31	1	GO	GO:0003012	muscle system process	4.72E-65	17	163	NA	6
BioGRID	human	DOID:0050557	congenital_muscular_dystrophy	31	1	GO	GO:0061061	muscle structure development	2.40E-61	18	112	NA	8
BioGRID	human	DOID:0050557	congenital_muscular_dystrophy	31	1	GO	GO:0048738	cardiac muscle tissue development	2.53E-53	19	29	NA	3
BioGRID	human	DOID:0050557	congenital_muscular_dystrophy	31	1	GO	GO:0030239	myofibril assembly	5.10E-50	20	13	NA	2
BioGRID	human	DOID:0050557	congenital_muscular_dystrophy	31	1	GO	GO:0060537	muscle tissue development	4.39E-45	21	48	NA	3
BioGRID	human	DOID:0050557	congenital_muscular_dystrophy	31	1	GO	GO:0055010	ventricular cardiac muscle tissue morphogenesis	4.11E-44	22	14	NA	2
BioGRID	human	DOID:0050557	congenital_muscular_dystrophy	31	1	GO	GO:0010927	cellular component assembly involved in morphogenesis	4.62E-43	23	15	NA	2
BioGRID	human	DOID:0050557	congenital_muscular_dystrophy	31	1	GO	GO:0014706	striated muscle tissue development	3.18E-41	24	45	NA	3
BioGRID	human	DOID:0050557	congenital_muscular_dystrophy	31	1	GO	GO:0003229	ventricular cardiac muscle tissue development	4.33E-41	25	15	NA	2
BioGRID	human	DOID:0050557	congenital_muscular_dystrophy	31	1	GO	GO:0055002	striated muscle cell development	2.27E-35	26	18	NA	2
BioGRID	human	DOID:0050557	congenital_muscular_dystrophy	31	1	GO	GO:0006941	striated muscle contraction	1.73E-32	27	64	NA	2
BioGRID	human	DOID:0050557	congenital_muscular_dystrophy	31	1	GO	GO:0003208	cardiac ventricle morphogenesis	8.09E-31	28	20	NA	2
BioGRID	human	DOID:0050557	congenital_muscular_dystrophy	31	1	GO	GO:0003009	skeletal muscle contraction	1.72E-30	29	13	NA	1
BioGRID	human	DOID:0050557	congenital_muscular_dystrophy	31	1	GO	GO:0055001	muscle cell development	5.80E-30	30	22	NA	2
BioGRID	human	DOID:0050557	congenital_muscular_dystrophy	31	1	GO	GO:0018146	keratan sulfate biosynthetic process	5.37E-28	31	25	NA	1
BioGRID	human	DOID:0050557	congenital_muscular_dystrophy	31	1	GO	GO:0060048	cardiac muscle contraction	5.90E-27	32	46	NA	2
BioGRID	human	DOID:0050557	congenital_muscular_dystrophy	31	1	GO	GO:0006024	glycosaminoglycan biosynthetic process	1.44E-26	34	86	NA	1
BioGRID	human	DOID:0050557	congenital_muscular_dystrophy	31	1	GO	GO:0006023	aminoglycan biosynthetic process	1.44E-26	33	86	NA	1
BioGRID	human	DOID:0050557	congenital_muscular_dystrophy	31	1	GO	GO:0003231	cardiac ventricle development	2.31E-26	35	23	NA	2
BioGRID	human	DOID:0050557	congenital_muscular_dystrophy	31	1	GO	GO:0060047	heart contraction	4.13E-25	36	50	NA	2
BioGRID	human	DOID:0050557	congenital_muscular_dystrophy	31	1	GO	GO:0050881	musculoskeletal movement	1.35E-24	37	16	NA	1
BioGRID	human	DOID:0050557	congenital_muscular_dystrophy	31	1	GO	GO:0050879	multicellular organismal movement	1.35E-24	38	16	NA	1
BioGRID	human	DOID:0050557	congenital_muscular_dystrophy	31	1	GO	GO:0003206	cardiac chamber morphogenesis	2.36E-24	39	25	NA	2
BioGRID	human	DOID:0050557	congenital_muscular_dystrophy	31	1	GO	GO:0048729	tissue morphogenesis	3.08E-24	40	101	NA	4
BioGRID	human	DOID:0050557	congenital_muscular_dystrophy	31	1	GO	GO:0003007	heart morphogenesis	3.98E-24	41	57	NA	3
BioGRID	human	DOID:0050557	congenital_muscular_dystrophy	31	1	GO	GO:0042339	keratan sulfate metabolic process	1.40E-23	42	30	NA	1
BioGRID	human	DOID:0050557	congenital_muscular_dystrophy	31	1	GO	GO:0030203	glycosaminoglycan metabolic process	2.79E-23	43	112	NA	1
BioGRID	human	DOID:0050557	congenital_muscular_dystrophy	31	1	GO	GO:0006022	aminoglycan metabolic process	7.95E-23	44	114	NA	1
BioGRID	human	DOID:0050557	congenital_muscular_dystrophy	31	1	GO	GO:0003015	heart process	4.14E-22	45	56	NA	2
BioGRID	human	DOID:0050557	congenital_muscular_dystrophy	31	1	GO	GO:1903510	mucopolysaccharide metabolic process	4.58E-22	46	76	NA	1
BioGRID	human	DOID:0050557	congenital_muscular_dystrophy	31	1	GO	GO:0051146	striated muscle cell differentiation	4.58E-22	47	28	NA	2
BioGRID	human	DOID:0050557	congenital_muscular_dystrophy	31	1	GO	GO:0031032	actomyosin structure organization	1.88E-20	48	37	NA	2
BioGRID	human	DOID:0050557	congenital_muscular_dystrophy	31	1	GO	GO:0033692	cellular polysaccharide biosynthetic process	4.33E-20	49	21	NA	1
BioGRID	human	DOID:0050557	congenital_muscular_dystrophy	31	1	GO	GO:0000271	polysaccharide biosynthetic process	4.33E-20	50	21	NA	1
BioGRID	human	DOID:0050557	congenital_muscular_dystrophy	31	1	GO	GO:0003205	cardiac chamber development	3.77E-19	51	31	NA	2
BioGRID	human	DOID:0050557	congenital_muscular_dystrophy	31	1	GO	GO:0016266	O-glycan processing	6.32E-19	52	52	NA	1
BioGRID	human	DOID:0050557	congenital_muscular_dystrophy	31	1	GO	GO:0034637	cellular carbohydrate biosynthetic process	1.93E-17	53	25	NA	1
BioGRID	human	DOID:0050557	congenital_muscular_dystrophy	31	1	GO	GO:0042692	muscle cell differentiation	1.71E-16	54	40	NA	2
BioGRID	human	DOID:0050557	congenital_muscular_dystrophy	31	1	GO	GO:0044262	cellular carbohydrate metabolic process	2.98E-14	55	65	NA	2
BioGRID	human	DOID:0050557	congenital_muscular_dystrophy	31	1	GO	GO:0009887	animal organ morphogenesis	7.92E-14	56	187	NA	3
BioGRID	human	DOID:0050557	congenital_muscular_dystrophy	31	1	GO	GO:0044272	sulfur compound biosynthetic process	8.38E-14	57	140	NA	2
BioGRID	human	DOID:0050557	congenital_muscular_dystrophy	31	1	GO	GO:0007507	heart development	3.74E-13	58	108	NA	3
BioGRID	human	DOID:0050557	congenital_muscular_dystrophy	31	1	GO	GO:0030166	proteoglycan biosynthetic process	1.18E-12	59	37	NA	0
BioGRID	human	DOID:0050557	congenital_muscular_dystrophy	31	1	GO	GO:1901201	regulation of extracellular matrix assembly	2.34E-12	60	11	NA	1
BioGRID	human	DOID:0050557	congenital_muscular_dystrophy	31	1	GO	GO:0002026	regulation of the force of heart contraction	4.30E-12	61	11	NA	1
BioGRID	human	DOID:0050557	congenital_muscular_dystrophy	31	1	GO	GO:0035051	cardiocyte differentiation	8.25E-12	62	16	NA	1
BioGRID	human	DOID:0050557	congenital_muscular_dystrophy	31	1	GO	GO:0044264	cellular polysaccharide metabolic process	1.20E-11	63	36	NA	1
BioGRID	human	DOID:0050557	congenital_muscular_dystrophy	31	1	GO	GO:0005976	polysaccharide metabolic process	2.73E-11	64	38	NA	1
BioGRID	human	DOID:0050557	congenital_muscular_dystrophy	31	1	GO	GO:0060041	retina development in camera-type eye	3.01E-11	65	10	NA	1
BioGRID	human	DOID:0050557	congenital_muscular_dystrophy	31	1	GO	GO:0006029	proteoglycan metabolic process	3.74E-11	66	51	NA	0
BioGRID	human	DOID:0050557	congenital_muscular_dystrophy	31	1	GO	GO:0006688	glycosphingolipid biosynthetic process	6.52E-11	67	13	NA	1
BioGRID	human	DOID:0050557	congenital_muscular_dystrophy	31	1	GO	GO:0006509	membrane protein ectodomain proteolysis	7.34E-11	68	19	NA	1
BioGRID	human	DOID:0050557	congenital_muscular_dystrophy	31	1	GO	GO:0034453	microtubule anchoring	1.50E-10	69	13	NA	1
BioGRID	human	DOID:0050557	congenital_muscular_dystrophy	31	1	GO	GO:0043462	regulation of ATPase activity	2.81E-10	70	45	NA	1
BioGRID	human	DOID:0050557	congenital_muscular_dystrophy	31	1	GO	GO:1903055	positive regulation of extracellular matrix organization	4.73E-10	71	14	NA	1
BioGRID	human	DOID:0050557	congenital_muscular_dystrophy	31	1	GO	GO:0016051	carbohydrate biosynthetic process	7.97E-10	72	68	NA	1
BioGRID	human	DOID:0050557	congenital_muscular_dystrophy	31	1	GO	GO:0061138	morphogenesis of a branching epithelium	2.35E-09	74	12	NA	1
BioGRID	human	DOID:0050557	congenital_muscular_dystrophy	31	1	GO	GO:0048754	branching morphogenesis of an epithelial tube	2.35E-09	73	12	NA	1
BioGRID	human	DOID:0050557	congenital_muscular_dystrophy	31	1	GO	GO:0008015	blood circulation	4.64E-09	75	159	NA	2
BioGRID	human	DOID:0050557	congenital_muscular_dystrophy	31	1	GO	GO:0070206	protein trimerization	7.19E-09	76	31	NA	2
BioGRID	human	DOID:0050557	congenital_muscular_dystrophy	31	1	GO	GO:0040019	positive regulation of embryonic development	7.54E-09	77	15	NA	1
BioGRID	human	DOID:0050557	congenital_muscular_dystrophy	31	1	GO	GO:0003013	circulatory system process	1.08E-08	78	164	NA	2
BioGRID	human	DOID:0050557	congenital_muscular_dystrophy	31	1	GO	GO:0006942	regulation of striated muscle contraction	2.62E-08	79	55	NA	2
BioGRID	human	DOID:0050557	congenital_muscular_dystrophy	31	1	GO	GO:0006937	regulation of muscle contraction	6.46E-08	80	76	NA	2
BioGRID	human	DOID:0050557	congenital_muscular_dystrophy	31	1	GO	GO:0001763	morphogenesis of a branching structure	7.92E-08	81	14	NA	1
BioGRID	human	DOID:0050557	congenital_muscular_dystrophy	31	1	GO	GO:0009612	response to mechanical stimulus	1.24E-07	82	22	NA	1
BioGRID	human	DOID:0050557	congenital_muscular_dystrophy	31	1	GO	GO:0032507	maintenance of protein location in cell	1.71E-07	83	41	NA	1
BioGRID	human	DOID:0050557	congenital_muscular_dystrophy	31	1	GO	GO:0009247	glycolipid biosynthetic process	4.28E-07	84	40	NA	1
BioGRID	human	DOID:0050557	congenital_muscular_dystrophy	31	1	Monarch	HP:0003701	Proximal muscle weakness	0.00E+00	25	134	NA	25
BioGRID	human	DOID:0050557	congenital_muscular_dystrophy	31	1	Monarch	HP:0003560	Muscular dystrophy	0.00E+00	13	68	NA	24
BioGRID	human	DOID:0050557	congenital_muscular_dystrophy	31	1	Monarch	HP:0003391	Gowers sign	0.00E+00	23	55	NA	15
BioGRID	human	DOID:0050557	congenital_muscular_dystrophy	31	1	Monarch	HP:0000176	Submucous cleft hard palate	0.00E+00	26	55	NA	14
BioGRID	human	DOID:0050557	congenital_muscular_dystrophy	31	1	Monarch	HP:0003551	Difficulty climbing stairs	0.00E+00	21	53	NA	14
BioGRID	human	DOID:0050557	congenital_muscular_dystrophy	31	1	Monarch	HP:0008180	Mildly elevated creatine kinase	0.00E+00	19	48	NA	17
BioGRID	human	DOID:0050557	congenital_muscular_dystrophy	31	1	Monarch	HP:0008981	Calf muscle hypertrophy	0.00E+00	11	44	NA	18
BioGRID	human	DOID:0050557	congenital_muscular_dystrophy	31	1	Monarch	HP:0002536	Abnormal cortical gyration	0.00E+00	16	35	NA	14
BioGRID	human	DOID:0050557	congenital_muscular_dystrophy	31	1	Monarch	HP:0000587	Abnormality of the optic nerve	0.00E+00	15	29	NA	13
BioGRID	human	DOID:0050557	congenital_muscular_dystrophy	31	1	Monarch	HP:0003687	Centrally nucleated skeletal muscle fibers	0.00E+00	18	27	NA	11
BioGRID	human	DOID:0050557	congenital_muscular_dystrophy	31	1	Monarch	HP:0003327	Axial muscle weakness	0.00E+00	14	24	NA	12
BioGRID	human	DOID:0050557	congenital_muscular_dystrophy	31	1	Monarch	HP:0002334	Abnormality of the cerebellar vermis	0.00E+00	12	24	NA	13
BioGRID	human	DOID:0050557	congenital_muscular_dystrophy	31	1	Monarch	HP:0040081	Abnormal circulating creatine kinase concentration	0.00E+00	8	24	NA	14
BioGRID	human	DOID:0050557	congenital_muscular_dystrophy	31	1	Monarch	HP:0007973	Retinal dysplasia	0.00E+00	9	23	NA	13
BioGRID	human	DOID:0050557	congenital_muscular_dystrophy	31	1	Monarch	HP:0007227	Macrogyria	0.00E+00	10	22	NA	13
BioGRID	human	DOID:0050557	congenital_muscular_dystrophy	31	1	Monarch	HP:0007731	Chorioretinal dysplasia	0.00E+00	7	21	NA	13
BioGRID	human	DOID:0050557	congenital_muscular_dystrophy	31	1	Monarch	HP:0010508	Metatarsus valgus	0.00E+00	6	20	NA	13
BioGRID	human	DOID:0050557	congenital_muscular_dystrophy	31	1	Monarch	HP:0045040	Abnormal lactate dehydrogenase level	0.00E+00	5	19	NA	13
BioGRID	human	DOID:0050557	congenital_muscular_dystrophy	31	1	Monarch	HP:0001460	Aplasia/Hypoplasia involving the skeletal musculature	0.00E+00	3	18	NA	13
BioGRID	human	DOID:0050557	congenital_muscular_dystrophy	31	1	Monarch	HP:0003741	Congenital muscular dystrophy	0.00E+00	1	18	NA	18
BioGRID	human	DOID:0050557	congenital_muscular_dystrophy	31	1	Monarch	HP:0003707	Calf muscle pseudohypertrophy	0.00E+00	20	17	NA	8
BioGRID	human	DOID:0050557	congenital_muscular_dystrophy	31	1	Monarch	HP:0011807	Type 1 muscle fiber atrophy	0.00E+00	22	17	NA	9
BioGRID	human	DOID:0050557	congenital_muscular_dystrophy	31	1	Monarch	HP:0032341	Reduced forced vital capacity	0.00E+00	24	17	NA	9
BioGRID	human	DOID:0050557	congenital_muscular_dystrophy	31	1	Monarch	HP:0012400	Abnormal aldolase level	0.00E+00	2	15	NA	13
BioGRID	human	DOID:0050557	congenital_muscular_dystrophy	31	1	Monarch	HP:0007260	Type II lissencephaly	0.00E+00	4	14	NA	12
BioGRID	human	DOID:0050557	congenital_muscular_dystrophy	31	1	Monarch	HP:0002877	Nocturnal hypoventilation	0.00E+00	17	13	NA	9
BioGRID	human	DOID:0050557	congenital_muscular_dystrophy	31	1	Monarch	HP:0003306	Spinal rigidity	4.50E-306	27	51	NA	14
BioGRID	human	DOID:0050557	congenital_muscular_dystrophy	31	1	Monarch	HP:0001339	Lissencephaly	1.27E-300	28	56	NA	14
BioGRID	human	DOID:0050557	congenital_muscular_dystrophy	31	1	Monarch	HP:0003325	Limb-girdle muscle weakness	5.28E-295	29	40	NA	12
BioGRID	human	DOID:0050557	congenital_muscular_dystrophy	31	1	Monarch	HP:0003557	Increased variability in muscle fiber diameter	1.74E-287	30	55	NA	14
BioGRID	human	DOID:0050557	congenital_muscular_dystrophy	31	1	Monarch	HP:0009058	Increased muscle lipid content	5.18E-282	31	13	NA	6
BioGRID	human	DOID:0050557	congenital_muscular_dystrophy	31	1	Monarch	HP:0003803	Type 1 muscle fiber predominance	1.14E-272	32	42	NA	11
BioGRID	human	DOID:0050557	congenital_muscular_dystrophy	31	1	Monarch	HP:0002350	Cerebellar cyst	1.65E-272	33	23	NA	9
BioGRID	human	DOID:0050557	congenital_muscular_dystrophy	31	1	Monarch	HP:0002792	Reduced vital capacity	6.02E-272	34	28	NA	9
BioGRID	human	DOID:0050557	congenital_muscular_dystrophy	31	1	Monarch	HP:0000541	Retinal detachment	2.53E-268	35	72	NA	14
BioGRID	human	DOID:0050557	congenital_muscular_dystrophy	31	1	Monarch	HP:0002938	Lumbar hyperlordosis	1.51E-266	36	71	NA	15
BioGRID	human	DOID:0050557	congenital_muscular_dystrophy	31	1	Monarch	HP:0002515	Waddling gait	3.21E-264	37	104	NA	17
BioGRID	human	DOID:0050557	congenital_muscular_dystrophy	31	1	Monarch	HP:0000528	Anophthalmia	5.80E-259	38	58	NA	13
BioGRID	human	DOID:0050557	congenital_muscular_dystrophy	31	1	Monarch	HP:0003324	Generalized muscle weakness	7.50E-257	39	102	NA	19
BioGRID	human	DOID:0050557	congenital_muscular_dystrophy	31	1	Monarch	HP:0007361	Abnormality of the pons	2.87E-249	40	14	NA	6
BioGRID	human	DOID:0050557	congenital_muscular_dystrophy	31	1	Monarch	HP:0003458	EMG: myopathic abnormalities	1.25E-237	41	109	NA	19
BioGRID	human	DOID:0050557	congenital_muscular_dystrophy	31	1	Monarch	HP:0006955	Olivopontocerebellar hypoplasia	3.56E-235	42	12	NA	6
BioGRID	human	DOID:0050557	congenital_muscular_dystrophy	31	1	Monarch	HP:0031882	Agyria	8.23E-228	43	11	NA	5
BioGRID	human	DOID:0050557	congenital_muscular_dystrophy	31	1	Monarch	HP:0006466	Ankle flexion contracture	3.08E-223	44	40	NA	12
BioGRID	human	DOID:0050557	congenital_muscular_dystrophy	31	1	Monarch	HP:0003198	Myopathy	4.86E-222	45	196	NA	23
BioGRID	human	DOID:0050557	congenital_muscular_dystrophy	31	1	Monarch	HP:0000411	Protruding ear	5.43E-219	46	149	NA	19
BioGRID	human	DOID:0050557	congenital_muscular_dystrophy	31	1	Monarch	HP:0003700	Generalized amyotrophy	1.38E-215	47	51	NA	12
BioGRID	human	DOID:0050557	congenital_muscular_dystrophy	31	1	Monarch	HP:0003691	Scapular winging	1.21E-214	48	75	NA	14
BioGRID	human	DOID:0050557	congenital_muscular_dystrophy	31	1	Monarch	HP:0002828	Multiple joint contractures	6.65E-214	49	58	NA	14
BioGRID	human	DOID:0050557	congenital_muscular_dystrophy	31	1	Monarch	HP:0002085	Occipital encephalocele	1.79E-198	50	26	NA	7
BioGRID	human	DOID:0050557	congenital_muscular_dystrophy	31	1	Monarch	HP:0012785	Flexion contracture of finger	1.97E-198	51	21	NA	7
BioGRID	human	DOID:0050557	congenital_muscular_dystrophy	31	1	Monarch	HP:0003121	Limb joint contracture	1.91E-197	52	18	NA	7
BioGRID	human	DOID:0050557	congenital_muscular_dystrophy	31	1	Monarch	HP:0002747	Respiratory insufficiency due to muscle weakness	6.91E-190	53	84	NA	15
BioGRID	human	DOID:0050557	congenital_muscular_dystrophy	31	1	Monarch	HP:0003712	Skeletal muscle hypertrophy	9.11E-190	54	28	NA	9
BioGRID	human	DOID:0050557	congenital_muscular_dystrophy	31	1	Monarch	HP:0007015	Poor gross motor coordination	5.97E-184	55	11	NA	5
BioGRID	human	DOID:0050557	congenital_muscular_dystrophy	31	1	Monarch	HP:0003307	Hyperlordosis	1.08E-179	56	122	NA	17
BioGRID	human	DOID:0050557	congenital_muscular_dystrophy	31	1	Monarch	HP:0001612	Weak cry	9.00E-178	57	40	NA	10
BioGRID	human	DOID:0050557	congenital_muscular_dystrophy	31	1	Monarch	HP:0003457	EMG abnormality	1.06E-177	58	91	NA	15
BioGRID	human	DOID:0050557	congenital_muscular_dystrophy	31	1	Monarch	HP:0010628	Facial palsy	2.68E-177	59	171	NA	20
BioGRID	human	DOID:0050557	congenital_muscular_dystrophy	31	1	Monarch	HP:0001771	Achilles tendon contracture	7.29E-175	60	30	NA	8
BioGRID	human	DOID:0050557	congenital_muscular_dystrophy	31	1	Monarch	HP:0001331	Absent septum pellucidum	1.13E-167	61	85	NA	13
BioGRID	human	DOID:0050557	congenital_muscular_dystrophy	31	1	Monarch	HP:0007033	Cerebellar dysplasia	2.21E-166	62	16	NA	6
BioGRID	human	DOID:0050557	congenital_muscular_dystrophy	31	1	Monarch	HP:0000525	Abnormality iris morphology	5.75E-166	63	20	NA	6
BioGRID	human	DOID:0050557	congenital_muscular_dystrophy	31	1	Monarch	HP:0003273	Hip contracture	2.61E-165	64	46	NA	9
BioGRID	human	DOID:0050557	congenital_muscular_dystrophy	31	1	Monarch	HP:0007957	Corneal opacity	2.77E-161	65	121	NA	14
BioGRID	human	DOID:0050557	congenital_muscular_dystrophy	31	1	Monarch	HP:0000193	Bifid uvula	3.26E-161	66	127	NA	15
BioGRID	human	DOID:0050557	congenital_muscular_dystrophy	31	1	Monarch	HP:0000556	Retinal dystrophy	3.38E-159	67	93	NA	13
BioGRID	human	DOID:0050557	congenital_muscular_dystrophy	31	1	Monarch	HP:0004637	Decreased cervical spine mobility	1.22E-155	68	13	NA	5
BioGRID	human	DOID:0050557	congenital_muscular_dystrophy	31	1	Monarch	HP:0002359	Frequent falls	2.33E-155	69	82	NA	13
BioGRID	human	DOID:0050557	congenital_muscular_dystrophy	31	1	Monarch	HP:0001349	Facial diplegia	2.23E-154	70	40	NA	8
BioGRID	human	DOID:0050557	congenital_muscular_dystrophy	31	1	Monarch	HP:0002987	Elbow flexion contracture	1.45E-149	71	77	NA	14
BioGRID	human	DOID:0050557	congenital_muscular_dystrophy	31	1	Monarch	HP:0007126	Proximal amyotrophy	1.07E-146	72	28	NA	8
BioGRID	human	DOID:0050557	congenital_muscular_dystrophy	31	1	Monarch	HP:0004303	Abnormal muscle fiber morphology	8.42E-145	73	14	NA	6
BioGRID	human	DOID:0050557	congenital_muscular_dystrophy	31	1	Monarch	HP:0100297	Increased endomysial connective tissue	1.39E-142	74	11	NA	6
BioGRID	human	DOID:0050557	congenital_muscular_dystrophy	31	1	Monarch	HP:0001644	Dilated cardiomyopathy	5.29E-141	75	131	NA	14
BioGRID	human	DOID:0050557	congenital_muscular_dystrophy	31	1	Monarch	HP:0002269	Abnormality of neuronal migration	1.20E-134	76	115	NA	13
BioGRID	human	DOID:0050557	congenital_muscular_dystrophy	31	1	Monarch	HP:0000482	Microcornea	2.65E-132	77	117	NA	13
BioGRID	human	DOID:0050557	congenital_muscular_dystrophy	31	1	Monarch	HP:0003549	Abnormality of connective tissue	4.59E-132	78	18	NA	5
BioGRID	human	DOID:0050557	congenital_muscular_dystrophy	31	1	Monarch	HP:0001302	Pachygyria	4.25E-129	79	129	NA	14
BioGRID	human	DOID:0050557	congenital_muscular_dystrophy	31	1	Monarch	HP:0001305	Dandy-Walker malformation	3.42E-124	80	114	NA	13
BioGRID	human	DOID:0050557	congenital_muscular_dystrophy	31	1	Monarch	HP:0009046	Difficulty running	8.18E-124	81	39	NA	8
BioGRID	human	DOID:0050557	congenital_muscular_dystrophy	31	1	Monarch	HP:0001319	Neonatal hypotonia	3.23E-123	82	157	NA	18
BioGRID	human	DOID:0050557	congenital_muscular_dystrophy	31	1	Monarch	HP:0009055	Generalized limb muscle atrophy	1.39E-121	83	18	NA	5
BioGRID	human	DOID:0050557	congenital_muscular_dystrophy	31	1	Monarch	HP:0006785	Limb-girdle muscular dystrophy	7.85E-121	84	13	NA	4
BioGRID	human	DOID:0050557	congenital_muscular_dystrophy	31	1	Monarch	HP:0001315	Reduced tendon reflexes	6.33E-120	85	154	NA	15
BioGRID	human	DOID:0050557	congenital_muscular_dystrophy	31	1	Monarch	HP:0000485	Megalocornea	4.35E-116	86	24	NA	6
BioGRID	human	DOID:0050557	congenital_muscular_dystrophy	31	1	Monarch	HP:0008443	Spinal deformities	1.95E-115	87	18	NA	5
BioGRID	human	DOID:0050557	congenital_muscular_dystrophy	31	1	Monarch	HP:0002198	Dilated fourth ventricle	7.18E-115	88	27	NA	6
BioGRID	human	DOID:0050557	congenital_muscular_dystrophy	31	1	Monarch	HP:0008800	Limited hip movement	2.79E-113	89	11	NA	3
BioGRID	human	DOID:0050557	congenital_muscular_dystrophy	31	1	Monarch	HP:0002751	Kyphoscoliosis	4.10E-111	90	150	NA	14
BioGRID	human	DOID:0050557	congenital_muscular_dystrophy	31	1	Monarch	HP:0002363	Abnormal brainstem morphology	1.55E-110	91	40	NA	7
BioGRID	human	DOID:0050557	congenital_muscular_dystrophy	31	1	Monarch	HP:0006380	Knee flexion contracture	3.62E-110	92	69	NA	12
BioGRID	human	DOID:0050557	congenital_muscular_dystrophy	31	1	Monarch	HP:0040083	Toe walking	1.40E-109	93	52	NA	8
BioGRID	human	DOID:0050557	congenital_muscular_dystrophy	31	1	Monarch	HP:0002058	Myopathic facies	1.93E-108	94	39	NA	7
BioGRID	human	DOID:0050557	congenital_muscular_dystrophy	31	1	Monarch	HP:0002435	Meningocele	7.34E-108	95	28	NA	7
BioGRID	human	DOID:0050557	congenital_muscular_dystrophy	31	1	Monarch	HP:0030192	Fatigable weakness of bulbar muscles	5.25E-105	96	41	NA	8
BioGRID	human	DOID:0050557	congenital_muscular_dystrophy	31	1	Monarch	HP:0002126	Polymicrogyria	1.37E-104	97	168	NA	14
BioGRID	human	DOID:0050557	congenital_muscular_dystrophy	31	1	Monarch	HP:0001533	Slender build	4.51E-104	98	31	NA	7
BioGRID	human	DOID:0050557	congenital_muscular_dystrophy	31	1	Monarch	HP:0000612	Iris coloboma	3.62E-102	99	139	NA	13
BioGRID	human	DOID:0050557	congenital_muscular_dystrophy	31	1	Monarch	HP:0009113	Diaphragmatic weakness	2.25E-101	100	12	NA	5
BioGRID	human	DOID:0050557	congenital_muscular_dystrophy	31	1	Monarch	HP:0003798	Nemaline bodies	1.28E-100	101	15	NA	4
BioGRID	human	DOID:0050557	congenital_muscular_dystrophy	31	1	Monarch	HP:0006829	Severe muscular hypotonia	5.13E-100	102	100	NA	10
BioGRID	human	DOID:0050557	congenital_muscular_dystrophy	31	1	Monarch	HP:0000557	Buphthalmos	1.29E-94	103	18	NA	4
BioGRID	human	DOID:0050557	congenital_muscular_dystrophy	31	1	Monarch	HP:0001638	Cardiomyopathy	5.71E-94	104	150	NA	11
BioGRID	human	DOID:0050557	congenital_muscular_dystrophy	31	1	Monarch	HP:0003724	Shoulder girdle muscle atrophy	1.02E-91	105	10	NA	3
BioGRID	human	DOID:0050557	congenital_muscular_dystrophy	31	1	Monarch	HP:0001283	Bulbar palsy	2.44E-91	106	41	NA	7
BioGRID	human	DOID:0050557	congenital_muscular_dystrophy	31	1	Monarch	HP:0002365	Hypoplasia of the brainstem	3.37E-89	107	76	NA	9
BioGRID	human	DOID:0050557	congenital_muscular_dystrophy	31	1	Monarch	HP:0000467	Neck muscle weakness	3.37E-89	108	50	NA	7
BioGRID	human	DOID:0050557	congenital_muscular_dystrophy	31	1	Monarch	HP:0012110	Hypoplasia of the pons	1.13E-88	109	48	NA	8
BioGRID	human	DOID:0050557	congenital_muscular_dystrophy	31	1	Monarch	HP:0001712	Left ventricular hypertrophy	8.17E-88	110	70	NA	7
BioGRID	human	DOID:0050557	congenital_muscular_dystrophy	31	1	Monarch	HP:0012443	Abnormality of brain morphology	3.71E-87	111	31	NA	6
BioGRID	human	DOID:0050557	congenital_muscular_dystrophy	31	1	Monarch	HP:0001328	Specific learning disability	7.68E-87	112	170	NA	13
BioGRID	human	DOID:0050557	congenital_muscular_dystrophy	31	1	Monarch	HP:0030200	Fatiguable weakness of proximal limb muscles	1.02E-85	113	12	NA	3
BioGRID	human	DOID:0050557	congenital_muscular_dystrophy	31	1	Monarch	HP:0000275	Narrow face	1.98E-84	114	75	NA	9
BioGRID	human	DOID:0050557	congenital_muscular_dystrophy	31	1	Monarch	HP:0007204	Diffuse white matter abnormalities	1.94E-83	115	33	NA	6
BioGRID	human	DOID:0050557	congenital_muscular_dystrophy	31	1	Monarch	HP:0012548	Fatty replacement of skeletal muscle	3.26E-83	116	16	NA	4
BioGRID	human	DOID:0050557	congenital_muscular_dystrophy	31	1	Monarch	HP:0001558	Decreased fetal movement	2.48E-80	117	151	NA	14
BioGRID	human	DOID:0050557	congenital_muscular_dystrophy	31	1	Monarch	HP:0004889	Intermittent episodes of respiratory insufficiency due to muscle weakness	1.82E-79	118	13	NA	3
BioGRID	human	DOID:0050557	congenital_muscular_dystrophy	31	1	Monarch	HP:0001634	Mitral valve prolapse	1.84E-78	119	76	NA	7
BioGRID	human	DOID:0050557	congenital_muscular_dystrophy	31	1	Monarch	HP:0001708	Right ventricular failure	2.27E-77	120	12	NA	3
BioGRID	human	DOID:0050557	congenital_muscular_dystrophy	31	1	Monarch	HP:0000358	Posteriorly rotated ears	9.75E-76	121	195	NA	13
BioGRID	human	DOID:0050557	congenital_muscular_dystrophy	31	1	Monarch	HP:0002827	Hip dislocation	2.21E-74	122	160	NA	12
BioGRID	human	DOID:0050557	congenital_muscular_dystrophy	31	1	Monarch	HP:0002089	Pulmonary hypoplasia	1.14E-72	123	106	NA	9
BioGRID	human	DOID:0050557	congenital_muscular_dystrophy	31	1	Monarch	HP:0001374	Congenital hip dislocation	1.31E-70	124	62	NA	8
BioGRID	human	DOID:0050557	congenital_muscular_dystrophy	31	1	Monarch	HP:0001667	Right ventricular hypertrophy	2.13E-66	125	16	NA	3
BioGRID	human	DOID:0050557	congenital_muscular_dystrophy	31	1	Monarch	HP:0003555	Muscle fiber splitting	1.47E-65	126	14	NA	3
BioGRID	human	DOID:0050557	congenital_muscular_dystrophy	31	1	Monarch	HP:0005162	Abnormal left ventricular function	1.48E-65	127	41	NA	4
BioGRID	human	DOID:0050557	congenital_muscular_dystrophy	31	1	Monarch	HP:0002282	Gray matter heterotopia	1.90E-65	128	88	NA	8
BioGRID	human	DOID:0050557	congenital_muscular_dystrophy	31	1	Monarch	HP:0001608	Abnormality of the voice	2.72E-65	129	62	NA	8
BioGRID	human	DOID:0050557	congenital_muscular_dystrophy	31	1	Monarch	HP:0002483	Bulbar signs	5.15E-65	130	24	NA	4
BioGRID	human	DOID:0050557	congenital_muscular_dystrophy	31	1	Monarch	HP:0002033	Poor suck	2.30E-63	131	83	NA	8
BioGRID	human	DOID:0050557	congenital_muscular_dystrophy	31	1	Monarch	HP:0001360	Holoprosencephaly	3.03E-62	132	47	NA	7
BioGRID	human	DOID:0050557	congenital_muscular_dystrophy	31	1	Monarch	HP:0000609	Optic nerve hypoplasia	2.92E-61	133	55	NA	7
BioGRID	human	DOID:0050557	congenital_muscular_dystrophy	31	1	Monarch	HP:0008081	Pes valgus	8.10E-59	134	35	NA	6
BioGRID	human	DOID:0050557	congenital_muscular_dystrophy	31	1	Monarch	HP:0003722	Neck flexor weakness	2.52E-58	135	35	NA	4
BioGRID	human	DOID:0050557	congenital_muscular_dystrophy	31	1	Monarch	HP:0006957	Loss of ability to walk	9.91E-58	136	34	NA	5
BioGRID	human	DOID:0050557	congenital_muscular_dystrophy	31	1	Monarch	HP:0001388	Joint laxity	2.01E-56	137	160	NA	13
BioGRID	human	DOID:0050557	congenital_muscular_dystrophy	31	1	Monarch	HP:0100295	Muscle fiber atrophy	3.55E-56	138	28	NA	4
BioGRID	human	DOID:0050557	congenital_muscular_dystrophy	31	1	Monarch	HP:0001989	Fetal akinesia sequence	1.30E-55	139	29	NA	4
BioGRID	human	DOID:0050557	congenital_muscular_dystrophy	31	1	Monarch	HP:0002421	Poor head control	4.94E-55	140	169	NA	10
BioGRID	human	DOID:0050557	congenital_muscular_dystrophy	31	1	Monarch	HP:0003805	Rimmed vacuoles	5.01E-54	141	31	NA	4
BioGRID	human	DOID:0050557	congenital_muscular_dystrophy	31	1	Monarch	HP:0003749	Pelvic girdle muscle weakness	1.57E-52	142	19	NA	3
BioGRID	human	DOID:0050557	congenital_muscular_dystrophy	31	1	Monarch	HP:0010804	Tented upper lip vermilion	1.43E-51	143	88	NA	8
BioGRID	human	DOID:0050557	congenital_muscular_dystrophy	31	1	Monarch	HP:0001623	Breech presentation	2.29E-51	144	22	NA	3
BioGRID	human	DOID:0050557	congenital_muscular_dystrophy	31	1	Monarch	HP:0002169	Clonus	4.23E-51	145	54	NA	6
BioGRID	human	DOID:0050557	congenital_muscular_dystrophy	31	1	Monarch	HP:0009025	Increased connective tissue	5.10E-50	146	17	NA	4
BioGRID	human	DOID:0050557	congenital_muscular_dystrophy	31	1	Monarch	HP:0003323	Progressive muscle weakness	6.79E-50	147	40	NA	4
BioGRID	human	DOID:0050557	congenital_muscular_dystrophy	31	1	Monarch	HP:0003388	Easy fatigability	1.18E-49	148	67	NA	5
BioGRID	human	DOID:0050557	congenital_muscular_dystrophy	31	1	Monarch	HP:0000659	Peters anomaly	5.82E-48	149	13	NA	2
BioGRID	human	DOID:0050557	congenital_muscular_dystrophy	31	1	Monarch	HP:0001181	Adducted thumb	2.62E-47	150	65	NA	6
BioGRID	human	DOID:0050557	congenital_muscular_dystrophy	31	1	Monarch	HP:0003547	Shoulder girdle muscle weakness	2.73E-46	151	38	NA	4
BioGRID	human	DOID:0050557	congenital_muscular_dystrophy	31	1	Monarch	HP:0002803	Congenital contracture	6.86E-46	152	18	NA	3
BioGRID	human	DOID:0050557	congenital_muscular_dystrophy	31	1	Monarch	HP:0008994	Proximal muscle weakness in lower limbs	1.10E-45	153	33	NA	4
BioGRID	human	DOID:0050557	congenital_muscular_dystrophy	31	1	Monarch	HP:0002518	Abnormality of the periventricular white matter	3.69E-45	154	47	NA	5
BioGRID	human	DOID:0050557	congenital_muscular_dystrophy	31	1	Monarch	HP:0000765	Abnormal thorax morphology	1.22E-44	155	35	NA	4
BioGRID	human	DOID:0050557	congenital_muscular_dystrophy	31	1	Monarch	HP:0000602	Ophthalmoplegia	1.70E-44	156	184	NA	11
BioGRID	human	DOID:0050557	congenital_muscular_dystrophy	31	1	Monarch	HP:0000158	Macroglossia	5.00E-44	157	99	NA	8
BioGRID	human	DOID:0050557	congenital_muscular_dystrophy	31	1	Monarch	HP:0003403	EMG: decremental response of compound muscle action potential to repetitive nerve stimulation	9.69E-44	158	23	NA	3
BioGRID	human	DOID:0050557	congenital_muscular_dystrophy	31	1	Monarch	HP:0001699	Sudden death	2.13E-42	159	19	NA	2
BioGRID	human	DOID:0050557	congenital_muscular_dystrophy	31	1	Monarch	HP:0031108	Triceps weakness	2.76E-42	160	17	NA	2
BioGRID	human	DOID:0050557	congenital_muscular_dystrophy	31	1	Monarch	HP:0000589	Coloboma	4.88E-42	161	62	NA	6
BioGRID	human	DOID:0050557	congenital_muscular_dystrophy	31	1	Monarch	HP:0009027	Foot dorsiflexor weakness	2.81E-41	162	72	NA	5
BioGRID	human	DOID:0050557	congenital_muscular_dystrophy	31	1	Monarch	HP:0031546	Cardiac conduction abnormality	1.14E-40	163	12	NA	3
BioGRID	human	DOID:0050557	congenital_muscular_dystrophy	31	1	Monarch	HP:0008959	Distal upper limb muscle weakness	2.21E-40	164	17	NA	3
BioGRID	human	DOID:0050557	congenital_muscular_dystrophy	31	1	Monarch	HP:0001620	High pitched voice	1.53E-39	165	36	NA	4
BioGRID	human	DOID:0050557	congenital_muscular_dystrophy	31	1	Monarch	HP:0001317	Abnormal cerebellum morphology	2.58E-39	166	74	NA	6
BioGRID	human	DOID:0050557	congenital_muscular_dystrophy	31	1	Monarch	HP:0002194	Delayed gross motor development	3.76E-39	167	111	NA	6
BioGRID	human	DOID:0050557	congenital_muscular_dystrophy	31	1	Monarch	HP:0002091	Restrictive ventilatory defect	3.81E-39	168	63	NA	4
BioGRID	human	DOID:0050557	congenital_muscular_dystrophy	31	1	Monarch	HP:0003715	Myofibrillar myopathy	5.92E-36	169	12	NA	2
BioGRID	human	DOID:0050557	congenital_muscular_dystrophy	31	1	Monarch	HP:0003049	Ulnar deviation of the wrist	2.23E-35	170	13	NA	1
BioGRID	human	DOID:0050557	congenital_muscular_dystrophy	31	1	Monarch	HP:0002312	Clumsiness	6.59E-35	171	57	NA	4
BioGRID	human	DOID:0050557	congenital_muscular_dystrophy	31	1	Monarch	HP:0007360	Aplasia/Hypoplasia of the cerebellum	7.96E-35	172	85	NA	7
BioGRID	human	DOID:0050557	congenital_muscular_dystrophy	31	1	Monarch	HP:0006467	Limited shoulder movement	1.19E-34	173	10	NA	2
BioGRID	human	DOID:0050557	congenital_muscular_dystrophy	31	1	Monarch	HP:0100578	Lipoatrophy	1.20E-34	174	68	NA	4
BioGRID	human	DOID:0050557	congenital_muscular_dystrophy	31	1	Monarch	HP:0002460	Distal muscle weakness	3.12E-34	175	127	NA	8
BioGRID	human	DOID:0050557	congenital_muscular_dystrophy	31	1	Monarch	HP:0003690	Limb muscle weakness	4.19E-34	176	48	NA	4
BioGRID	human	DOID:0050557	congenital_muscular_dystrophy	31	1	Monarch	HP:0007110	Central hypoventilation	2.14E-33	177	16	NA	2
BioGRID	human	DOID:0050557	congenital_muscular_dystrophy	31	1	Monarch	HP:0005110	Atrial fibrillation	2.62E-33	178	52	NA	3
BioGRID	human	DOID:0050557	congenital_muscular_dystrophy	31	1	Monarch	HP:0003394	Muscle spasm	1.05E-32	179	119	NA	7
BioGRID	human	DOID:0050557	congenital_muscular_dystrophy	31	1	Monarch	HP:0000276	Long face	1.75E-32	180	190	NA	9
BioGRID	human	DOID:0050557	congenital_muscular_dystrophy	31	1	Monarch	HP:0008956	Proximal lower limb amyotrophy	4.18E-32	181	12	NA	2
BioGRID	human	DOID:0050557	congenital_muscular_dystrophy	31	1	Monarch	HP:0030319	Weakness of facial musculature	3.08E-31	182	39	NA	4
BioGRID	human	DOID:0050557	congenital_muscular_dystrophy	31	1	Monarch	HP:0009073	Progressive proximal muscle weakness	9.47E-31	183	16	NA	4
BioGRID	human	DOID:0050557	congenital_muscular_dystrophy	31	1	Monarch	HP:0010511	Long toe	2.47E-30	184	18	NA	4
BioGRID	human	DOID:0050557	congenital_muscular_dystrophy	31	1	Monarch	HP:0005115	Supraventricular arrhythmia	2.59E-30	185	22	NA	2
BioGRID	human	DOID:0050557	congenital_muscular_dystrophy	31	1	Monarch	HP:0004756	Ventricular tachycardia	3.46E-30	186	28	NA	3
BioGRID	human	DOID:0050557	congenital_muscular_dystrophy	31	1	Monarch	HP:0003546	Exercise intolerance	7.07E-30	187	87	NA	6
BioGRID	human	DOID:0050557	congenital_muscular_dystrophy	31	1	Monarch	HP:0004374	Hemiplegia/hemiparesis	7.84E-30	188	95	NA	7
BioGRID	human	DOID:0050557	congenital_muscular_dystrophy	31	1	Monarch	HP:0002616	Aortic root aneurysm	1.02E-29	189	46	NA	3
BioGRID	human	DOID:0050557	congenital_muscular_dystrophy	31	1	Monarch	HP:0000211	Trismus	2.43E-29	190	14	NA	1
BioGRID	human	DOID:0050557	congenital_muscular_dystrophy	31	1	Monarch	HP:0002943	Thoracic scoliosis	1.05E-28	191	21	NA	2
BioGRID	human	DOID:0050557	congenital_muscular_dystrophy	31	1	Monarch	HP:0001320	Cerebellar vermis hypoplasia	1.95E-28	192	113	NA	6
BioGRID	human	DOID:0050557	congenital_muscular_dystrophy	31	1	Monarch	HP:0003552	Muscle stiffness	9.25E-28	193	51	NA	4
BioGRID	human	DOID:0050557	congenital_muscular_dystrophy	31	1	Monarch	HP:0007502	Follicular hyperkeratosis	9.79E-28	194	20	NA	4
BioGRID	human	DOID:0050557	congenital_muscular_dystrophy	31	1	Monarch	HP:0000707	Abnormality of the nervous system	1.05E-27	195	75	NA	5
BioGRID	human	DOID:0050557	congenital_muscular_dystrophy	31	1	Monarch	HP:0008947	Infantile muscular hypotonia	1.77E-27	196	153	NA	7
BioGRID	human	DOID:0050557	congenital_muscular_dystrophy	31	1	Monarch	HP:0003422	Vertebral segmentation defect	4.27E-27	197	29	NA	1
BioGRID	human	DOID:0050557	congenital_muscular_dystrophy	31	1	Monarch	HP:0011354	Generalized abnormality of skin	5.43E-27	198	13	NA	1
BioGRID	human	DOID:0050557	congenital_muscular_dystrophy	31	1	Monarch	HP:0001670	Asymmetric septal hypertrophy	8.32E-27	199	10	NA	2
BioGRID	human	DOID:0050557	congenital_muscular_dystrophy	31	1	Monarch	HP:0011703	Sinus tachycardia	1.91E-26	200	20	NA	2
BioGRID	human	DOID:0050557	congenital_muscular_dystrophy	31	1	Monarch	HP:0001238	Slender finger	3.86E-26	201	21	NA	4
BioGRID	human	DOID:0050557	congenital_muscular_dystrophy	31	1	Monarch	HP:0002783	Recurrent lower respiratory tract infections	7.18E-26	202	29	NA	4
BioGRID	human	DOID:0050557	congenital_muscular_dystrophy	31	1	Monarch	HP:0009053	Distal lower limb muscle weakness	1.46E-25	203	44	NA	4
BioGRID	human	DOID:0050557	congenital_muscular_dystrophy	31	1	Monarch	HP:0004755	Supraventricular tachycardia	2.75E-25	204	22	NA	3
BioGRID	human	DOID:0050557	congenital_muscular_dystrophy	31	1	Monarch	HP:0007210	Lower limb amyotrophy	2.93E-25	205	22	NA	2
BioGRID	human	DOID:0050557	congenital_muscular_dystrophy	31	1	Monarch	HP:0001105	Retinal atrophy	6.37E-25	206	16	NA	2
BioGRID	human	DOID:0050557	congenital_muscular_dystrophy	31	1	Monarch	HP:0001387	Joint stiffness	2.08E-24	207	150	NA	6
BioGRID	human	DOID:0050557	congenital_muscular_dystrophy	31	1	Monarch	HP:0008997	Proximal muscle weakness in upper limbs	1.86E-23	208	21	NA	3
BioGRID	human	DOID:0050557	congenital_muscular_dystrophy	31	1	Monarch	HP:0001848	Calcaneovalgus deformity	5.12E-23	209	13	NA	1
BioGRID	human	DOID:0050557	congenital_muscular_dystrophy	31	1	Monarch	HP:0001678	Atrioventricular block	1.25E-22	210	32	NA	2
BioGRID	human	DOID:0050557	congenital_muscular_dystrophy	31	1	Monarch	HP:0100490	Camptodactyly of finger	1.31E-22	211	147	NA	7
BioGRID	human	DOID:0050557	congenital_muscular_dystrophy	31	1	Monarch	HP:0000160	Narrow mouth	1.71E-22	212	159	NA	4
BioGRID	human	DOID:0050557	congenital_muscular_dystrophy	31	1	Monarch	HP:0002913	Myoglobinuria	3.66E-22	213	19	NA	2
BioGRID	human	DOID:0050557	congenital_muscular_dystrophy	31	1	Monarch	HP:0003326	Myalgia	6.02E-22	214	100	NA	5
BioGRID	human	DOID:0050557	congenital_muscular_dystrophy	31	1	Monarch	HP:0000473	Torticollis	6.12E-22	215	42	NA	5
BioGRID	human	DOID:0050557	congenital_muscular_dystrophy	31	1	Monarch	HP:0100022	Abnormality of movement	1.10E-21	216	164	NA	7
BioGRID	human	DOID:0050557	congenital_muscular_dystrophy	31	1	Monarch	HP:0001874	Abnormality of neutrophils	1.55E-21	217	73	NA	3
BioGRID	human	DOID:0050557	congenital_muscular_dystrophy	31	1	Monarch	HP:0003376	Steppage gait	1.64E-21	218	43	NA	3
BioGRID	human	DOID:0050557	congenital_muscular_dystrophy	31	1	Monarch	HP:0000580	Pigmentary retinopathy	1.90E-21	219	126	NA	6
BioGRID	human	DOID:0050557	congenital_muscular_dystrophy	31	1	Monarch	HP:0007340	Lower limb muscle weakness	3.73E-21	220	75	NA	4
BioGRID	human	DOID:0050557	congenital_muscular_dystrophy	31	1	Monarch	HP:0002970	Genu varum	1.67E-20	221	45	NA	2
BioGRID	human	DOID:0050557	congenital_muscular_dystrophy	31	1	Monarch	HP:0008368	Tarsal synostosis	1.69E-20	222	23	NA	1
BioGRID	human	DOID:0050557	congenital_muscular_dystrophy	31	1	Monarch	HP:0002804	Arthrogryposis multiplex congenita	2.79E-20	223	116	NA	4
BioGRID	human	DOID:0050557	congenital_muscular_dystrophy	31	1	Monarch	HP:0030880	Raynaud phenomenon	4.64E-20	224	17	NA	2
BioGRID	human	DOID:0050557	congenital_muscular_dystrophy	31	1	Monarch	HP:0000174	Abnormal palate morphology	6.66E-20	225	41	NA	4
BioGRID	human	DOID:0050557	congenital_muscular_dystrophy	31	1	Monarch	HP:0009465	Ulnar deviation of finger	7.35E-20	226	23	NA	1
BioGRID	human	DOID:0050557	congenital_muscular_dystrophy	31	1	Monarch	HP:0001654	Abnormal heart valve morphology	8.53E-20	227	39	NA	2
BioGRID	human	DOID:0050557	congenital_muscular_dystrophy	31	1	Monarch	HP:0000597	Ophthalmoparesis	1.05E-19	228	40	NA	2
BioGRID	human	DOID:0050557	congenital_muscular_dystrophy	31	1	Monarch	HP:0007256	Abnormal pyramidal sign	1.81E-19	229	139	NA	6
BioGRID	human	DOID:0050557	congenital_muscular_dystrophy	31	1	Monarch	EFO:0005318	axial length measurement	2.73E-19	230	14	NA	1
BioGRID	human	DOID:0050557	congenital_muscular_dystrophy	31	1	Monarch	HP:0012764	Orthopnea	5.82E-19	231	26	NA	1
BioGRID	human	DOID:0050557	congenital_muscular_dystrophy	31	1	Monarch	HP:0002948	Vertebral fusion	7.60E-19	232	25	NA	2
BioGRID	human	DOID:0050557	congenital_muscular_dystrophy	31	1	Monarch	HP:0031374	Ankle weakness	7.93E-19	233	15	NA	1
BioGRID	human	DOID:0050557	congenital_muscular_dystrophy	31	1	Monarch	HP:0001193	Ulnar deviation of the hand or of fingers of the hand	1.02E-18	234	18	NA	1
BioGRID	human	DOID:0050557	congenital_muscular_dystrophy	31	1	Monarch	HP:0001626	Abnormality of the cardiovascular system	1.35E-18	235	50	NA	4
BioGRID	human	DOID:0050557	congenital_muscular_dystrophy	31	1	Monarch	HP:0001611	Nasal speech	2.12E-18	236	58	NA	3
BioGRID	human	DOID:0050557	congenital_muscular_dystrophy	31	1	Monarch	HP:0002539	Cortical dysplasia	4.24E-18	237	66	NA	3
BioGRID	human	DOID:0050557	congenital_muscular_dystrophy	31	1	Monarch	HP:0200041	Skin erosion	6.21E-18	238	16	NA	1
BioGRID	human	DOID:0050557	congenital_muscular_dystrophy	31	1	Monarch	HP:0001838	Rocker bottom foot	1.08E-17	239	54	NA	2
BioGRID	human	DOID:0050557	congenital_muscular_dystrophy	31	1	Monarch	HP:0011712	Right bundle branch block	1.12E-17	240	27	NA	2
BioGRID	human	DOID:0050557	congenital_muscular_dystrophy	31	1	Monarch	HP:0000308	Microretrognathia	2.51E-17	241	57	NA	3
BioGRID	human	DOID:0050557	congenital_muscular_dystrophy	31	1	Monarch	HP:0030682	Left ventricular noncompaction	4.07E-17	242	16	NA	1
BioGRID	human	DOID:0050557	congenital_muscular_dystrophy	31	1	Monarch	HP:0000315	Abnormality of the orbital region	4.95E-17	243	157	NA	5
BioGRID	human	DOID:0050557	congenital_muscular_dystrophy	31	1	Monarch	HP:0000774	Narrow chest	5.69E-17	244	109	NA	4
BioGRID	human	DOID:0050557	congenital_muscular_dystrophy	31	1	Monarch	HP:0000883	Thin ribs	9.20E-17	245	52	NA	3
BioGRID	human	DOID:0050557	congenital_muscular_dystrophy	31	1	Monarch	HP:0030878	Abnormality on pulmonary function testing	1.20E-16	246	13	NA	2
BioGRID	human	DOID:0050557	congenital_muscular_dystrophy	31	1	Monarch	HP:0001385	Hip dysplasia	1.40E-16	247	107	NA	4
BioGRID	human	DOID:0050557	congenital_muscular_dystrophy	31	1	Monarch	HP:0003731	Quadriceps muscle weakness	1.44E-16	248	10	NA	1
BioGRID	human	DOID:0050557	congenital_muscular_dystrophy	31	1	Monarch	HP:0001883	Talipes	2.58E-16	249	68	NA	2
BioGRID	human	DOID:0050557	congenital_muscular_dystrophy	31	1	Monarch	HP:0000110	Renal dysplasia	2.82E-16	250	67	NA	2
BioGRID	human	DOID:0050557	congenital_muscular_dystrophy	31	1	Monarch	HP:0005855	Multiple prenatal fractures	4.11E-16	251	21	NA	2
BioGRID	human	DOID:0050557	congenital_muscular_dystrophy	31	1	Monarch	HP:0011842	Abnormality of skeletal morphology	7.54E-16	252	19	NA	2
BioGRID	human	DOID:0050557	congenital_muscular_dystrophy	31	1	Monarch	HP:0000278	Retrognathia	1.28E-15	253	187	NA	5
BioGRID	human	DOID:0050557	congenital_muscular_dystrophy	31	1	Monarch	HP:0010557	Overlapping fingers	1.40E-15	254	29	NA	1
BioGRID	human	DOID:0050557	congenital_muscular_dystrophy	31	1	Monarch	EFO:0008122	eotaxin measurement	2.38E-15	255	19	NA	2
BioGRID	human	DOID:0050557	congenital_muscular_dystrophy	31	1	Monarch	HP:0001635	Congestive heart failure	3.10E-15	256	170	NA	4
BioGRID	human	DOID:0050557	congenital_muscular_dystrophy	31	1	Monarch	HP:0001645	Sudden cardiac death	1.09E-14	257	62	NA	3
BioGRID	human	DOID:0050557	congenital_muscular_dystrophy	31	1	Monarch	HP:0011675	Arrhythmia	1.20E-14	258	144	NA	4
BioGRID	human	DOID:0050557	congenital_muscular_dystrophy	31	1	Monarch	HP:0002167	Neurological speech impairment	1.81E-14	259	182	NA	7
BioGRID	human	DOID:0050557	congenital_muscular_dystrophy	31	1	Monarch	HP:0001622	Premature birth	2.60E-14	260	127	NA	4
BioGRID	human	DOID:0050557	congenital_muscular_dystrophy	31	1	Monarch	HP:0030196	Fatigable weakness of respiratory muscles	3.55E-14	261	47	NA	2
BioGRID	human	DOID:0050557	congenital_muscular_dystrophy	31	1	Monarch	HP:0003738	Exercise-induced myalgia	1.08E-13	262	24	NA	3
BioGRID	human	DOID:0050557	congenital_muscular_dystrophy	31	1	Monarch	HP:0004326	Cachexia	2.15E-13	263	60	NA	5
BioGRID	human	DOID:0050557	congenital_muscular_dystrophy	31	1	Monarch	HP:0008944	Distal lower limb amyotrophy	3.38E-13	264	26	NA	2
BioGRID	human	DOID:0050557	congenital_muscular_dystrophy	31	1	Monarch	HP:0011003	High myopia	3.58E-13	265	36	NA	1
BioGRID	human	DOID:0050557	congenital_muscular_dystrophy	31	1	Monarch	HP:0002323	Anencephaly	6.24E-13	266	20	NA	1
BioGRID	human	DOID:0050557	congenital_muscular_dystrophy	31	1	Monarch	HP:0002857	Genu valgum	7.26E-13	267	101	NA	2
BioGRID	human	DOID:0050557	congenital_muscular_dystrophy	31	1	Monarch	EFO:0007856	facial height measurement	1.20E-12	268	15	NA	1
BioGRID	human	DOID:0050557	congenital_muscular_dystrophy	31	1	Monarch	HP:0010794	Impaired visuospatial constructive cognition	1.38E-12	269	16	NA	1
BioGRID	human	DOID:0050557	congenital_muscular_dystrophy	31	1	Monarch	HP:0000311	Round face	1.54E-12	270	89	NA	4
BioGRID	human	DOID:0050557	congenital_muscular_dystrophy	31	1	Monarch	HP:0000982	Palmoplantar keratoderma	1.94E-12	271	140	NA	3
BioGRID	human	DOID:0050557	congenital_muscular_dystrophy	31	1	Monarch	HP:0002094	Dyspnea	2.22E-12	272	151	NA	3
BioGRID	human	DOID:0050557	congenital_muscular_dystrophy	31	1	Monarch	HP:0006501	Aplasia/Hypoplasia of the radius	2.87E-12	273	44	NA	1
BioGRID	human	DOID:0050557	congenital_muscular_dystrophy	31	1	Monarch	HP:0002067	Bradykinesia	3.14E-12	274	103	NA	4
BioGRID	human	DOID:0050557	congenital_muscular_dystrophy	31	1	Monarch	HP:0003445	EMG: neuropathic changes	6.26E-12	275	27	NA	2
BioGRID	human	DOID:0050557	congenital_muscular_dystrophy	31	1	Monarch	HP:0040160	Generalized osteoporosis	6.58E-12	276	12	NA	1
BioGRID	human	DOID:0050557	congenital_muscular_dystrophy	31	1	Monarch	HP:0010296	Ankyloglossia	1.56E-11	277	10	NA	1
BioGRID	human	DOID:0050557	congenital_muscular_dystrophy	31	1	Monarch	HP:0002187	Intellectual disability, profound	1.78E-11	278	145	NA	5
BioGRID	human	DOID:0050557	congenital_muscular_dystrophy	31	1	Monarch	HP:0001560	Abnormality of the amniotic fluid	2.63E-11	279	10	NA	1
BioGRID	human	DOID:0050557	congenital_muscular_dystrophy	31	1	Monarch	HP:0003272	Abnormality of the hip bone	4.45E-11	280	42	NA	1
BioGRID	human	DOID:0050557	congenital_muscular_dystrophy	31	1	Monarch	HP:0009918	Ectopia pupillae	4.55E-11	281	14	NA	1
BioGRID	human	DOID:0050557	congenital_muscular_dystrophy	31	1	Monarch	HP:0007598	Bilateral single transverse palmar creases	4.70E-11	282	67	NA	1
BioGRID	human	DOID:0050557	congenital_muscular_dystrophy	31	1	Monarch	HP:0003484	Upper limb muscle weakness	4.74E-11	283	44	NA	2
BioGRID	human	DOID:0050557	congenital_muscular_dystrophy	31	1	Monarch	HP:0030237	Hand muscle weakness	4.84E-11	284	14	NA	1
BioGRID	human	DOID:0050557	congenital_muscular_dystrophy	31	1	Monarch	EFO:0007892	donor genotype effect measurement	4.98E-11	285	11	NA	1
BioGRID	human	DOID:0050557	congenital_muscular_dystrophy	31	1	Monarch	EFO:0008487	lateral ventricle volume measurement	5.47E-11	286	11	NA	1
BioGRID	human	DOID:0050557	congenital_muscular_dystrophy	31	1	Monarch	HP:0009473	Joint contracture of the hand	7.24E-11	287	59	NA	3
BioGRID	human	DOID:0050557	congenital_muscular_dystrophy	31	1	Monarch	HP:0002686	Prenatal maternal abnormality	9.90E-11	288	19	NA	1
BioGRID	human	DOID:0050557	congenital_muscular_dystrophy	31	1	Monarch	EFO:0006807	linoleic acid measurement	1.13E-10	289	15	NA	0
BioGRID	human	DOID:0050557	congenital_muscular_dystrophy	31	1	Monarch	HP:0003201	Rhabdomyolysis	1.20E-10	290	29	NA	2
BioGRID	human	DOID:0050557	congenital_muscular_dystrophy	31	1	Monarch	HP:0004308	Ventricular arrhythmia	1.94E-10	291	40	NA	2
BioGRID	human	DOID:0050557	congenital_muscular_dystrophy	31	1	Monarch	HP:0001653	Mitral regurgitation	2.09E-10	292	83	NA	2
BioGRID	human	DOID:0050557	congenital_muscular_dystrophy	31	1	Monarch	HP:0001789	Hydrops fetalis	2.16E-10	293	57	NA	2
BioGRID	human	DOID:0050557	congenital_muscular_dystrophy	31	1	Monarch	HP:0009077	Weakness of long finger extensor muscles	2.32E-10	294	17	NA	1
BioGRID	human	DOID:0050557	congenital_muscular_dystrophy	31	1	Monarch	HP:0000107	Renal cyst	2.85E-10	295	97	NA	2
BioGRID	human	DOID:0050557	congenital_muscular_dystrophy	31	1	Monarch	HP:0000465	Webbed neck	5.28E-10	296	90	NA	2
BioGRID	human	DOID:0050557	congenital_muscular_dystrophy	31	1	Monarch	HP:0009063	Progressive distal muscle weakness	5.30E-10	297	12	NA	1
BioGRID	human	DOID:0050557	congenital_muscular_dystrophy	31	1	Monarch	HP:0008948	Proximal upper limb amyotrophy	5.72E-10	298	10	NA	1
BioGRID	human	DOID:0050557	congenital_muscular_dystrophy	31	1	Monarch	HP:0000519	Developmental cataract	6.87E-10	299	113	NA	3
BioGRID	human	DOID:0050557	congenital_muscular_dystrophy	31	1	Monarch	HP:0012722	Heart block	7.99E-10	300	10	NA	1
BioGRID	human	DOID:0050557	congenital_muscular_dystrophy	31	1	Monarch	HP:0002500	Abnormality of the cerebral white matter	1.13E-09	301	137	NA	4
BioGRID	human	DOID:0050557	congenital_muscular_dystrophy	31	1	Monarch	HP:0001297	Stroke	1.37E-09	302	84	NA	2
BioGRID	human	DOID:0050557	congenital_muscular_dystrophy	31	1	Monarch	HP:0000157	Abnormality of the tongue	1.53E-09	303	24	NA	0
BioGRID	human	DOID:0050557	congenital_muscular_dystrophy	31	1	Monarch	HP:0000991	Xanthomatosis	1.87E-09	304	13	NA	1
BioGRID	human	DOID:0050557	congenital_muscular_dystrophy	31	1	Monarch	HP:0003473	Fatigable weakness	2.08E-09	305	31	NA	2
BioGRID	human	DOID:0050557	congenital_muscular_dystrophy	31	1	Monarch	HP:0011142	Age-related nuclear cataract	2.22E-09	306	12	NA	1
BioGRID	human	DOID:0050557	congenital_muscular_dystrophy	31	1	Monarch	HP:0003011	Abnormality of the musculature	2.26E-09	307	32	NA	2
BioGRID	human	DOID:0050557	congenital_muscular_dystrophy	31	1	Monarch	HP:0011496	Corneal neovascularization	3.66E-09	308	13	NA	1
BioGRID	human	DOID:0050557	congenital_muscular_dystrophy	31	1	Monarch	HP:0007773	Vitreoretinopathy	3.90E-09	309	13	NA	0
BioGRID	human	DOID:0050557	congenital_muscular_dystrophy	31	1	Monarch	HP:0012664	Reduced ejection fraction	4.18E-09	310	48	NA	2
BioGRID	human	DOID:0050557	congenital_muscular_dystrophy	31	1	Monarch	HP:0004944	Dilatation of the cerebral artery	5.14E-09	311	28	NA	1
BioGRID	human	DOID:0050557	congenital_muscular_dystrophy	31	1	Monarch	HP:0001188	Hand clenching	6.04E-09	312	24	NA	1
BioGRID	human	DOID:0050557	congenital_muscular_dystrophy	31	1	Monarch	HP:0004306	Abnormal endocardium morphology	9.28E-09	313	12	NA	1
BioGRID	human	DOID:0050557	congenital_muscular_dystrophy	31	1	Monarch	EFO:0010346	cholesteryl ester 18:3 measurement	9.36E-09	314	11	NA	1
BioGRID	human	DOID:0050557	congenital_muscular_dystrophy	31	1	Monarch	HP:0002758	Osteoarthritis	1.12E-08	315	45	NA	1
BioGRID	human	DOID:0050557	congenital_muscular_dystrophy	31	1	Monarch	HP:0001166	Arachnodactyly	1.41E-08	316	128	NA	2
BioGRID	human	DOID:0050557	congenital_muscular_dystrophy	31	1	Monarch	EFO:0008205	left ventricular structural measurement	1.42E-08	317	30	NA	1
BioGRID	human	DOID:0050557	congenital_muscular_dystrophy	31	1	Monarch	HP:0003370	Flat capital femoral epiphysis	1.85E-08	318	11	NA	0
BioGRID	human	DOID:0050557	congenital_muscular_dystrophy	31	1	Monarch	HP:0000622	Blurred vision	1.88E-08	319	18	NA	1
BioGRID	human	DOID:0050557	congenital_muscular_dystrophy	31	1	Monarch	HP:0001373	Joint dislocation	2.32E-08	320	62	NA	1
BioGRID	human	DOID:0050557	congenital_muscular_dystrophy	31	1	Monarch	HP:0000303	Mandibular prognathia	2.89E-08	321	161	NA	3
BioGRID	human	DOID:0050557	congenital_muscular_dystrophy	31	1	Monarch	EFO:0010698	retinal break	3.46E-08	322	19	NA	1
BioGRID	human	DOID:0050557	congenital_muscular_dystrophy	31	1	Monarch	HP:0007759	Opacification of the corneal stroma	3.51E-08	323	56	NA	2
BioGRID	human	DOID:0050557	congenital_muscular_dystrophy	31	1	Monarch	HP:0004420	Arterial thrombosis	3.81E-08	324	12	NA	1
BioGRID	human	DOID:0050557	congenital_muscular_dystrophy	31	1	Monarch	HP:0001075	Atrophic scars	4.88E-08	325	27	NA	0
BioGRID	human	DOID:0050557	congenital_muscular_dystrophy	31	1	Monarch	HP:0000573	Retinal hemorrhage	5.33E-08	326	14	NA	1
BioGRID	human	DOID:0050557	congenital_muscular_dystrophy	31	1	Monarch	HP:0001090	Abnormally large globe	5.40E-08	328	13	NA	1
BioGRID	human	DOID:0050557	congenital_muscular_dystrophy	31	1	Monarch	HP:0001818	Paronychia	5.40E-08	327	11	NA	0
BioGRID	human	DOID:0050557	congenital_muscular_dystrophy	31	1	Monarch	HP:0000654	Decreased light- and dark-adapted electroretinogram amplitude	5.62E-08	329	16	NA	2
BioGRID	human	DOID:0050557	congenital_muscular_dystrophy	31	1	Monarch	HP:0004950	Peripheral arterial stenosis	5.73E-08	330	23	NA	1
BioGRID	human	DOID:0050557	congenital_muscular_dystrophy	31	1	Monarch	HP:0002476	Primitive reflex	6.22E-08	331	16	NA	1
BioGRID	human	DOID:0050557	congenital_muscular_dystrophy	31	1	Monarch	HP:0002132	Porencephalic cyst	6.58E-08	332	28	NA	1
BioGRID	human	DOID:0050557	congenital_muscular_dystrophy	31	1	Monarch	HP:0001714	Ventricular hypertrophy	7.19E-08	333	19	NA	1
BioGRID	human	DOID:0050557	congenital_muscular_dystrophy	31	1	Monarch	HP:0010648	Dermal translucency	7.45E-08	334	15	NA	1
BioGRID	human	DOID:0050557	congenital_muscular_dystrophy	31	1	Monarch	HP:0000204	Cleft upper lip	7.87E-08	335	98	NA	2
BioGRID	human	DOID:0050557	congenital_muscular_dystrophy	31	1	Monarch	HP:0025336	Delayed ability to sit	8.33E-08	336	22	NA	1
BioGRID	human	DOID:0050557	congenital_muscular_dystrophy	31	1	Monarch	HP:0000540	Hypermetropia	8.43E-08	337	148	NA	4
BioGRID	human	DOID:0050557	congenital_muscular_dystrophy	31	1	Monarch	HP:0001525	Severe failure to thrive	8.72E-08	338	14	NA	1
BioGRID	human	DOID:0050557	congenital_muscular_dystrophy	31	1	Monarch	HP:0001677	Coronary artery atherosclerosis	1.24E-07	339	28	NA	1
BioGRID	human	DOID:0050557	congenital_muscular_dystrophy	31	1	Monarch	HP:0000534	Abnormal eyebrow morphology	1.28E-07	340	33	NA	1
BioGRID	human	DOID:0050557	congenital_muscular_dystrophy	31	1	Monarch	EFO:0004731	eye measurement	1.32E-07	341	13	NA	1
BioGRID	human	DOID:0050557	congenital_muscular_dystrophy	31	1	Monarch	HP:0003200	Ragged-red muscle fibers	1.35E-07	342	29	NA	2
BioGRID	human	DOID:0050557	congenital_muscular_dystrophy	31	1	Monarch	HP:0009129	Upper limb amyotrophy	1.79E-07	343	14	NA	1
BioGRID	human	DOID:0050557	congenital_muscular_dystrophy	31	1	Monarch	HP:0001015	Prominent superficial veins	1.97E-07	344	12	NA	1
BioGRID	human	DOID:0050557	congenital_muscular_dystrophy	31	1	Monarch	HP:0002047	Malignant hyperthermia	2.86E-07	345	21	NA	1
BioGRID	human	DOID:0050557	congenital_muscular_dystrophy	31	1	Monarch	HP:0009726	Renal neoplasm	3.09E-07	346	11	NA	1
BioGRID	human	DOID:0050557	congenital_muscular_dystrophy	31	1	Monarch	HP:0002656	Epiphyseal dysplasia	3.32E-07	347	27	NA	0
BioGRID	human	DOID:0050557	congenital_muscular_dystrophy	31	1	Monarch	HP:0005180	Tricuspid regurgitation	3.48E-07	348	46	NA	1
BioGRID	human	DOID:0050557	congenital_muscular_dystrophy	31	1	Monarch	HP:0003761	Calcinosis	3.87E-07	349	10	NA	1
BioGRID	human	DOID:0050557	congenital_muscular_dystrophy	31	1	Monarch	HP:0100324	Scleroderma	4.16E-07	350	10	NA	1
BioGRID	human	DOID:0050557	congenital_muscular_dystrophy	31	1	Monarch	HP:0005659	Thoracic kyphoscoliosis	4.19E-07	351	21	NA	1
BioGRID	human	DOID:0050557	congenital_muscular_dystrophy	31	1	Monarch	HP:0002527	Falls	4.64E-07	352	24	NA	1
BioGRID	human	DOID:0050557	congenital_muscular_dystrophy	31	1	Monarch	HP:0007676	Hypoplasia of the iris	6.15E-07	353	23	NA	1
BioGRID	human	DOID:0050557	congenital_muscular_dystrophy	31	1	Monarch	HP:0100626	Chronic hepatic failure	6.63E-07	354	17	NA	1
BioGRID	human	DOID:0050557	congenital_muscular_dystrophy	31	1	Monarch	HP:0001682	Subvalvular aortic stenosis	6.76E-07	355	16	NA	1
BioGRID	human	DOID:0050557	congenital_muscular_dystrophy	31	1	Monarch	HP:0004325	Decreased body weight	6.78E-07	356	79	NA	2
BioGRID	human	DOID:0050557	congenital_muscular_dystrophy	31	1	Monarch	HP:0002289	Alopecia universalis	7.84E-07	357	10	NA	1
BioGRID	human	DOID:0050557	congenital_muscular_dystrophy	31	1	Monarch	HP:0000413	Atresia of the external auditory canal	8.77E-07	358	41	NA	1
BioGRID	human	DOID:0050557	congenital_muscular_dystrophy	31	1	Monarch	HP:0100678	Premature skin wrinkling	9.03E-07	359	12	NA	1
IMP	human	DOID:0050557	congenital_muscular_dystrophy	33	26	GO	GO:0097502	mannosylation	0.00E+00	3	17	NA	8
IMP	human	DOID:0050557	congenital_muscular_dystrophy	33	26	GO	GO:0035269	protein O-linked mannosylation	0.00E+00	1	16	NA	8
IMP	human	DOID:0050557	congenital_muscular_dystrophy	33	26	GO	GO:0035268	protein mannosylation	0.00E+00	2	16	NA	8
IMP	human	DOID:0050557	congenital_muscular_dystrophy	33	26	GO	GO:0006493	protein O-linked glycosylation	1.33E-299	4	95	NA	12
IMP	human	DOID:0050557	congenital_muscular_dystrophy	33	26	GO	GO:0033275	actin-myosin filament sliding	3.65E-277	5	36	NA	6
IMP	human	DOID:0050557	congenital_muscular_dystrophy	33	26	GO	GO:0030049	muscle filament sliding	3.65E-277	6	36	NA	6
IMP	human	DOID:0050557	congenital_muscular_dystrophy	33	26	GO	GO:0006486	protein glycosylation	7.66E-174	7	166	NA	12
IMP	human	DOID:0050557	congenital_muscular_dystrophy	33	26	GO	GO:0043413	macromolecule glycosylation	1.07E-172	8	167	NA	12
IMP	human	DOID:0050557	congenital_muscular_dystrophy	33	26	GO	GO:0070085	glycosylation	2.65E-167	9	172	NA	12
IMP	human	DOID:0050557	congenital_muscular_dystrophy	33	26	GO	GO:0030048	actin filament-based movement	5.14E-165	10	74	NA	6
IMP	human	DOID:0050557	congenital_muscular_dystrophy	33	26	GO	GO:0030239	myofibril assembly	8.89E-161	11	13	NA	2
IMP	human	DOID:0050557	congenital_muscular_dystrophy	33	26	GO	GO:0070252	actin-mediated cell contraction	2.82E-160	12	65	NA	6
IMP	human	DOID:0050557	congenital_muscular_dystrophy	33	26	GO	GO:0007517	muscle organ development	5.36E-150	13	78	NA	7
IMP	human	DOID:0050557	congenital_muscular_dystrophy	33	26	GO	GO:0010927	cellular component assembly involved in morphogenesis	3.78E-144	14	15	NA	2
IMP	human	DOID:0050557	congenital_muscular_dystrophy	33	26	GO	GO:0061061	muscle structure development	5.50E-135	15	118	NA	8
IMP	human	DOID:0050557	congenital_muscular_dystrophy	33	26	GO	GO:0055002	striated muscle cell development	1.98E-120	16	19	NA	2
IMP	human	DOID:0050557	congenital_muscular_dystrophy	33	26	GO	GO:0006936	muscle contraction	6.85E-108	17	162	NA	6
IMP	human	DOID:0050557	congenital_muscular_dystrophy	33	26	GO	GO:0055001	muscle cell development	1.63E-105	18	23	NA	2
IMP	human	DOID:0050557	congenital_muscular_dystrophy	33	26	GO	GO:0060415	muscle tissue morphogenesis	1.20E-104	19	19	NA	3
IMP	human	DOID:0050557	congenital_muscular_dystrophy	33	26	GO	GO:0048644	muscle organ morphogenesis	1.20E-104	20	19	NA	3
IMP	human	DOID:0050557	congenital_muscular_dystrophy	33	26	GO	GO:0003012	muscle system process	2.25E-102	21	172	NA	6
IMP	human	DOID:0050557	congenital_muscular_dystrophy	33	26	GO	GO:0055008	cardiac muscle tissue morphogenesis	7.95E-90	22	18	NA	3
IMP	human	DOID:0050557	congenital_muscular_dystrophy	33	26	GO	GO:0031032	actomyosin structure organization	1.37E-78	23	37	NA	2
IMP	human	DOID:0050557	congenital_muscular_dystrophy	33	26	GO	GO:0051146	striated muscle cell differentiation	2.17E-72	24	31	NA	2
IMP	human	DOID:0050557	congenital_muscular_dystrophy	33	26	GO	GO:0048738	cardiac muscle tissue development	8.21E-57	25	30	NA	3
IMP	human	DOID:0050557	congenital_muscular_dystrophy	33	26	GO	GO:0042692	muscle cell differentiation	6.25E-56	26	43	NA	2
IMP	human	DOID:0050557	congenital_muscular_dystrophy	33	26	GO	GO:0048729	tissue morphogenesis	1.57E-48	27	103	NA	4
IMP	human	DOID:0050557	congenital_muscular_dystrophy	33	26	GO	GO:0060537	muscle tissue development	3.12E-47	28	49	NA	3
IMP	human	DOID:0050557	congenital_muscular_dystrophy	33	26	GO	GO:0055010	ventricular cardiac muscle tissue morphogenesis	4.44E-45	29	14	NA	2
IMP	human	DOID:0050557	congenital_muscular_dystrophy	33	26	GO	GO:0003229	ventricular cardiac muscle tissue development	7.27E-42	30	15	NA	2
IMP	human	DOID:0050557	congenital_muscular_dystrophy	33	26	GO	GO:0014706	striated muscle tissue development	1.21E-41	31	46	NA	3
IMP	human	DOID:0050557	congenital_muscular_dystrophy	33	26	GO	GO:0030199	collagen fibril organization	1.09E-40	32	12	NA	0
IMP	human	DOID:0050557	congenital_muscular_dystrophy	33	26	GO	GO:0060047	heart contraction	1.58E-38	33	51	NA	2
IMP	human	DOID:0050557	congenital_muscular_dystrophy	33	26	GO	GO:0060048	cardiac muscle contraction	6.97E-38	34	47	NA	2
IMP	human	DOID:0050557	congenital_muscular_dystrophy	33	26	GO	GO:0016266	O-glycan processing	1.83E-36	35	60	NA	1
IMP	human	DOID:0050557	congenital_muscular_dystrophy	33	26	GO	GO:0003015	heart process	5.24E-34	36	57	NA	2
IMP	human	DOID:0050557	congenital_muscular_dystrophy	33	26	GO	GO:0006688	glycosphingolipid biosynthetic process	3.83E-33	37	14	NA	1
IMP	human	DOID:0050557	congenital_muscular_dystrophy	33	26	GO	GO:0003007	heart morphogenesis	4.09E-33	38	59	NA	3
IMP	human	DOID:0050557	congenital_muscular_dystrophy	33	26	GO	GO:0006941	striated muscle contraction	8.58E-32	39	65	NA	2
IMP	human	DOID:0050557	congenital_muscular_dystrophy	33	26	GO	GO:0003208	cardiac ventricle morphogenesis	9.21E-32	40	21	NA	2
IMP	human	DOID:0050557	congenital_muscular_dystrophy	33	26	GO	GO:0010470	regulation of gastrulation	5.12E-31	41	24	NA	1
IMP	human	DOID:0050557	congenital_muscular_dystrophy	33	26	GO	GO:0097435	supramolecular fiber organization	1.64E-30	42	184	NA	2
IMP	human	DOID:0050557	congenital_muscular_dystrophy	33	26	GO	GO:0048646	anatomical structure formation involved in morphogenesis	3.63E-28	43	173	NA	3
IMP	human	DOID:0050557	congenital_muscular_dystrophy	33	26	GO	GO:0003231	cardiac ventricle development	7.66E-28	44	24	NA	2
IMP	human	DOID:0050557	congenital_muscular_dystrophy	33	26	GO	GO:0033692	cellular polysaccharide biosynthetic process	1.91E-26	46	22	NA	1
IMP	human	DOID:0050557	congenital_muscular_dystrophy	33	26	GO	GO:0000271	polysaccharide biosynthetic process	1.91E-26	45	22	NA	1
IMP	human	DOID:0050557	congenital_muscular_dystrophy	33	26	GO	GO:0009887	animal organ morphogenesis	9.21E-26	47	199	NA	3
IMP	human	DOID:0050557	congenital_muscular_dystrophy	33	26	GO	GO:0003206	cardiac chamber morphogenesis	1.93E-25	48	26	NA	2
IMP	human	DOID:0050557	congenital_muscular_dystrophy	33	26	GO	GO:1901201	regulation of extracellular matrix assembly	7.66E-25	49	11	NA	1
IMP	human	DOID:0050557	congenital_muscular_dystrophy	33	26	GO	GO:0034453	microtubule anchoring	5.44E-23	50	13	NA	1
IMP	human	DOID:0050557	congenital_muscular_dystrophy	33	26	GO	GO:0007507	heart development	1.25E-22	51	113	NA	3
IMP	human	DOID:0050557	congenital_muscular_dystrophy	33	26	GO	GO:0034637	cellular carbohydrate biosynthetic process	4.55E-22	52	26	NA	1
IMP	human	DOID:0050557	congenital_muscular_dystrophy	33	26	GO	GO:0007084	mitotic nuclear envelope reassembly	4.57E-22	53	10	NA	1
IMP	human	DOID:0050557	congenital_muscular_dystrophy	33	26	GO	GO:0003205	cardiac chamber development	1.83E-21	54	32	NA	2
IMP	human	DOID:0050557	congenital_muscular_dystrophy	33	26	GO	GO:1903055	positive regulation of extracellular matrix organization	3.80E-21	55	14	NA	1
IMP	human	DOID:0050557	congenital_muscular_dystrophy	33	26	GO	GO:0045995	regulation of embryonic development	1.08E-20	56	35	NA	1
IMP	human	DOID:0050557	congenital_muscular_dystrophy	33	26	GO	GO:1901071	glucosamine-containing compound metabolic process	4.00E-20	57	13	NA	1
IMP	human	DOID:0050557	congenital_muscular_dystrophy	33	26	GO	GO:0060041	retina development in camera-type eye	3.15E-19	58	11	NA	1
IMP	human	DOID:0050557	congenital_muscular_dystrophy	33	26	GO	GO:0030036	actin cytoskeleton organization	1.18E-18	59	189	NA	2
IMP	human	DOID:0050557	congenital_muscular_dystrophy	33	26	GO	GO:0018146	keratan sulfate biosynthetic process	2.33E-18	60	28	NA	1
IMP	human	DOID:0050557	congenital_muscular_dystrophy	33	26	GO	GO:0070206	protein trimerization	4.07E-18	61	31	NA	2
IMP	human	DOID:0050557	congenital_muscular_dystrophy	33	26	GO	GO:0048754	branching morphogenesis of an epithelial tube	1.25E-17	63	12	NA	1
IMP	human	DOID:0050557	congenital_muscular_dystrophy	33	26	GO	GO:0061138	morphogenesis of a branching epithelium	1.25E-17	62	12	NA	1
IMP	human	DOID:0050557	congenital_muscular_dystrophy	33	26	GO	GO:0006937	regulation of muscle contraction	1.50E-17	64	79	NA	2
IMP	human	DOID:0050557	congenital_muscular_dystrophy	33	26	GO	GO:0040019	positive regulation of embryonic development	2.69E-17	65	16	NA	1
IMP	human	DOID:0050557	congenital_muscular_dystrophy	33	26	GO	GO:0043279	response to alkaloid	2.78E-17	66	11	NA	1
IMP	human	DOID:0050557	congenital_muscular_dystrophy	33	26	GO	GO:0071312	cellular response to alkaloid	2.78E-17	67	11	NA	1
IMP	human	DOID:0050557	congenital_muscular_dystrophy	33	26	GO	GO:0006509	membrane protein ectodomain proteolysis	4.42E-17	68	20	NA	1
IMP	human	DOID:0050557	congenital_muscular_dystrophy	33	26	GO	GO:0044264	cellular polysaccharide metabolic process	4.33E-16	69	38	NA	1
IMP	human	DOID:0050557	congenital_muscular_dystrophy	33	26	GO	GO:0001763	morphogenesis of a branching structure	8.66E-16	70	14	NA	1
IMP	human	DOID:0050557	congenital_muscular_dystrophy	33	26	GO	GO:0042339	keratan sulfate metabolic process	1.64E-15	71	33	NA	1
IMP	human	DOID:0050557	congenital_muscular_dystrophy	33	26	GO	GO:0005976	polysaccharide metabolic process	1.91E-15	72	40	NA	1
IMP	human	DOID:0050557	congenital_muscular_dystrophy	33	26	GO	GO:0006023	aminoglycan biosynthetic process	2.20E-15	73	94	NA	1
IMP	human	DOID:0050557	congenital_muscular_dystrophy	33	26	GO	GO:0031468	nuclear envelope reassembly	3.43E-15	74	15	NA	1
IMP	human	DOID:0050557	congenital_muscular_dystrophy	33	26	GO	GO:0090257	regulation of muscle system process	8.71E-15	75	96	NA	2
IMP	human	DOID:0050557	congenital_muscular_dystrophy	33	26	GO	GO:0150063	visual system development	8.72E-15	77	44	NA	1
IMP	human	DOID:0050557	congenital_muscular_dystrophy	33	26	GO	GO:0001654	eye development	8.72E-15	76	44	NA	1
IMP	human	DOID:0050557	congenital_muscular_dystrophy	33	26	GO	GO:0035051	cardiocyte differentiation	1.11E-14	78	18	NA	1
IMP	human	DOID:0050557	congenital_muscular_dystrophy	33	26	GO	GO:0048880	sensory system development	1.55E-14	79	45	NA	1
IMP	human	DOID:0050557	congenital_muscular_dystrophy	33	26	GO	GO:0008015	blood circulation	1.63E-14	80	170	NA	2
IMP	human	DOID:0050557	congenital_muscular_dystrophy	33	26	GO	GO:0009612	response to mechanical stimulus	3.80E-14	81	24	NA	1
IMP	human	DOID:0050557	congenital_muscular_dystrophy	33	26	GO	GO:0003013	circulatory system process	5.54E-14	82	175	NA	2
IMP	human	DOID:0050557	congenital_muscular_dystrophy	33	26	GO	GO:0043462	regulation of ATPase activity	1.67E-13	83	45	NA	1
IMP	human	DOID:0050557	congenital_muscular_dystrophy	33	26	GO	GO:0006022	aminoglycan metabolic process	5.72E-13	84	125	NA	1
IMP	human	DOID:0050557	congenital_muscular_dystrophy	33	26	GO	GO:0006024	glycosaminoglycan biosynthetic process	7.75E-13	85	93	NA	1
IMP	human	DOID:0050557	congenital_muscular_dystrophy	33	26	GO	GO:0009247	glycolipid biosynthetic process	9.42E-13	86	44	NA	1
IMP	human	DOID:0050557	congenital_muscular_dystrophy	33	26	GO	GO:1903053	regulation of extracellular matrix organization	1.11E-12	87	28	NA	1
IMP	human	DOID:0050557	congenital_muscular_dystrophy	33	26	GO	GO:0008016	regulation of heart contraction	1.89E-12	88	163	NA	2
IMP	human	DOID:0050557	congenital_muscular_dystrophy	33	26	GO	GO:0031589	cell-substrate adhesion	5.24E-12	89	95	NA	1
IMP	human	DOID:0050557	congenital_muscular_dystrophy	33	26	GO	GO:0090343	positive regulation of cell aging	8.47E-12	90	17	NA	1
IMP	human	DOID:0050557	congenital_muscular_dystrophy	33	26	GO	GO:0019048	modulation by virus of host morphology or physiology	1.12E-11	91	24	NA	1
IMP	human	DOID:0050557	congenital_muscular_dystrophy	33	26	GO	GO:1903522	regulation of blood circulation	1.26E-11	93	175	NA	2
IMP	human	DOID:0050557	congenital_muscular_dystrophy	33	26	GO	GO:0006687	glycosphingolipid metabolic process	1.26E-11	92	51	NA	1
IMP	human	DOID:0050557	congenital_muscular_dystrophy	33	26	GO	GO:0030203	glycosaminoglycan metabolic process	3.75E-11	94	122	NA	1
IMP	human	DOID:0050557	congenital_muscular_dystrophy	33	26	GO	GO:1904753	negative regulation of vascular associated smooth muscle cell migration	4.90E-11	95	18	NA	0
IMP	human	DOID:0050557	congenital_muscular_dystrophy	33	26	GO	GO:1902884	positive regulation of response to oxidative stress	6.72E-11	96	11	NA	1
IMP	human	DOID:0050557	congenital_muscular_dystrophy	33	26	GO	GO:0007423	sensory organ development	8.70E-11	97	60	NA	1
IMP	human	DOID:0050557	congenital_muscular_dystrophy	33	26	GO	GO:0033619	membrane protein proteolysis	3.56E-10	98	32	NA	1
IMP	human	DOID:0050557	congenital_muscular_dystrophy	33	26	GO	GO:0044272	sulfur compound biosynthetic process	7.38E-10	99	145	NA	2
IMP	human	DOID:0050557	congenital_muscular_dystrophy	33	26	GO	GO:1903510	mucopolysaccharide metabolic process	1.41E-09	100	80	NA	1
IMP	human	DOID:0050557	congenital_muscular_dystrophy	33	26	GO	GO:0010717	regulation of epithelial to mesenchymal transition	1.45E-09	101	68	NA	1
IMP	human	DOID:0050557	congenital_muscular_dystrophy	33	26	GO	GO:0051209	release of sequestered calcium ion into cytosol	2.16E-09	103	20	NA	1
IMP	human	DOID:0050557	congenital_muscular_dystrophy	33	26	GO	GO:0051283	negative regulation of sequestering of calcium ion	2.16E-09	102	20	NA	1
IMP	human	DOID:0050557	congenital_muscular_dystrophy	33	26	GO	GO:0048592	eye morphogenesis	2.44E-09	104	14	NA	0
IMP	human	DOID:0050557	congenital_muscular_dystrophy	33	26	GO	GO:0007015	actin filament organization	3.72E-09	105	97	NA	2
IMP	human	DOID:0050557	congenital_muscular_dystrophy	33	26	GO	GO:0030497	fatty acid elongation	4.29E-09	106	11	NA	0
IMP	human	DOID:0050557	congenital_muscular_dystrophy	33	26	GO	GO:0006040	amino sugar metabolic process	4.34E-09	107	27	NA	1
IMP	human	DOID:0050557	congenital_muscular_dystrophy	33	26	GO	GO:0044262	cellular carbohydrate metabolic process	5.46E-09	108	68	NA	2
IMP	human	DOID:0050557	congenital_muscular_dystrophy	33	26	GO	GO:0042761	very long-chain fatty acid biosynthetic process	6.67E-09	109	10	NA	0
IMP	human	DOID:0050557	congenital_muscular_dystrophy	33	26	GO	GO:0043010	camera-type eye development	6.70E-09	110	24	NA	1
IMP	human	DOID:0050557	congenital_muscular_dystrophy	33	26	GO	GO:0014912	negative regulation of smooth muscle cell migration	8.17E-09	111	27	NA	0
IMP	human	DOID:0050557	congenital_muscular_dystrophy	33	26	GO	GO:0051282	regulation of sequestering of calcium ion	8.41E-09	112	71	NA	2
IMP	human	DOID:0050557	congenital_muscular_dystrophy	33	26	GO	GO:0030148	sphingolipid biosynthetic process	1.19E-08	113	61	NA	1
IMP	human	DOID:0050557	congenital_muscular_dystrophy	33	26	GO	GO:0072358	cardiovascular system development	2.11E-08	114	111	NA	1
IMP	human	DOID:0050557	congenital_muscular_dystrophy	33	26	GO	GO:0016051	carbohydrate biosynthetic process	2.23E-08	115	71	NA	1
IMP	human	DOID:0050557	congenital_muscular_dystrophy	33	26	GO	GO:0007160	cell-matrix adhesion	3.18E-08	116	68	NA	1
IMP	human	DOID:0050557	congenital_muscular_dystrophy	33	26	GO	GO:0060314	regulation of ryanodine-sensitive calcium-release channel activity	3.35E-08	117	20	NA	1
IMP	human	DOID:0050557	congenital_muscular_dystrophy	33	26	GO	GO:0044003	modification by symbiont of host morphology or physiology	3.62E-08	118	33	NA	1
IMP	human	DOID:0050557	congenital_muscular_dystrophy	33	26	GO	GO:0006664	glycolipid metabolic process	3.93E-08	119	87	NA	1
IMP	human	DOID:0050557	congenital_muscular_dystrophy	33	26	GO	GO:0043409	negative regulation of MAPK cascade	3.99E-08	120	102	NA	2
IMP	human	DOID:0050557	congenital_muscular_dystrophy	33	26	GO	GO:0001568	blood vessel development	5.35E-08	121	99	NA	1
IMP	human	DOID:0050557	congenital_muscular_dystrophy	33	26	GO	GO:1903509	liposaccharide metabolic process	5.35E-08	122	88	NA	1
IMP	human	DOID:0050557	congenital_muscular_dystrophy	33	26	GO	GO:0034113	heterotypic cell-cell adhesion	1.28E-07	123	23	NA	1
IMP	human	DOID:0050557	congenital_muscular_dystrophy	33	26	GO	GO:0002009	morphogenesis of an epithelium	1.70E-07	124	71	NA	1
IMP	human	DOID:0050557	congenital_muscular_dystrophy	33	26	GO	GO:0036498	IRE1-mediated unfolded protein response	2.10E-07	125	53	NA	1
IMP	human	DOID:0050557	congenital_muscular_dystrophy	33	26	GO	GO:0051291	protein heterooligomerization	2.78E-07	126	68	NA	2
IMP	human	DOID:0050557	congenital_muscular_dystrophy	33	26	GO	GO:0001944	vasculature development	2.88E-07	127	110	NA	1
IMP	human	DOID:0050557	congenital_muscular_dystrophy	33	26	GO	GO:0002026	regulation of the force of heart contraction	3.58E-07	128	12	NA	1
IMP	human	DOID:0050557	congenital_muscular_dystrophy	33	26	GO	GO:0032963	collagen metabolic process	4.20E-07	129	35	NA	0
IMP	human	DOID:0050557	congenital_muscular_dystrophy	33	26	GO	GO:0051592	response to calcium ion	6.11E-07	130	61	NA	1
IMP	human	DOID:0050557	congenital_muscular_dystrophy	33	26	GO	GO:0032507	maintenance of protein location in cell	6.52E-07	131	41	NA	1
IMP	human	DOID:0050557	congenital_muscular_dystrophy	33	26	GO	GO:0046467	membrane lipid biosynthetic process	6.54E-07	132	91	NA	1
IMP	human	DOID:0050557	congenital_muscular_dystrophy	33	26	GO	GO:0097553	calcium ion transmembrane import into cytosol	7.23E-07	133	29	NA	1
IMP	human	DOID:0050557	congenital_muscular_dystrophy	33	26	GO	GO:0009581	detection of external stimulus	8.95E-07	134	34	NA	1
IMP	human	DOID:0050557	congenital_muscular_dystrophy	33	26	Monarch	HP:0003198	Myopathy	0.00E+00	43	199	NA	23
IMP	human	DOID:0050557	congenital_muscular_dystrophy	33	26	Monarch	HP:0000411	Protruding ear	0.00E+00	46	150	NA	20
IMP	human	DOID:0050557	congenital_muscular_dystrophy	33	26	Monarch	HP:0003701	Proximal muscle weakness	0.00E+00	27	138	NA	25
IMP	human	DOID:0050557	congenital_muscular_dystrophy	33	26	Monarch	HP:0003307	Hyperlordosis	0.00E+00	60	123	NA	17
IMP	human	DOID:0050557	congenital_muscular_dystrophy	33	26	Monarch	HP:0003458	EMG: myopathic abnormalities	0.00E+00	29	112	NA	20
IMP	human	DOID:0050557	congenital_muscular_dystrophy	33	26	Monarch	HP:0003324	Generalized muscle weakness	0.00E+00	36	109	NA	20
IMP	human	DOID:0050557	congenital_muscular_dystrophy	33	26	Monarch	HP:0002515	Waddling gait	0.00E+00	45	106	NA	17
IMP	human	DOID:0050557	congenital_muscular_dystrophy	33	26	Monarch	HP:0003457	EMG abnormality	0.00E+00	54	92	NA	15
IMP	human	DOID:0050557	congenital_muscular_dystrophy	33	26	Monarch	HP:0002359	Frequent falls	0.00E+00	62	85	NA	14
IMP	human	DOID:0050557	congenital_muscular_dystrophy	33	26	Monarch	HP:0002747	Respiratory insufficiency due to muscle weakness	0.00E+00	56	84	NA	15
IMP	human	DOID:0050557	congenital_muscular_dystrophy	33	26	Monarch	HP:0002987	Elbow flexion contracture	0.00E+00	44	77	NA	14
IMP	human	DOID:0050557	congenital_muscular_dystrophy	33	26	Monarch	HP:0003691	Scapular winging	0.00E+00	38	76	NA	15
IMP	human	DOID:0050557	congenital_muscular_dystrophy	33	26	Monarch	HP:0000541	Retinal detachment	0.00E+00	53	74	NA	15
IMP	human	DOID:0050557	congenital_muscular_dystrophy	33	26	Monarch	HP:0002938	Lumbar hyperlordosis	0.00E+00	48	72	NA	15
IMP	human	DOID:0050557	congenital_muscular_dystrophy	33	26	Monarch	HP:0003560	Muscular dystrophy	0.00E+00	5	69	NA	25
IMP	human	DOID:0050557	congenital_muscular_dystrophy	33	26	Monarch	HP:0002828	Multiple joint contractures	0.00E+00	39	59	NA	14
IMP	human	DOID:0050557	congenital_muscular_dystrophy	33	26	Monarch	HP:0000528	Anophthalmia	0.00E+00	57	59	NA	14
IMP	human	DOID:0050557	congenital_muscular_dystrophy	33	26	Monarch	HP:0001339	Lissencephaly	0.00E+00	40	57	NA	15
IMP	human	DOID:0050557	congenital_muscular_dystrophy	33	26	Monarch	HP:0000176	Submucous cleft hard palate	0.00E+00	37	56	NA	15
IMP	human	DOID:0050557	congenital_muscular_dystrophy	33	26	Monarch	HP:0003557	Increased variability in muscle fiber diameter	0.00E+00	26	55	NA	14
IMP	human	DOID:0050557	congenital_muscular_dystrophy	33	26	Monarch	HP:0003391	Gowers sign	0.00E+00	28	55	NA	15
IMP	human	DOID:0050557	congenital_muscular_dystrophy	33	26	Monarch	HP:0003551	Difficulty climbing stairs	0.00E+00	34	53	NA	14
IMP	human	DOID:0050557	congenital_muscular_dystrophy	33	26	Monarch	HP:0003306	Spinal rigidity	0.00E+00	23	52	NA	14
IMP	human	DOID:0050557	congenital_muscular_dystrophy	33	26	Monarch	HP:0003700	Generalized amyotrophy	0.00E+00	32	52	NA	12
IMP	human	DOID:0050557	congenital_muscular_dystrophy	33	26	Monarch	HP:0008180	Mildly elevated creatine kinase	0.00E+00	15	49	NA	18
IMP	human	DOID:0050557	congenital_muscular_dystrophy	33	26	Monarch	HP:0008981	Calf muscle hypertrophy	0.00E+00	3	45	NA	19
IMP	human	DOID:0050557	congenital_muscular_dystrophy	33	26	Monarch	HP:0003803	Type 1 muscle fiber predominance	0.00E+00	33	43	NA	11
IMP	human	DOID:0050557	congenital_muscular_dystrophy	33	26	Monarch	HP:0003325	Limb-girdle muscle weakness	0.00E+00	20	42	NA	13
IMP	human	DOID:0050557	congenital_muscular_dystrophy	33	26	Monarch	HP:0001612	Weak cry	0.00E+00	59	41	NA	10
IMP	human	DOID:0050557	congenital_muscular_dystrophy	33	26	Monarch	HP:0001349	Facial diplegia	0.00E+00	55	41	NA	9
IMP	human	DOID:0050557	congenital_muscular_dystrophy	33	26	Monarch	HP:0006466	Ankle flexion contracture	0.00E+00	30	40	NA	12
IMP	human	DOID:0050557	congenital_muscular_dystrophy	33	26	Monarch	HP:0002536	Abnormal cortical gyration	0.00E+00	22	36	NA	15
IMP	human	DOID:0050557	congenital_muscular_dystrophy	33	26	Monarch	HP:0001533	Slender build	0.00E+00	63	32	NA	7
IMP	human	DOID:0050557	congenital_muscular_dystrophy	33	26	Monarch	HP:0001771	Achilles tendon contracture	0.00E+00	42	31	NA	9
IMP	human	DOID:0050557	congenital_muscular_dystrophy	33	26	Monarch	HP:0002792	Reduced vital capacity	0.00E+00	41	30	NA	10
IMP	human	DOID:0050557	congenital_muscular_dystrophy	33	26	Monarch	HP:0000587	Abnormality of the optic nerve	0.00E+00	19	30	NA	14
IMP	human	DOID:0050557	congenital_muscular_dystrophy	33	26	Monarch	HP:0007126	Proximal amyotrophy	0.00E+00	49	29	NA	9
IMP	human	DOID:0050557	congenital_muscular_dystrophy	33	26	Monarch	HP:0003687	Centrally nucleated skeletal muscle fibers	0.00E+00	24	27	NA	11
IMP	human	DOID:0050557	congenital_muscular_dystrophy	33	26	Monarch	HP:0007973	Retinal dysplasia	0.00E+00	16	25	NA	14
IMP	human	DOID:0050557	congenital_muscular_dystrophy	33	26	Monarch	HP:0002334	Abnormality of the cerebellar vermis	0.00E+00	17	25	NA	14
IMP	human	DOID:0050557	congenital_muscular_dystrophy	33	26	Monarch	HP:0040081	Abnormal circulating creatine kinase concentration	0.00E+00	9	25	NA	15
IMP	human	DOID:0050557	congenital_muscular_dystrophy	33	26	Monarch	HP:0003327	Axial muscle weakness	0.00E+00	8	24	NA	12
IMP	human	DOID:0050557	congenital_muscular_dystrophy	33	26	Monarch	HP:0002350	Cerebellar cyst	0.00E+00	50	24	NA	10
IMP	human	DOID:0050557	congenital_muscular_dystrophy	33	26	Monarch	HP:0007227	Macrogyria	0.00E+00	14	23	NA	14
IMP	human	DOID:0050557	congenital_muscular_dystrophy	33	26	Monarch	HP:0007731	Chorioretinal dysplasia	0.00E+00	11	22	NA	14
IMP	human	DOID:0050557	congenital_muscular_dystrophy	33	26	Monarch	HP:0012785	Flexion contracture of finger	0.00E+00	61	21	NA	7
IMP	human	DOID:0050557	congenital_muscular_dystrophy	33	26	Monarch	HP:0045040	Abnormal lactate dehydrogenase level	0.00E+00	7	21	NA	14
IMP	human	DOID:0050557	congenital_muscular_dystrophy	33	26	Monarch	HP:0010508	Metatarsus valgus	0.00E+00	6	21	NA	14
IMP	human	DOID:0050557	congenital_muscular_dystrophy	33	26	Monarch	HP:0001460	Aplasia/Hypoplasia involving the skeletal musculature	0.00E+00	4	19	NA	14
IMP	human	DOID:0050557	congenital_muscular_dystrophy	33	26	Monarch	HP:0003741	Congenital muscular dystrophy	0.00E+00	1	19	NA	19
IMP	human	DOID:0050557	congenital_muscular_dystrophy	33	26	Monarch	HP:0003707	Calf muscle pseudohypertrophy	0.00E+00	58	18	NA	9
IMP	human	DOID:0050557	congenital_muscular_dystrophy	33	26	Monarch	HP:0032341	Reduced forced vital capacity	0.00E+00	25	18	NA	10
IMP	human	DOID:0050557	congenital_muscular_dystrophy	33	26	Monarch	HP:0003121	Limb joint contracture	0.00E+00	52	18	NA	7
IMP	human	DOID:0050557	congenital_muscular_dystrophy	33	26	Monarch	HP:0011807	Type 1 muscle fiber atrophy	0.00E+00	21	17	NA	9
IMP	human	DOID:0050557	congenital_muscular_dystrophy	33	26	Monarch	HP:0012400	Abnormal aldolase level	0.00E+00	2	16	NA	14
IMP	human	DOID:0050557	congenital_muscular_dystrophy	33	26	Monarch	HP:0007260	Type II lissencephaly	0.00E+00	10	15	NA	13
IMP	human	DOID:0050557	congenital_muscular_dystrophy	33	26	Monarch	HP:0002877	Nocturnal hypoventilation	0.00E+00	18	14	NA	9
IMP	human	DOID:0050557	congenital_muscular_dystrophy	33	26	Monarch	HP:0007361	Abnormality of the pons	0.00E+00	47	14	NA	6
IMP	human	DOID:0050557	congenital_muscular_dystrophy	33	26	Monarch	HP:0004303	Abnormal muscle fiber morphology	0.00E+00	31	14	NA	6
IMP	human	DOID:0050557	congenital_muscular_dystrophy	33	26	Monarch	HP:0009058	Increased muscle lipid content	0.00E+00	35	13	NA	6
IMP	human	DOID:0050557	congenital_muscular_dystrophy	33	26	Monarch	HP:0100297	Increased endomysial connective tissue	0.00E+00	51	11	NA	6
IMP	human	DOID:0050557	congenital_muscular_dystrophy	33	26	Monarch	HP:0030099	Reduced muscle fiber alpha dystroglycan	0.00E+00	13	10	NA	10
IMP	human	DOID:0050557	congenital_muscular_dystrophy	33	26	Monarch	HP:0030046	Hypoglycosylation of alpha-dystroglycan	0.00E+00	12	10	NA	10
IMP	human	DOID:0050557	congenital_muscular_dystrophy	33	26	Monarch	HP:0010628	Facial palsy	6.08E-303	64	177	NA	20
IMP	human	DOID:0050557	congenital_muscular_dystrophy	33	26	Monarch	HP:0006785	Limb-girdle muscular dystrophy	2.57E-301	65	14	NA	5
IMP	human	DOID:0050557	congenital_muscular_dystrophy	33	26	Monarch	HP:0003273	Hip contracture	5.68E-301	66	46	NA	9
IMP	human	DOID:0050557	congenital_muscular_dystrophy	33	26	Monarch	HP:0009113	Diaphragmatic weakness	8.92E-297	67	13	NA	5
IMP	human	DOID:0050557	congenital_muscular_dystrophy	33	26	Monarch	HP:0031882	Agyria	8.61E-291	68	12	NA	6
IMP	human	DOID:0050557	congenital_muscular_dystrophy	33	26	Monarch	HP:0009046	Difficulty running	1.03E-287	69	39	NA	8
IMP	human	DOID:0050557	congenital_muscular_dystrophy	33	26	Monarch	HP:0007015	Poor gross motor coordination	4.20E-285	70	11	NA	5
IMP	human	DOID:0050557	congenital_muscular_dystrophy	33	26	Monarch	HP:0003712	Skeletal muscle hypertrophy	3.05E-271	71	30	NA	9
IMP	human	DOID:0050557	congenital_muscular_dystrophy	33	26	Monarch	HP:0006380	Knee flexion contracture	3.57E-267	72	71	NA	12
IMP	human	DOID:0050557	congenital_muscular_dystrophy	33	26	Monarch	HP:0001644	Dilated cardiomyopathy	1.48E-262	73	133	NA	14
IMP	human	DOID:0050557	congenital_muscular_dystrophy	33	26	Monarch	HP:0000193	Bifid uvula	1.75E-251	74	128	NA	16
IMP	human	DOID:0050557	congenital_muscular_dystrophy	33	26	Monarch	HP:0001319	Neonatal hypotonia	1.45E-250	75	161	NA	19
IMP	human	DOID:0050557	congenital_muscular_dystrophy	33	26	Monarch	HP:0003798	Nemaline bodies	8.23E-242	76	15	NA	4
IMP	human	DOID:0050557	congenital_muscular_dystrophy	33	26	Monarch	HP:0004637	Decreased cervical spine mobility	1.35E-239	77	13	NA	5
IMP	human	DOID:0050557	congenital_muscular_dystrophy	33	26	Monarch	HP:0001331	Absent septum pellucidum	5.69E-239	78	88	NA	14
IMP	human	DOID:0050557	congenital_muscular_dystrophy	33	26	Monarch	HP:0000556	Retinal dystrophy	1.62E-234	79	94	NA	14
IMP	human	DOID:0050557	congenital_muscular_dystrophy	33	26	Monarch	HP:0040083	Toe walking	1.30E-232	80	55	NA	9
IMP	human	DOID:0050557	congenital_muscular_dystrophy	33	26	Monarch	HP:0030200	Fatiguable weakness of proximal limb muscles	1.96E-225	81	12	NA	3
IMP	human	DOID:0050557	congenital_muscular_dystrophy	33	26	Monarch	HP:0003549	Abnormality of connective tissue	3.83E-224	82	20	NA	5
IMP	human	DOID:0050557	congenital_muscular_dystrophy	33	26	Monarch	HP:0002751	Kyphoscoliosis	1.07E-220	83	154	NA	15
IMP	human	DOID:0050557	congenital_muscular_dystrophy	33	26	Monarch	HP:0007957	Corneal opacity	1.37E-219	84	125	NA	15
IMP	human	DOID:0050557	congenital_muscular_dystrophy	33	26	Monarch	HP:0001634	Mitral valve prolapse	3.42E-211	85	78	NA	7
IMP	human	DOID:0050557	congenital_muscular_dystrophy	33	26	Monarch	HP:0002827	Hip dislocation	1.15E-201	86	161	NA	12
IMP	human	DOID:0050557	congenital_muscular_dystrophy	33	26	Monarch	HP:0008081	Pes valgus	1.57E-201	87	36	NA	6
IMP	human	DOID:0050557	congenital_muscular_dystrophy	33	26	Monarch	HP:0009055	Generalized limb muscle atrophy	4.45E-200	88	18	NA	5
IMP	human	DOID:0050557	congenital_muscular_dystrophy	33	26	Monarch	HP:0001558	Decreased fetal movement	5.55E-199	89	155	NA	15
IMP	human	DOID:0050557	congenital_muscular_dystrophy	33	26	Monarch	HP:0007033	Cerebellar dysplasia	1.28E-198	90	16	NA	6
IMP	human	DOID:0050557	congenital_muscular_dystrophy	33	26	Monarch	HP:0012548	Fatty replacement of skeletal muscle	1.58E-195	91	17	NA	5
IMP	human	DOID:0050557	congenital_muscular_dystrophy	33	26	Monarch	HP:0001315	Reduced tendon reflexes	4.04E-193	92	156	NA	15
IMP	human	DOID:0050557	congenital_muscular_dystrophy	33	26	Monarch	HP:0001302	Pachygyria	9.96E-193	93	132	NA	15
IMP	human	DOID:0050557	congenital_muscular_dystrophy	33	26	Monarch	HP:0001374	Congenital hip dislocation	1.36E-191	94	63	NA	8
IMP	human	DOID:0050557	congenital_muscular_dystrophy	33	26	Monarch	HP:0002269	Abnormality of neuronal migration	1.09E-189	95	117	NA	14
IMP	human	DOID:0050557	congenital_muscular_dystrophy	33	26	Monarch	HP:0000482	Microcornea	2.33E-189	96	123	NA	14
IMP	human	DOID:0050557	congenital_muscular_dystrophy	33	26	Monarch	HP:0030192	Fatigable weakness of bulbar muscles	1.67E-187	97	41	NA	8
IMP	human	DOID:0050557	congenital_muscular_dystrophy	33	26	Monarch	HP:0001305	Dandy-Walker malformation	5.83E-183	98	117	NA	14
IMP	human	DOID:0050557	congenital_muscular_dystrophy	33	26	Monarch	HP:0001388	Joint laxity	1.60E-177	99	161	NA	13
IMP	human	DOID:0050557	congenital_muscular_dystrophy	33	26	Monarch	HP:0008443	Spinal deformities	3.68E-171	100	19	NA	5
IMP	human	DOID:0050557	congenital_muscular_dystrophy	33	26	Monarch	HP:0006955	Olivopontocerebellar hypoplasia	2.86E-168	101	12	NA	6
IMP	human	DOID:0050557	congenital_muscular_dystrophy	33	26	Monarch	HP:0002058	Myopathic facies	1.26E-166	102	40	NA	7
IMP	human	DOID:0050557	congenital_muscular_dystrophy	33	26	Monarch	HP:0000612	Iris coloboma	9.34E-166	103	141	NA	14
IMP	human	DOID:0050557	congenital_muscular_dystrophy	33	26	Monarch	HP:0001283	Bulbar palsy	8.41E-157	104	44	NA	7
IMP	human	DOID:0050557	congenital_muscular_dystrophy	33	26	Monarch	HP:0000275	Narrow face	2.94E-155	105	76	NA	9
IMP	human	DOID:0050557	congenital_muscular_dystrophy	33	26	Monarch	HP:0000467	Neck muscle weakness	1.38E-154	106	53	NA	7
IMP	human	DOID:0050557	congenital_muscular_dystrophy	33	26	Monarch	HP:0002085	Occipital encephalocele	3.72E-148	107	26	NA	7
IMP	human	DOID:0050557	congenital_muscular_dystrophy	33	26	Monarch	HP:0002126	Polymicrogyria	2.21E-147	108	170	NA	15
IMP	human	DOID:0050557	congenital_muscular_dystrophy	33	26	Monarch	HP:0002483	Bulbar signs	1.43E-144	109	24	NA	4
IMP	human	DOID:0050557	congenital_muscular_dystrophy	33	26	Monarch	HP:0006829	Severe muscular hypotonia	4.85E-144	110	102	NA	10
IMP	human	DOID:0050557	congenital_muscular_dystrophy	33	26	Monarch	HP:0002435	Meningocele	6.95E-142	111	30	NA	7
IMP	human	DOID:0050557	congenital_muscular_dystrophy	33	26	Monarch	HP:0009073	Progressive proximal muscle weakness	9.57E-141	112	16	NA	4
IMP	human	DOID:0050557	congenital_muscular_dystrophy	33	26	Monarch	HP:0000525	Abnormality iris morphology	2.39E-139	113	22	NA	6
IMP	human	DOID:0050557	congenital_muscular_dystrophy	33	26	Monarch	HP:0001623	Breech presentation	3.58E-139	114	22	NA	3
IMP	human	DOID:0050557	congenital_muscular_dystrophy	33	26	Monarch	HP:0002616	Aortic root aneurysm	1.85E-135	115	50	NA	3
IMP	human	DOID:0050557	congenital_muscular_dystrophy	33	26	Monarch	HP:0001181	Adducted thumb	8.00E-134	116	66	NA	7
IMP	human	DOID:0050557	congenital_muscular_dystrophy	33	26	Monarch	HP:0000557	Buphthalmos	2.11E-128	117	19	NA	4
IMP	human	DOID:0050557	congenital_muscular_dystrophy	33	26	Monarch	HP:0002365	Hypoplasia of the brainstem	1.23E-122	118	79	NA	10
IMP	human	DOID:0050557	congenital_muscular_dystrophy	33	26	Monarch	HP:0001328	Specific learning disability	2.78E-122	119	172	NA	14
IMP	human	DOID:0050557	congenital_muscular_dystrophy	33	26	Monarch	HP:0010511	Long toe	3.81E-122	120	19	NA	4
IMP	human	DOID:0050557	congenital_muscular_dystrophy	33	26	Monarch	HP:0002089	Pulmonary hypoplasia	2.34E-118	121	109	NA	9
IMP	human	DOID:0050557	congenital_muscular_dystrophy	33	26	Monarch	HP:0008800	Limited hip movement	4.61E-118	122	12	NA	3
IMP	human	DOID:0050557	congenital_muscular_dystrophy	33	26	Monarch	HP:0000358	Posteriorly rotated ears	8.49E-118	123	199	NA	14
IMP	human	DOID:0050557	congenital_muscular_dystrophy	33	26	Monarch	HP:0001989	Fetal akinesia sequence	1.02E-117	124	30	NA	4
IMP	human	DOID:0050557	congenital_muscular_dystrophy	33	26	Monarch	HP:0009025	Increased connective tissue	1.04E-117	125	17	NA	4
IMP	human	DOID:0050557	congenital_muscular_dystrophy	33	26	Monarch	HP:0001238	Slender finger	1.55E-116	126	21	NA	4
IMP	human	DOID:0050557	congenital_muscular_dystrophy	33	26	Monarch	HP:0000765	Abnormal thorax morphology	4.09E-114	127	36	NA	4
IMP	human	DOID:0050557	congenital_muscular_dystrophy	33	26	Monarch	HP:0003722	Neck flexor weakness	1.61E-112	128	36	NA	4
IMP	human	DOID:0050557	congenital_muscular_dystrophy	33	26	Monarch	HP:0031546	Cardiac conduction abnormality	2.97E-112	129	12	NA	3
IMP	human	DOID:0050557	congenital_muscular_dystrophy	33	26	Monarch	HP:0007502	Follicular hyperkeratosis	5.99E-108	130	20	NA	4
IMP	human	DOID:0050557	congenital_muscular_dystrophy	33	26	Monarch	HP:0010804	Tented upper lip vermilion	5.80E-107	131	89	NA	8
IMP	human	DOID:0050557	congenital_muscular_dystrophy	33	26	Monarch	HP:0008994	Proximal muscle weakness in lower limbs	2.45E-103	132	34	NA	5
IMP	human	DOID:0050557	congenital_muscular_dystrophy	33	26	Monarch	HP:0012110	Hypoplasia of the pons	7.26E-101	133	50	NA	8
IMP	human	DOID:0050557	congenital_muscular_dystrophy	33	26	Monarch	HP:0001608	Abnormality of the voice	1.44E-99	134	66	NA	8
IMP	human	DOID:0050557	congenital_muscular_dystrophy	33	26	Monarch	HP:0002803	Congenital contracture	3.08E-96	135	18	NA	3
IMP	human	DOID:0050557	congenital_muscular_dystrophy	33	26	Monarch	HP:0000659	Peters anomaly	3.28E-96	136	15	NA	3
IMP	human	DOID:0050557	congenital_muscular_dystrophy	33	26	Monarch	HP:0002033	Poor suck	5.40E-96	137	85	NA	8
IMP	human	DOID:0050557	congenital_muscular_dystrophy	33	26	Monarch	HP:0002363	Abnormal brainstem morphology	9.41E-95	138	42	NA	7
IMP	human	DOID:0050557	congenital_muscular_dystrophy	33	26	Monarch	HP:0002783	Recurrent lower respiratory tract infections	9.75E-95	139	30	NA	4
IMP	human	DOID:0050557	congenital_muscular_dystrophy	33	26	Monarch	HP:0000485	Megalocornea	2.65E-92	140	25	NA	6
IMP	human	DOID:0050557	congenital_muscular_dystrophy	33	26	Monarch	HP:0001712	Left ventricular hypertrophy	4.89E-92	141	72	NA	7
IMP	human	DOID:0050557	congenital_muscular_dystrophy	33	26	Monarch	HP:0001708	Right ventricular failure	5.76E-91	142	12	NA	3
IMP	human	DOID:0050557	congenital_muscular_dystrophy	33	26	Monarch	HP:0006957	Loss of ability to walk	6.27E-91	143	35	NA	5
IMP	human	DOID:0050557	congenital_muscular_dystrophy	33	26	Monarch	HP:0001638	Cardiomyopathy	3.44E-89	144	154	NA	11
IMP	human	DOID:0050557	congenital_muscular_dystrophy	33	26	Monarch	HP:0001360	Holoprosencephaly	3.74E-89	145	47	NA	7
IMP	human	DOID:0050557	congenital_muscular_dystrophy	33	26	Monarch	HP:0003555	Muscle fiber splitting	1.10E-88	146	14	NA	3
IMP	human	DOID:0050557	congenital_muscular_dystrophy	33	26	Monarch	HP:0005162	Abnormal left ventricular function	2.64E-88	147	44	NA	4
IMP	human	DOID:0050557	congenital_muscular_dystrophy	33	26	Monarch	HP:0003690	Limb muscle weakness	6.99E-88	148	48	NA	4
IMP	human	DOID:0050557	congenital_muscular_dystrophy	33	26	Monarch	HP:0007110	Central hypoventilation	3.17E-87	149	17	NA	2
IMP	human	DOID:0050557	congenital_muscular_dystrophy	33	26	Monarch	HP:0100578	Lipoatrophy	7.23E-84	150	68	NA	4
IMP	human	DOID:0050557	congenital_muscular_dystrophy	33	26	Monarch	HP:0002421	Poor head control	8.57E-83	151	173	NA	10
IMP	human	DOID:0050557	congenital_muscular_dystrophy	33	26	Monarch	HP:0002198	Dilated fourth ventricle	2.68E-82	152	27	NA	6
IMP	human	DOID:0050557	congenital_muscular_dystrophy	33	26	Monarch	HP:0000473	Torticollis	3.97E-82	153	43	NA	5
IMP	human	DOID:0050557	congenital_muscular_dystrophy	33	26	Monarch	HP:0000602	Ophthalmoplegia	5.53E-82	154	197	NA	11
IMP	human	DOID:0050557	congenital_muscular_dystrophy	33	26	Monarch	HP:0008997	Proximal muscle weakness in upper limbs	6.34E-82	155	22	NA	4
IMP	human	DOID:0050557	congenital_muscular_dystrophy	33	26	Monarch	HP:0002282	Gray matter heterotopia	1.41E-81	156	90	NA	9
IMP	human	DOID:0050557	congenital_muscular_dystrophy	33	26	Monarch	HP:0003388	Easy fatigability	1.13E-79	157	70	NA	5
IMP	human	DOID:0050557	congenital_muscular_dystrophy	33	26	Monarch	HP:0008959	Distal upper limb muscle weakness	1.88E-79	158	17	NA	3
IMP	human	DOID:0050557	congenital_muscular_dystrophy	33	26	Monarch	HP:0004756	Ventricular tachycardia	2.35E-78	159	29	NA	3
IMP	human	DOID:0050557	congenital_muscular_dystrophy	33	26	Monarch	HP:0009027	Foot dorsiflexor weakness	4.42E-78	160	72	NA	5
IMP	human	DOID:0050557	congenital_muscular_dystrophy	33	26	Monarch	HP:0100490	Camptodactyly of finger	6.50E-78	161	150	NA	7
IMP	human	DOID:0050557	congenital_muscular_dystrophy	33	26	Monarch	HP:0001387	Joint stiffness	2.83E-77	163	154	NA	6
IMP	human	DOID:0050557	congenital_muscular_dystrophy	33	26	Monarch	HP:0002943	Thoracic scoliosis	2.83E-77	162	21	NA	2
IMP	human	DOID:0050557	congenital_muscular_dystrophy	33	26	Monarch	HP:0004889	Intermittent episodes of respiratory insufficiency due to muscle weakness	1.97E-74	164	14	NA	3
IMP	human	DOID:0050557	congenital_muscular_dystrophy	33	26	Monarch	HP:0003805	Rimmed vacuoles	1.74E-73	165	31	NA	4
IMP	human	DOID:0050557	congenital_muscular_dystrophy	33	26	Monarch	HP:0003552	Muscle stiffness	4.47E-71	166	52	NA	4
IMP	human	DOID:0050557	congenital_muscular_dystrophy	33	26	Monarch	HP:0003715	Myofibrillar myopathy	5.92E-71	167	12	NA	2
IMP	human	DOID:0050557	congenital_muscular_dystrophy	33	26	Monarch	HP:0003394	Muscle spasm	1.90E-70	168	124	NA	8
IMP	human	DOID:0050557	congenital_muscular_dystrophy	33	26	Monarch	HP:0001667	Right ventricular hypertrophy	2.18E-70	169	17	NA	3
IMP	human	DOID:0050557	congenital_muscular_dystrophy	33	26	Monarch	HP:0000276	Long face	3.04E-70	170	192	NA	9
IMP	human	DOID:0050557	congenital_muscular_dystrophy	33	26	Monarch	HP:0100295	Muscle fiber atrophy	5.75E-70	171	29	NA	4
IMP	human	DOID:0050557	congenital_muscular_dystrophy	33	26	Monarch	HP:0002312	Clumsiness	2.35E-69	172	58	NA	4
IMP	human	DOID:0050557	congenital_muscular_dystrophy	33	26	Monarch	HP:0011703	Sinus tachycardia	5.05E-69	173	20	NA	2
IMP	human	DOID:0050557	congenital_muscular_dystrophy	33	26	Monarch	HP:0002518	Abnormality of the periventricular white matter	2.74E-68	174	48	NA	5
IMP	human	DOID:0050557	congenital_muscular_dystrophy	33	26	Monarch	HP:0008947	Infantile muscular hypotonia	4.51E-68	175	154	NA	7
IMP	human	DOID:0050557	congenital_muscular_dystrophy	33	26	Monarch	HP:0004326	Cachexia	1.10E-66	176	60	NA	5
IMP	human	DOID:0050557	congenital_muscular_dystrophy	33	26	Monarch	HP:0002460	Distal muscle weakness	1.46E-66	177	128	NA	8
IMP	human	DOID:0050557	congenital_muscular_dystrophy	33	26	Monarch	HP:0012443	Abnormality of brain morphology	4.42E-66	178	31	NA	6
IMP	human	DOID:0050557	congenital_muscular_dystrophy	33	26	Monarch	HP:0000609	Optic nerve hypoplasia	6.48E-66	179	58	NA	8
IMP	human	DOID:0050557	congenital_muscular_dystrophy	33	26	Monarch	HP:0001620	High pitched voice	1.05E-65	180	36	NA	4
IMP	human	DOID:0050557	congenital_muscular_dystrophy	33	26	Monarch	HP:0003403	EMG: decremental response of compound muscle action potential to repetitive nerve stimulation	4.42E-65	181	24	NA	3
IMP	human	DOID:0050557	congenital_muscular_dystrophy	33	26	Monarch	HP:0007210	Lower limb amyotrophy	1.30E-64	182	22	NA	2
IMP	human	DOID:0050557	congenital_muscular_dystrophy	33	26	Monarch	HP:0004944	Dilatation of the cerebral artery	2.39E-64	183	30	NA	1
IMP	human	DOID:0050557	congenital_muscular_dystrophy	33	26	Monarch	HP:0005115	Supraventricular arrhythmia	8.18E-64	184	22	NA	2
IMP	human	DOID:0050557	congenital_muscular_dystrophy	33	26	Monarch	HP:0007204	Diffuse white matter abnormalities	9.02E-64	185	34	NA	6
IMP	human	DOID:0050557	congenital_muscular_dystrophy	33	26	Monarch	HP:0000278	Retrognathia	1.92E-63	186	192	NA	6
IMP	human	DOID:0050557	congenital_muscular_dystrophy	33	26	Monarch	HP:0000158	Macroglossia	1.25E-62	187	107	NA	9
IMP	human	DOID:0050557	congenital_muscular_dystrophy	33	26	Monarch	HP:0001626	Abnormality of the cardiovascular system	1.95E-60	188	53	NA	5
IMP	human	DOID:0050557	congenital_muscular_dystrophy	33	26	Monarch	HP:0003546	Exercise intolerance	5.24E-60	189	90	NA	6
IMP	human	DOID:0050557	congenital_muscular_dystrophy	33	26	Monarch	HP:0030319	Weakness of facial musculature	1.66E-59	190	39	NA	4
IMP	human	DOID:0050557	congenital_muscular_dystrophy	33	26	Monarch	HP:0000211	Trismus	1.91E-59	191	15	NA	1
IMP	human	DOID:0050557	congenital_muscular_dystrophy	33	26	Monarch	HP:0003738	Exercise-induced myalgia	4.79E-59	192	24	NA	3
IMP	human	DOID:0050557	congenital_muscular_dystrophy	33	26	Monarch	HP:0001848	Calcaneovalgus deformity	2.81E-58	193	13	NA	1
IMP	human	DOID:0050557	congenital_muscular_dystrophy	33	26	Monarch	HP:0003323	Progressive muscle weakness	1.71E-57	194	40	NA	4
IMP	human	DOID:0050557	congenital_muscular_dystrophy	33	26	Monarch	HP:0003724	Shoulder girdle muscle atrophy	4.17E-57	195	10	NA	3
IMP	human	DOID:0050557	congenital_muscular_dystrophy	33	26	Monarch	HP:0003749	Pelvic girdle muscle weakness	1.79E-56	196	19	NA	3
IMP	human	DOID:0050557	congenital_muscular_dystrophy	33	26	Monarch	HP:0000774	Narrow chest	2.15E-55	197	110	NA	4
IMP	human	DOID:0050557	congenital_muscular_dystrophy	33	26	Monarch	HP:0000883	Thin ribs	2.25E-55	198	53	NA	3
IMP	human	DOID:0050557	congenital_muscular_dystrophy	33	26	Monarch	HP:0001320	Cerebellar vermis hypoplasia	2.05E-54	199	115	NA	6
IMP	human	DOID:0050557	congenital_muscular_dystrophy	33	26	Monarch	HP:0000174	Abnormal palate morphology	1.11E-53	200	41	NA	4
IMP	human	DOID:0050557	congenital_muscular_dystrophy	33	26	Monarch	HP:0002804	Arthrogryposis multiplex congenita	2.15E-53	201	117	NA	4
IMP	human	DOID:0050557	congenital_muscular_dystrophy	33	26	Monarch	HP:0009473	Joint contracture of the hand	7.50E-53	202	59	NA	3
IMP	human	DOID:0050557	congenital_muscular_dystrophy	33	26	Monarch	HP:0003049	Ulnar deviation of the wrist	1.07E-52	203	13	NA	1
IMP	human	DOID:0050557	congenital_muscular_dystrophy	33	26	Monarch	HP:0001653	Mitral regurgitation	4.93E-52	204	87	NA	2
IMP	human	DOID:0050557	congenital_muscular_dystrophy	33	26	Monarch	HP:0007360	Aplasia/Hypoplasia of the cerebellum	2.33E-51	205	87	NA	7
IMP	human	DOID:0050557	congenital_muscular_dystrophy	33	26	Monarch	HP:0005855	Multiple prenatal fractures	3.28E-50	206	21	NA	2
IMP	human	DOID:0050557	congenital_muscular_dystrophy	33	26	Monarch	HP:0000160	Narrow mouth	5.51E-50	207	160	NA	4
IMP	human	DOID:0050557	congenital_muscular_dystrophy	33	26	Monarch	HP:0004755	Supraventricular tachycardia	1.63E-48	208	22	NA	3
IMP	human	DOID:0050557	congenital_muscular_dystrophy	33	26	Monarch	HP:0002194	Delayed gross motor development	5.92E-48	209	112	NA	6
IMP	human	DOID:0050557	congenital_muscular_dystrophy	33	26	Monarch	HP:0001611	Nasal speech	7.22E-48	210	60	NA	3
IMP	human	DOID:0050557	congenital_muscular_dystrophy	33	26	Monarch	HP:0001058	Poor wound healing	9.67E-47	211	19	NA	1
IMP	human	DOID:0050557	congenital_muscular_dystrophy	33	26	Monarch	HP:0004374	Hemiplegia/hemiparesis	1.34E-46	212	98	NA	7
IMP	human	DOID:0050557	congenital_muscular_dystrophy	33	26	Monarch	HP:0030880	Raynaud phenomenon	4.09E-46	213	18	NA	2
IMP	human	DOID:0050557	congenital_muscular_dystrophy	33	26	Monarch	HP:0003326	Myalgia	5.13E-46	214	104	NA	6
IMP	human	DOID:0050557	congenital_muscular_dystrophy	33	26	Monarch	HP:0000015	Bladder diverticulum	2.12E-45	215	12	NA	0
IMP	human	DOID:0050557	congenital_muscular_dystrophy	33	26	Monarch	HP:0006467	Limited shoulder movement	7.55E-45	216	10	NA	2
IMP	human	DOID:0050557	congenital_muscular_dystrophy	33	26	Monarch	HP:0005110	Atrial fibrillation	2.57E-44	217	54	NA	3
IMP	human	DOID:0050557	congenital_muscular_dystrophy	33	26	Monarch	HP:0010648	Dermal translucency	5.25E-44	218	15	NA	1
IMP	human	DOID:0050557	congenital_muscular_dystrophy	33	26	Monarch	HP:0001635	Congestive heart failure	4.58E-43	219	173	NA	4
IMP	human	DOID:0050557	congenital_muscular_dystrophy	33	26	Monarch	HP:0005474	Decreased calvarial ossification	6.38E-43	220	15	NA	1
IMP	human	DOID:0050557	congenital_muscular_dystrophy	33	26	Monarch	HP:0009053	Distal lower limb muscle weakness	1.83E-42	221	46	NA	4
IMP	human	DOID:0050557	congenital_muscular_dystrophy	33	26	Monarch	HP:0000707	Abnormality of the nervous system	7.55E-42	222	81	NA	5
IMP	human	DOID:0050557	congenital_muscular_dystrophy	33	26	Monarch	HP:0008956	Proximal lower limb amyotrophy	8.43E-42	223	12	NA	2
IMP	human	DOID:0050557	congenital_muscular_dystrophy	33	26	Monarch	HP:0000311	Round face	6.22E-41	224	91	NA	4
IMP	human	DOID:0050557	congenital_muscular_dystrophy	33	26	Monarch	HP:0000977	Soft skin	1.23E-40	225	27	NA	1
IMP	human	DOID:0050557	congenital_muscular_dystrophy	33	26	Monarch	EFO:0009332	executive function measurement	1.66E-40	226	14	NA	2
IMP	human	DOID:0050557	congenital_muscular_dystrophy	33	26	Monarch	HP:0001838	Rocker bottom foot	2.70E-40	227	55	NA	2
IMP	human	DOID:0050557	congenital_muscular_dystrophy	33	26	Monarch	HP:0001874	Abnormality of neutrophils	2.15E-39	228	73	NA	3
IMP	human	DOID:0050557	congenital_muscular_dystrophy	33	26	Monarch	HP:0005294	Arterial dissection	7.18E-39	229	10	NA	0
IMP	human	DOID:0050557	congenital_muscular_dystrophy	33	26	Monarch	HP:0003547	Shoulder girdle muscle weakness	1.48E-37	230	39	NA	4
IMP	human	DOID:0050557	congenital_muscular_dystrophy	33	26	Monarch	HP:0001654	Abnormal heart valve morphology	4.98E-37	231	40	NA	2
IMP	human	DOID:0050557	congenital_muscular_dystrophy	33	26	Monarch	HP:0001678	Atrioventricular block	2.51E-36	232	33	NA	2
IMP	human	DOID:0050557	congenital_muscular_dystrophy	33	26	Monarch	HP:0008944	Distal lower limb amyotrophy	8.37E-36	233	27	NA	2
IMP	human	DOID:0050557	congenital_muscular_dystrophy	33	26	Monarch	HP:0030878	Abnormality on pulmonary function testing	1.72E-35	234	13	NA	2
IMP	human	DOID:0050557	congenital_muscular_dystrophy	33	26	Monarch	HP:0001075	Atrophic scars	2.92E-35	235	27	NA	0
IMP	human	DOID:0050557	congenital_muscular_dystrophy	33	26	Monarch	HP:0001193	Ulnar deviation of the hand or of fingers of the hand	3.70E-35	236	19	NA	1
IMP	human	DOID:0050557	congenital_muscular_dystrophy	33	26	Monarch	HP:0002169	Clonus	4.36E-35	237	57	NA	6
IMP	human	DOID:0050557	congenital_muscular_dystrophy	33	26	Monarch	HP:0001622	Premature birth	9.67E-35	238	133	NA	4
IMP	human	DOID:0050557	congenital_muscular_dystrophy	33	26	Monarch	HP:0010296	Ankyloglossia	2.25E-34	239	10	NA	1
IMP	human	DOID:0050557	congenital_muscular_dystrophy	33	26	Monarch	HP:0002970	Genu varum	1.80E-33	240	49	NA	2
IMP	human	DOID:0050557	congenital_muscular_dystrophy	33	26	Monarch	HP:0007340	Lower limb muscle weakness	4.28E-33	241	76	NA	4
IMP	human	DOID:0050557	congenital_muscular_dystrophy	33	26	Monarch	HP:0008368	Tarsal synostosis	2.64E-32	242	23	NA	1
IMP	human	DOID:0050557	congenital_muscular_dystrophy	33	26	Monarch	HP:0001385	Hip dysplasia	4.18E-32	243	108	NA	4
IMP	human	DOID:0050557	congenital_muscular_dystrophy	33	26	Monarch	HP:0001030	Fragile skin	9.04E-32	244	30	NA	0
IMP	human	DOID:0050557	congenital_muscular_dystrophy	33	26	Monarch	HP:0000589	Coloboma	2.13E-31	245	65	NA	6
IMP	human	DOID:0050557	congenital_muscular_dystrophy	33	26	Monarch	HP:0001699	Sudden death	2.55E-31	246	19	NA	2
IMP	human	DOID:0050557	congenital_muscular_dystrophy	33	26	Monarch	HP:0001027	Soft, doughy skin	2.60E-31	247	11	NA	0
IMP	human	DOID:0050557	congenital_muscular_dystrophy	33	26	Monarch	HP:0002758	Osteoarthritis	3.49E-31	248	46	NA	1
IMP	human	DOID:0050557	congenital_muscular_dystrophy	33	26	Monarch	HP:0001883	Talipes	9.29E-31	249	69	NA	2
IMP	human	DOID:0050557	congenital_muscular_dystrophy	33	26	Monarch	HP:0000315	Abnormality of the orbital region	9.73E-31	250	165	NA	6
IMP	human	DOID:0050557	congenital_muscular_dystrophy	33	26	Monarch	HP:0004970	Ascending tubular aorta aneurysm	1.37E-30	251	15	NA	1
IMP	human	DOID:0050557	congenital_muscular_dystrophy	33	26	Monarch	HP:0002067	Bradykinesia	1.67E-30	252	108	NA	4
IMP	human	DOID:0050557	congenital_muscular_dystrophy	33	26	Monarch	HP:0031108	Triceps weakness	5.08E-30	253	18	NA	2
IMP	human	DOID:0050557	congenital_muscular_dystrophy	33	26	Monarch	HP:0001297	Stroke	6.77E-30	254	87	NA	2
IMP	human	DOID:0050557	congenital_muscular_dystrophy	33	26	Monarch	HP:0008948	Proximal upper limb amyotrophy	8.23E-30	255	10	NA	1
IMP	human	DOID:0050557	congenital_muscular_dystrophy	33	26	Monarch	HP:0001188	Hand clenching	1.91E-29	256	24	NA	1
IMP	human	DOID:0050557	congenital_muscular_dystrophy	33	26	Monarch	HP:0000580	Pigmentary retinopathy	1.97E-29	257	130	NA	6
IMP	human	DOID:0050557	congenital_muscular_dystrophy	33	26	Monarch	HP:0200041	Skin erosion	6.23E-29	258	16	NA	1
IMP	human	DOID:0050557	congenital_muscular_dystrophy	33	26	Monarch	HP:0012722	Heart block	7.32E-29	259	10	NA	1
IMP	human	DOID:0050557	congenital_muscular_dystrophy	33	26	Monarch	HP:0001015	Prominent superficial veins	8.24E-29	260	12	NA	1
IMP	human	DOID:0050557	congenital_muscular_dystrophy	33	26	Monarch	HP:0000418	Narrow nasal ridge	1.16E-28	261	13	NA	1
IMP	human	DOID:0050557	congenital_muscular_dystrophy	33	26	Monarch	HP:0009465	Ulnar deviation of finger	1.27E-28	262	25	NA	1
IMP	human	DOID:0050557	congenital_muscular_dystrophy	33	26	Monarch	HP:0007495	Prematurely aged appearance	6.22E-28	263	43	NA	1
IMP	human	DOID:0050557	congenital_muscular_dystrophy	33	26	Monarch	HP:0000597	Ophthalmoparesis	6.94E-28	264	41	NA	2
IMP	human	DOID:0050557	congenital_muscular_dystrophy	33	26	Monarch	HP:0001317	Abnormal cerebellum morphology	7.95E-28	265	76	NA	6
IMP	human	DOID:0050557	congenital_muscular_dystrophy	33	26	Monarch	HP:0000974	Hyperextensible skin	8.17E-28	266	60	NA	1
IMP	human	DOID:0050557	congenital_muscular_dystrophy	33	26	Monarch	HP:0002091	Restrictive ventilatory defect	9.49E-28	267	66	NA	4
IMP	human	DOID:0050557	congenital_muscular_dystrophy	33	26	Monarch	HP:0001166	Arachnodactyly	2.39E-27	268	131	NA	2
IMP	human	DOID:0050557	congenital_muscular_dystrophy	33	26	Monarch	HP:0003376	Steppage gait	2.53E-27	269	43	NA	3
IMP	human	DOID:0050557	congenital_muscular_dystrophy	33	26	Monarch	HP:0009771	Osteolytic defects of the phalanges of the hand	2.73E-27	270	13	NA	1
IMP	human	DOID:0050557	congenital_muscular_dystrophy	33	26	Monarch	HP:0010557	Overlapping fingers	2.88E-27	271	29	NA	1
IMP	human	DOID:0050557	congenital_muscular_dystrophy	33	26	Monarch	HP:0011842	Abnormality of skeletal morphology	6.76E-27	272	19	NA	2
IMP	human	DOID:0050557	congenital_muscular_dystrophy	33	26	Monarch	HP:0030196	Fatigable weakness of respiratory muscles	7.72E-27	273	48	NA	2
IMP	human	DOID:0050557	congenital_muscular_dystrophy	33	26	Monarch	HP:0004950	Peripheral arterial stenosis	1.32E-26	274	25	NA	1
IMP	human	DOID:0050557	congenital_muscular_dystrophy	33	26	Monarch	EFO:0008122	eotaxin measurement	1.47E-26	275	23	NA	2
IMP	human	DOID:0050557	congenital_muscular_dystrophy	33	26	Monarch	HP:0100022	Abnormality of movement	1.65E-26	276	168	NA	7
IMP	human	DOID:0050557	congenital_muscular_dystrophy	33	26	Monarch	HP:0040160	Generalized osteoporosis	1.24E-25	277	12	NA	1
IMP	human	DOID:0050557	congenital_muscular_dystrophy	33	26	Monarch	HP:0003011	Abnormality of the musculature	3.08E-25	278	33	NA	2
IMP	human	DOID:0050557	congenital_muscular_dystrophy	33	26	Monarch	HP:0000239	Large fontanelles	3.85E-25	279	71	NA	2
IMP	human	DOID:0050557	congenital_muscular_dystrophy	33	26	Monarch	HP:0002187	Intellectual disability, profound	4.32E-25	280	147	NA	6
IMP	human	DOID:0050557	congenital_muscular_dystrophy	33	26	Monarch	HP:0011354	Generalized abnormality of skin	5.69E-25	281	13	NA	1
IMP	human	DOID:0050557	congenital_muscular_dystrophy	33	26	Monarch	HP:0001196	Short umbilical cord	9.85E-25	282	10	NA	1
IMP	human	DOID:0050557	congenital_muscular_dystrophy	33	26	Monarch	HP:0002167	Neurological speech impairment	1.04E-24	283	185	NA	7
IMP	human	DOID:0050557	congenital_muscular_dystrophy	33	26	Monarch	HP:0000982	Palmoplantar keratoderma	1.10E-24	284	144	NA	3
IMP	human	DOID:0050557	congenital_muscular_dystrophy	33	26	Monarch	HP:0002539	Cortical dysplasia	1.78E-24	285	66	NA	3
IMP	human	DOID:0050557	congenital_muscular_dystrophy	33	26	Monarch	HP:0002289	Alopecia universalis	2.15E-24	286	10	NA	1
IMP	human	DOID:0050557	congenital_muscular_dystrophy	33	26	Monarch	HP:0005181	Premature coronary artery atherosclerosis	2.54E-24	287	13	NA	1
IMP	human	DOID:0050557	congenital_muscular_dystrophy	33	26	Monarch	HP:0003422	Vertebral segmentation defect	2.97E-24	288	32	NA	1
IMP	human	DOID:0050557	congenital_muscular_dystrophy	33	26	Monarch	HP:0000654	Decreased light- and dark-adapted electroretinogram amplitude	3.40E-24	289	16	NA	2
IMP	human	DOID:0050557	congenital_muscular_dystrophy	33	26	Monarch	HP:0003731	Quadriceps muscle weakness	3.58E-24	290	10	NA	1
IMP	human	DOID:0050557	congenital_muscular_dystrophy	33	26	Monarch	HP:0002140	Ischemic stroke	7.94E-24	291	118	NA	3
IMP	human	DOID:0050557	congenital_muscular_dystrophy	33	26	Monarch	HP:0003761	Calcinosis	3.04E-23	292	10	NA	1
IMP	human	DOID:0050557	congenital_muscular_dystrophy	33	26	Monarch	HP:0001105	Retinal atrophy	7.04E-23	293	20	NA	2
IMP	human	DOID:0050557	congenital_muscular_dystrophy	33	26	Monarch	HP:0000565	Esotropia	8.48E-23	294	124	NA	4
IMP	human	DOID:0050557	congenital_muscular_dystrophy	33	26	Monarch	HP:0100607	Dysmenorrhea	1.21E-22	295	11	NA	1
IMP	human	DOID:0050557	congenital_muscular_dystrophy	33	26	Monarch	HP:0002326	Transient ischemic attack	3.27E-22	296	50	NA	1
IMP	human	DOID:0050557	congenital_muscular_dystrophy	33	26	Monarch	HP:0001704	Tricuspid valve prolapse	3.76E-22	297	12	NA	0
IMP	human	DOID:0050557	congenital_muscular_dystrophy	33	26	Monarch	HP:0002092	Pulmonary arterial hypertension	3.92E-22	298	104	NA	2
IMP	human	DOID:0050557	congenital_muscular_dystrophy	33	26	Monarch	HP:0002857	Genu valgum	3.93E-22	299	102	NA	2
IMP	human	DOID:0050557	congenital_muscular_dystrophy	33	26	Monarch	HP:0002500	Abnormality of the cerebral white matter	4.22E-22	300	141	NA	5
IMP	human	DOID:0050557	congenital_muscular_dystrophy	33	26	Monarch	HP:0000465	Webbed neck	4.38E-22	301	92	NA	2
IMP	human	DOID:0050557	congenital_muscular_dystrophy	33	26	Monarch	HP:0002211	White forelock	5.72E-22	302	12	NA	1
IMP	human	DOID:0050557	congenital_muscular_dystrophy	33	26	Monarch	HP:0100678	Premature skin wrinkling	1.31E-21	303	12	NA	1
IMP	human	DOID:0050557	congenital_muscular_dystrophy	33	26	Monarch	HP:0031013	Ankylosis	1.58E-21	304	12	NA	1
IMP	human	DOID:0050557	congenital_muscular_dystrophy	33	26	Monarch	EFO:0005318	axial length measurement	1.69E-21	305	14	NA	1
IMP	human	DOID:0050557	congenital_muscular_dystrophy	33	26	Monarch	HP:0002944	Thoracolumbar scoliosis	2.07E-21	306	13	NA	1
IMP	human	DOID:0050557	congenital_muscular_dystrophy	33	26	Monarch	HP:0000592	Blue sclerae	2.74E-21	307	81	NA	1
IMP	human	DOID:0050557	congenital_muscular_dystrophy	33	26	Monarch	HP:0000540	Hypermetropia	2.76E-21	308	153	NA	4
IMP	human	DOID:0050557	congenital_muscular_dystrophy	33	26	Monarch	HP:0001718	Mitral stenosis	4.16E-21	309	15	NA	1
IMP	human	DOID:0050557	congenital_muscular_dystrophy	33	26	Monarch	HP:0002781	Upper airway obstruction	4.42E-21	310	12	NA	1
IMP	human	DOID:0050557	congenital_muscular_dystrophy	33	26	Monarch	HP:0100324	Scleroderma	5.88E-21	311	11	NA	1
IMP	human	DOID:0050557	congenital_muscular_dystrophy	33	26	Monarch	HP:0002600	Hyporeflexia of lower limbs	7.16E-21	312	19	NA	1
IMP	human	DOID:0050557	congenital_muscular_dystrophy	33	26	Monarch	EFO:0008206	left ventricular systolic function measurement	1.22E-20	313	11	NA	1
IMP	human	DOID:0050557	congenital_muscular_dystrophy	33	26	Monarch	EFO:0010409	triacylglycerol 50:2 measurement	1.26E-20	314	11	NA	1
IMP	human	DOID:0050557	congenital_muscular_dystrophy	33	26	Monarch	HP:0001677	Coronary artery atherosclerosis	1.47E-20	315	32	NA	1
IMP	human	DOID:0050557	congenital_muscular_dystrophy	33	26	Monarch	HP:0000481	Abnormal cornea morphology	2.19E-20	316	16	NA	0
IMP	human	DOID:0050557	congenital_muscular_dystrophy	33	26	Monarch	HP:0012764	Orthopnea	2.22E-20	317	27	NA	1
IMP	human	DOID:0050557	congenital_muscular_dystrophy	33	26	Monarch	HP:0000519	Developmental cataract	2.30E-20	318	116	NA	3
IMP	human	DOID:0050557	congenital_muscular_dystrophy	33	26	Monarch	HP:0003777	Pili torti	2.83E-20	319	12	NA	1
IMP	human	DOID:0050557	congenital_muscular_dystrophy	33	26	Monarch	HP:0009763	Limb pain	3.64E-20	320	11	NA	0
IMP	human	DOID:0050557	congenital_muscular_dystrophy	33	26	Monarch	HP:0004749	Atrial flutter	5.92E-20	321	17	NA	1
IMP	human	DOID:0050557	congenital_muscular_dystrophy	33	26	Monarch	HP:0002084	Encephalocele	6.94E-20	322	75	NA	3
IMP	human	DOID:0050557	congenital_muscular_dystrophy	33	26	Monarch	HP:0000308	Microretrognathia	9.97E-20	323	58	NA	3
IMP	human	DOID:0050557	congenital_muscular_dystrophy	33	26	Monarch	HP:0002705	High, narrow palate	1.15E-19	324	117	NA	3
IMP	human	DOID:0050557	congenital_muscular_dystrophy	33	26	Monarch	HP:0005692	Joint hyperflexibility	1.54E-19	325	153	NA	2
IMP	human	DOID:0050557	congenital_muscular_dystrophy	33	26	Monarch	HP:0011675	Arrhythmia	2.09E-19	326	148	NA	4
IMP	human	DOID:0050557	congenital_muscular_dystrophy	33	26	Monarch	HP:0008954	Intrinsic hand muscle atrophy	2.29E-19	327	13	NA	1
IMP	human	DOID:0050557	congenital_muscular_dystrophy	33	26	Monarch	HP:0003834	Shoulder dislocation	2.39E-19	328	15	NA	0
IMP	human	DOID:0050557	congenital_muscular_dystrophy	33	26	Monarch	HP:0001373	Joint dislocation	3.55E-19	329	65	NA	1
IMP	human	DOID:0050557	congenital_muscular_dystrophy	33	26	Monarch	HP:0004308	Ventricular arrhythmia	4.18E-19	330	42	NA	2
IMP	human	DOID:0050557	congenital_muscular_dystrophy	33	26	Monarch	HP:0009726	Renal neoplasm	4.83E-19	331	12	NA	1
IMP	human	DOID:0050557	congenital_muscular_dystrophy	33	26	Monarch	HP:0006288	Advanced eruption of teeth	5.92E-19	332	14	NA	1
IMP	human	DOID:0050557	congenital_muscular_dystrophy	33	26	Monarch	HP:0002486	Myotonia	6.05E-19	333	21	NA	1
IMP	human	DOID:0050557	congenital_muscular_dystrophy	33	26	Monarch	HP:0002645	Wormian bones	8.22E-19	334	53	NA	1
IMP	human	DOID:0050557	congenital_muscular_dystrophy	33	26	Monarch	HP:0000991	Xanthomatosis	8.61E-19	335	13	NA	1
IMP	human	DOID:0050557	congenital_muscular_dystrophy	33	26	Monarch	HP:0010794	Impaired visuospatial constructive cognition	1.75E-18	336	16	NA	1
IMP	human	DOID:0050557	congenital_muscular_dystrophy	33	26	Monarch	HP:0003272	Abnormality of the hip bone	1.85E-18	337	44	NA	1
IMP	human	DOID:0050557	congenital_muscular_dystrophy	33	26	Monarch	EFO:0007802	obsessive-compulsive symptom measurement	2.74E-18	338	14	NA	1
IMP	human	DOID:0050557	congenital_muscular_dystrophy	33	26	Monarch	HP:0006266	Small placenta	2.85E-18	339	13	NA	1
IMP	human	DOID:0050557	congenital_muscular_dystrophy	33	26	Monarch	HP:0012056	Cutaneous melanoma	3.00E-18	340	18	NA	1
IMP	human	DOID:0050557	congenital_muscular_dystrophy	33	26	Monarch	HP:0001278	Orthostatic hypotension	3.44E-18	341	19	NA	0
IMP	human	DOID:0050557	congenital_muscular_dystrophy	33	26	Monarch	HP:0100783	Breast aplasia	4.00E-18	342	15	NA	1
IMP	human	DOID:0050557	congenital_muscular_dystrophy	33	26	Monarch	EFO:0008204	left ventricular diastolic function measurement	5.19E-18	343	12	NA	1
IMP	human	DOID:0050557	congenital_muscular_dystrophy	33	26	Monarch	EFO:0008487	lateral ventricle volume measurement	6.52E-18	344	13	NA	1
IMP	human	DOID:0050557	congenital_muscular_dystrophy	33	26	Monarch	HP:0007485	Absence of subcutaneous fat	8.81E-18	345	13	NA	1
IMP	human	DOID:0050557	congenital_muscular_dystrophy	33	26	Monarch	HP:0001645	Sudden cardiac death	1.14E-17	346	65	NA	3
IMP	human	DOID:0050557	congenital_muscular_dystrophy	33	26	Monarch	HP:0006501	Aplasia/Hypoplasia of the radius	1.52E-17	347	44	NA	1
IMP	human	DOID:0050557	congenital_muscular_dystrophy	33	26	Monarch	HP:0000963	Thin skin	2.01E-17	348	76	NA	1
IMP	human	DOID:0050557	congenital_muscular_dystrophy	33	26	Monarch	HP:0031374	Ankle weakness	2.52E-17	349	16	NA	1
IMP	human	DOID:0050557	congenital_muscular_dystrophy	33	26	Monarch	HP:0001525	Severe failure to thrive	3.82E-17	350	14	NA	1
IMP	human	DOID:0050557	congenital_muscular_dystrophy	33	26	Monarch	HP:0001618	Dysphonia	5.82E-17	351	61	NA	2
IMP	human	DOID:0050557	congenital_muscular_dystrophy	33	26	Monarch	HP:0001601	Laryngomalacia	6.54E-17	352	49	NA	2
IMP	human	DOID:0050557	congenital_muscular_dystrophy	33	26	Monarch	HP:0000110	Renal dysplasia	6.97E-17	353	69	NA	2
IMP	human	DOID:0050557	congenital_muscular_dystrophy	33	26	Monarch	HP:0002451	Limb dystonia	7.89E-17	354	49	NA	2
IMP	human	DOID:0050557	congenital_muscular_dystrophy	33	26	Monarch	HP:0009918	Ectopia pupillae	9.16E-17	355	14	NA	1
IMP	human	DOID:0050557	congenital_muscular_dystrophy	33	26	Monarch	HP:0100659	Abnormality of the cerebral vasculature	9.48E-17	356	27	NA	1
IMP	human	DOID:0050557	congenital_muscular_dystrophy	33	26	Monarch	HP:0005659	Thoracic kyphoscoliosis	9.71E-17	357	22	NA	1
IMP	human	DOID:0050557	congenital_muscular_dystrophy	33	26	Monarch	HP:0001714	Ventricular hypertrophy	1.27E-16	358	19	NA	1
IMP	human	DOID:0050557	congenital_muscular_dystrophy	33	26	Monarch	HP:0002090	Pneumonia	2.00E-16	359	83	NA	3
IMP	human	DOID:0050557	congenital_muscular_dystrophy	33	26	Monarch	HP:0200102	Sparse or absent eyelashes	2.02E-16	360	15	NA	1
IMP	human	DOID:0050557	congenital_muscular_dystrophy	33	26	Monarch	HP:0040270	Impaired glucose tolerance	2.20E-16	361	15	NA	1
IMP	human	DOID:0050557	congenital_muscular_dystrophy	33	26	Monarch	HP:0001633	Abnormal mitral valve morphology	2.32E-16	362	18	NA	1
IMP	human	DOID:0050557	congenital_muscular_dystrophy	33	26	Monarch	HP:0002132	Porencephalic cyst	2.74E-16	363	29	NA	1
IMP	human	DOID:0050557	congenital_muscular_dystrophy	33	26	Monarch	HP:0100679	Lack of skin elasticity	2.95E-16	364	24	NA	1
IMP	human	DOID:0050557	congenital_muscular_dystrophy	33	26	Monarch	EFO:0005213	central corneal thickness	3.15E-16	365	62	NA	2
IMP	human	DOID:0050557	congenital_muscular_dystrophy	33	26	Monarch	EFO:0007892	donor genotype effect measurement	4.12E-16	366	13	NA	1
IMP	human	DOID:0050557	congenital_muscular_dystrophy	33	26	Monarch	HP:0001810	Dystrophic toenail	4.91E-16	367	21	NA	1
IMP	human	DOID:0050557	congenital_muscular_dystrophy	33	26	Monarch	HP:0002913	Myoglobinuria	5.80E-16	368	19	NA	2
IMP	human	DOID:0050557	congenital_muscular_dystrophy	33	26	Monarch	HP:0002301	Hemiplegia	7.68E-16	369	25	NA	1
IMP	human	DOID:0050557	congenital_muscular_dystrophy	33	26	Monarch	HP:0005268	Spontaneous abortion	8.43E-16	370	15	NA	1
IMP	human	DOID:0050557	congenital_muscular_dystrophy	33	26	Monarch	HP:0004492	Widely patent fontanelles and sutures	9.22E-16	371	16	NA	1
IMP	human	DOID:0050557	congenital_muscular_dystrophy	33	26	Monarch	HP:0000320	Bird-like facies	9.54E-16	372	14	NA	1
IMP	human	DOID:0050557	congenital_muscular_dystrophy	33	26	Monarch	HP:0002356	Writer's cramp	1.05E-15	373	14	NA	1
IMP	human	DOID:0050557	congenital_muscular_dystrophy	33	26	Monarch	HP:0001760	Abnormal foot morphology	1.25E-15	374	106	NA	1
IMP	human	DOID:0050557	congenital_muscular_dystrophy	33	26	Monarch	HP:0000894	Short clavicles	1.26E-15	375	28	NA	1
IMP	human	DOID:0050557	congenital_muscular_dystrophy	33	26	Monarch	HP:0000298	Mask-like facies	1.31E-15	376	39	NA	2
IMP	human	DOID:0050557	congenital_muscular_dystrophy	33	26	Monarch	HP:0005328	Progeroid facial appearance	1.31E-15	377	19	NA	1
IMP	human	DOID:0050557	congenital_muscular_dystrophy	33	26	Monarch	HP:0004331	Decreased skull ossification	1.46E-15	378	19	NA	1
IMP	human	DOID:0050557	congenital_muscular_dystrophy	33	26	Monarch	HP:0001659	Aortic regurgitation	1.74E-15	379	56	NA	1
IMP	human	DOID:0050557	congenital_muscular_dystrophy	33	26	Monarch	HP:0002105	Hemoptysis	2.18E-15	380	33	NA	0
IMP	human	DOID:0050557	congenital_muscular_dystrophy	33	26	Monarch	HP:0002617	Vascular dilatation	2.66E-15	381	48	NA	1
IMP	human	DOID:0050557	congenital_muscular_dystrophy	33	26	Monarch	HP:0011712	Right bundle branch block	3.51E-15	383	27	NA	2
IMP	human	DOID:0050557	congenital_muscular_dystrophy	33	26	Monarch	HP:0030890	Hyperintensity of cerebral white matter on MRI	3.51E-15	382	20	NA	1
IMP	human	DOID:0050557	congenital_muscular_dystrophy	33	26	Monarch	HP:0006335	Persistence of primary teeth	3.71E-15	384	16	NA	1
IMP	human	DOID:0050557	congenital_muscular_dystrophy	33	26	Monarch	HP:0012804	Corneal ulceration	4.59E-15	385	15	NA	1
IMP	human	DOID:0050557	congenital_muscular_dystrophy	33	26	Monarch	HP:0004414	Abnormality of the pulmonary artery	5.80E-15	386	17	NA	1
IMP	human	DOID:0050557	congenital_muscular_dystrophy	33	26	Monarch	HP:0025336	Delayed ability to sit	6.83E-15	387	22	NA	1
IMP	human	DOID:0050557	congenital_muscular_dystrophy	33	26	Monarch	HP:0011496	Corneal neovascularization	1.50E-14	388	14	NA	1
IMP	human	DOID:0050557	congenital_muscular_dystrophy	33	26	Monarch	HP:0000444	Convex nasal ridge	1.58E-14	389	60	NA	1
IMP	human	DOID:0050557	congenital_muscular_dystrophy	33	26	Monarch	HP:0006480	Premature loss of teeth	1.60E-14	390	26	NA	1
IMP	human	DOID:0050557	congenital_muscular_dystrophy	33	26	Monarch	HP:0011003	High myopia	1.63E-14	391	38	NA	1
IMP	human	DOID:0050557	congenital_muscular_dystrophy	33	26	Monarch	HP:0005622	Broad long bones	1.69E-14	392	11	NA	0
IMP	human	DOID:0050557	congenital_muscular_dystrophy	33	26	Monarch	HP:0000573	Retinal hemorrhage	1.98E-14	393	14	NA	1
IMP	human	DOID:0050557	congenital_muscular_dystrophy	33	26	Monarch	HP:0002232	Patchy alopecia	2.30E-14	394	16	NA	1
IMP	human	DOID:0050557	congenital_muscular_dystrophy	33	26	Monarch	EFO:0010178	non-lobar intracerebral hemorrhage	2.43E-14	395	24	NA	1
IMP	human	DOID:0050557	congenital_muscular_dystrophy	33	26	Monarch	HP:0000586	Shallow orbits	2.84E-14	396	24	NA	1
IMP	human	DOID:0050557	congenital_muscular_dystrophy	33	26	Monarch	HP:0002673	Coxa valga	3.15E-14	397	69	NA	1
IMP	human	DOID:0050557	congenital_muscular_dystrophy	33	26	Monarch	HP:0000534	Abnormal eyebrow morphology	3.29E-14	398	33	NA	1
IMP	human	DOID:0050557	congenital_muscular_dystrophy	33	26	Monarch	HP:0004373	Focal dystonia	3.36E-14	399	12	NA	1
IMP	human	DOID:0050557	congenital_muscular_dystrophy	33	26	Monarch	HP:0002540	Inability to walk	3.45E-14	400	185	NA	4
IMP	human	DOID:0050557	congenital_muscular_dystrophy	33	26	Monarch	HP:0003473	Fatigable weakness	4.06E-14	401	32	NA	2
IMP	human	DOID:0050557	congenital_muscular_dystrophy	33	26	Monarch	HP:0000934	Chondrocalcinosis	4.52E-14	402	19	NA	1
IMP	human	DOID:0050557	congenital_muscular_dystrophy	33	26	Monarch	HP:0002094	Dyspnea	5.31E-14	403	157	NA	3
IMP	human	DOID:0050557	congenital_muscular_dystrophy	33	26	Monarch	EFO:0007905	joint hypermobility measurement	5.38E-14	404	19	NA	1
IMP	human	DOID:0050557	congenital_muscular_dystrophy	33	26	Monarch	HP:0002875	Exertional dyspnea	6.80E-14	405	74	NA	1
IMP	human	DOID:0050557	congenital_muscular_dystrophy	33	26	Monarch	HP:0011142	Age-related nuclear cataract	7.31E-14	406	14	NA	1
IMP	human	DOID:0050557	congenital_muscular_dystrophy	33	26	Monarch	EFO:0010698	retinal break	8.39E-14	407	21	NA	1
IMP	human	DOID:0050557	congenital_muscular_dystrophy	33	26	Monarch	HP:0012049	Laryngeal dystonia	8.66E-14	408	12	NA	1
IMP	human	DOID:0050557	congenital_muscular_dystrophy	33	26	Monarch	HP:0000272	Malar flattening	9.19E-14	409	184	NA	2
IMP	human	DOID:0050557	congenital_muscular_dystrophy	33	26	Monarch	HP:0005595	Generalized hyperkeratosis	1.15E-13	410	17	NA	1
IMP	human	DOID:0050557	congenital_muscular_dystrophy	33	26	Monarch	HP:0001382	Joint hypermobility	1.28E-13	411	114	NA	1
IMP	human	DOID:0050557	congenital_muscular_dystrophy	33	26	Monarch	HP:0002621	Atherosclerosis	1.49E-13	412	18	NA	1
IMP	human	DOID:0050557	congenital_muscular_dystrophy	33	26	Monarch	HP:0001065	Striae distensae	1.53E-13	413	18	NA	0
IMP	human	DOID:0050557	congenital_muscular_dystrophy	33	26	Monarch	HP:0001808	Fragile nails	1.54E-13	414	31	NA	1
IMP	human	DOID:0050557	congenital_muscular_dystrophy	33	26	Monarch	HP:0000621	Entropion	1.74E-13	415	17	NA	1
IMP	human	DOID:0050557	congenital_muscular_dystrophy	33	26	Monarch	EFO:0004731	eye measurement	2.79E-13	416	14	NA	1
IMP	human	DOID:0050557	congenital_muscular_dystrophy	33	26	Monarch	HP:0012664	Reduced ejection fraction	3.19E-13	417	54	NA	2
IMP	human	DOID:0050557	congenital_muscular_dystrophy	33	26	Monarch	HP:0007256	Abnormal pyramidal sign	3.62E-13	418	142	NA	6
IMP	human	DOID:0050557	congenital_muscular_dystrophy	33	26	Monarch	HP:0000978	Bruising susceptibility	3.88E-13	419	111	NA	0
IMP	human	DOID:0050557	congenital_muscular_dystrophy	33	26	Monarch	HP:0001733	Pancreatitis	4.62E-13	420	39	NA	1
IMP	human	DOID:0050557	congenital_muscular_dystrophy	33	26	Monarch	HP:0006682	Ventricular extrasystoles	5.74E-13	421	11	NA	1
IMP	human	DOID:0050557	congenital_muscular_dystrophy	33	26	Monarch	EFO:0007856	facial height measurement	6.21E-13	422	19	NA	1
IMP	human	DOID:0050557	congenital_muscular_dystrophy	33	26	Monarch	EFO:0006946	behavioural disinhibition measurement	6.93E-13	423	25	NA	2
IMP	human	DOID:0050557	congenital_muscular_dystrophy	33	26	Monarch	HP:0002323	Anencephaly	1.02E-12	424	20	NA	1
IMP	human	DOID:0050557	congenital_muscular_dystrophy	33	26	Monarch	EFO:0008082	chemokine (C-C motif) ligand 27 measurement	1.25E-12	425	21	NA	1
IMP	human	DOID:0050557	congenital_muscular_dystrophy	33	26	Monarch	HP:0000975	Hyperhidrosis	1.30E-12	426	100	NA	3
IMP	human	DOID:0050557	congenital_muscular_dystrophy	33	26	Monarch	HP:0006739	Squamous cell carcinoma of the skin	1.89E-12	427	18	NA	1
IMP	human	DOID:0050557	congenital_muscular_dystrophy	33	26	Monarch	HP:0031364	Ecchymosis	2.22E-12	428	27	NA	0
IMP	human	DOID:0050557	congenital_muscular_dystrophy	33	26	Monarch	HP:0002686	Prenatal maternal abnormality	2.28E-12	429	21	NA	1
IMP	human	DOID:0050557	congenital_muscular_dystrophy	33	26	Monarch	EFO:0007017	peanut allergy measurement	2.66E-12	430	10	NA	1
IMP	human	DOID:0050557	congenital_muscular_dystrophy	33	26	Monarch	HP:0002948	Vertebral fusion	2.69E-12	431	27	NA	2
IMP	human	DOID:0050557	congenital_muscular_dystrophy	33	26	Monarch	HP:0004942	Aortic aneurysm	3.31E-12	432	51	NA	0
IMP	human	DOID:0050557	congenital_muscular_dystrophy	33	26	Monarch	HP:0007598	Bilateral single transverse palmar creases	3.65E-12	433	67	NA	1
IMP	human	DOID:0050557	congenital_muscular_dystrophy	33	26	Monarch	HP:0003710	Exercise-induced muscle cramps	3.80E-12	434	11	NA	1
IMP	human	DOID:0050557	congenital_muscular_dystrophy	33	26	Monarch	HP:0002097	Emphysema	4.09E-12	435	43	NA	1
IMP	human	DOID:0050557	congenital_muscular_dystrophy	33	26	Monarch	HP:0002107	Pneumothorax	4.27E-12	436	32	NA	0
IMP	human	DOID:0050557	congenital_muscular_dystrophy	33	26	Monarch	EFO:0004517	arterial stiffness measurement	4.77E-12	437	32	NA	1
IMP	human	DOID:0050557	congenital_muscular_dystrophy	33	26	Monarch	HP:0009130	Hand muscle atrophy	5.72E-12	438	10	NA	1
IMP	human	DOID:0050557	congenital_muscular_dystrophy	33	26	Monarch	HP:0031936	Delayed ability to walk	5.79E-12	439	137	NA	3
IMP	human	DOID:0050557	congenital_muscular_dystrophy	33	26	Monarch	HP:0002035	Rectal prolapse	5.98E-12	440	21	NA	0
IMP	human	DOID:0050557	congenital_muscular_dystrophy	33	26	Monarch	HP:0003233	Decreased HDL cholesterol concentration	6.24E-12	441	20	NA	1
IMP	human	DOID:0050557	congenital_muscular_dystrophy	33	26	Monarch	EFO:0004767	visceral:subcutaneous adipose tissue ratio	6.61E-12	442	20	NA	1
IMP	human	DOID:0050557	congenital_muscular_dystrophy	33	26	Monarch	HP:0100526	Neoplasm of the lung	7.03E-12	443	23	NA	1
IMP	human	DOID:0050557	congenital_muscular_dystrophy	33	26	Monarch	HP:0000270	Delayed cranial suture closure	7.13E-12	444	40	NA	1
IMP	human	DOID:0050557	congenital_muscular_dystrophy	33	26	Monarch	HP:0004325	Decreased body weight	7.24E-12	445	79	NA	2
IMP	human	DOID:0050557	congenital_muscular_dystrophy	33	26	Monarch	HP:0100031	Neoplasm of the thyroid gland	7.24E-12	446	19	NA	1
IMP	human	DOID:0050557	congenital_muscular_dystrophy	33	26	Monarch	HP:0001279	Syncope	7.58E-12	447	74	NA	1
IMP	human	DOID:0050557	congenital_muscular_dystrophy	33	26	Monarch	HP:0002170	Intracranial hemorrhage	8.34E-12	448	36	NA	1
IMP	human	DOID:0050557	congenital_muscular_dystrophy	33	26	Monarch	HP:0002036	Hiatus hernia	1.12E-11	449	28	NA	0
IMP	human	DOID:0050557	congenital_muscular_dystrophy	33	26	Monarch	HP:0001681	Angina pectoris	1.15E-11	450	22	NA	1
IMP	human	DOID:0050557	congenital_muscular_dystrophy	33	26	Monarch	HP:0001698	Pericardial effusion	1.20E-11	451	28	NA	1
IMP	human	DOID:0050557	congenital_muscular_dystrophy	33	26	Monarch	HP:0007676	Hypoplasia of the iris	1.36E-11	452	26	NA	1
IMP	human	DOID:0050557	congenital_muscular_dystrophy	33	26	Monarch	EFO:0005936	underweight body mass index status	1.74E-11	453	23	NA	1
IMP	human	DOID:0050557	congenital_muscular_dystrophy	33	26	Monarch	HP:0012048	Oromandibular dystonia	2.23E-11	454	15	NA	1
IMP	human	DOID:0050557	congenital_muscular_dystrophy	33	26	Monarch	HP:0004482	Relative macrocephaly	2.31E-11	455	39	NA	1
IMP	human	DOID:0050557	congenital_muscular_dystrophy	33	26	Monarch	HP:0000835	Adrenal hypoplasia	2.44E-11	456	24	NA	1
IMP	human	DOID:0050557	congenital_muscular_dystrophy	33	26	Monarch	HP:0003484	Upper limb muscle weakness	2.67E-11	457	47	NA	2
IMP	human	DOID:0050557	congenital_muscular_dystrophy	33	26	Monarch	HP:0003179	Protrusio acetabuli	3.12E-11	458	17	NA	0
IMP	human	DOID:0050557	congenital_muscular_dystrophy	33	26	Monarch	HP:0100820	Glomerulopathy	3.95E-11	459	21	NA	1
IMP	human	DOID:0050557	congenital_muscular_dystrophy	33	26	Monarch	HP:0003083	Dislocated radial head	4.21E-11	460	34	NA	0
IMP	human	DOID:0050557	congenital_muscular_dystrophy	33	26	Monarch	HP:0001063	Acrocyanosis	4.76E-11	461	20	NA	0
IMP	human	DOID:0050557	congenital_muscular_dystrophy	33	26	Monarch	HP:0005562	Multiple renal cysts	5.31E-11	462	23	NA	1
IMP	human	DOID:0050557	congenital_muscular_dystrophy	33	26	Monarch	EFO:0005194	amyloid-beta measurement	5.44E-11	463	13	NA	1
IMP	human	DOID:0050557	congenital_muscular_dystrophy	33	26	Monarch	HP:0000622	Blurred vision	5.53E-11	464	20	NA	1
IMP	human	DOID:0050557	congenital_muscular_dystrophy	33	26	Monarch	HP:0000561	Absent eyelashes	7.06E-11	465	23	NA	1
IMP	human	DOID:0050557	congenital_muscular_dystrophy	33	26	Monarch	HP:0000413	Atresia of the external auditory canal	7.50E-11	466	41	NA	1
IMP	human	DOID:0050557	congenital_muscular_dystrophy	33	26	Monarch	HP:0002223	Absent eyebrow	7.70E-11	467	23	NA	1
IMP	human	DOID:0050557	congenital_muscular_dystrophy	33	26	Monarch	HP:0000685	Hypoplasia of teeth	8.73E-11	468	23	NA	1
IMP	human	DOID:0050557	congenital_muscular_dystrophy	33	26	Monarch	HP:0001845	Overlapping toe	1.00E-10	469	55	NA	1
IMP	human	DOID:0050557	congenital_muscular_dystrophy	33	26	Monarch	HP:0002280	Enlarged cisterna magna	1.36E-10	470	32	NA	1
IMP	human	DOID:0050557	congenital_muscular_dystrophy	33	26	Monarch	HP:0003758	Reduced subcutaneous adipose tissue	1.36E-10	471	25	NA	1
IMP	human	DOID:0050557	congenital_muscular_dystrophy	33	26	Monarch	HP:0008391	Dystrophic fingernails	1.48E-10	472	32	NA	1
IMP	human	DOID:0050557	congenital_muscular_dystrophy	33	26	Monarch	HP:0012499	Descending aortic dissection	1.85E-10	473	16	NA	0
IMP	human	DOID:0050557	congenital_muscular_dystrophy	33	26	Monarch	HP:0002791	Hypoventilation	1.87E-10	474	20	NA	1
IMP	human	DOID:0050557	congenital_muscular_dystrophy	33	26	Monarch	HP:0002761	Generalized joint laxity	1.93E-10	475	41	NA	0
IMP	human	DOID:0050557	congenital_muscular_dystrophy	33	26	Monarch	HP:0002362	Shuffling gait	1.96E-10	477	25	NA	1
IMP	human	DOID:0050557	congenital_muscular_dystrophy	33	26	Monarch	HP:0100699	Scarring	1.96E-10	476	15	NA	0
IMP	human	DOID:0050557	congenital_muscular_dystrophy	33	26	Monarch	HP:0003141	Increased LDL cholesterol concentration	2.07E-10	478	27	NA	1
IMP	human	DOID:0050557	congenital_muscular_dystrophy	33	26	Monarch	EFO:0006333	transferrin saturation measurement	2.17E-10	479	24	NA	1
IMP	human	DOID:0050557	congenital_muscular_dystrophy	33	26	Monarch	HP:0000107	Renal cyst	2.25E-10	480	97	NA	2
IMP	human	DOID:0050557	congenital_muscular_dystrophy	33	26	Monarch	HP:0002647	Aortic dissection	2.33E-10	481	23	NA	0
IMP	human	DOID:0050557	congenital_muscular_dystrophy	33	26	Monarch	HP:0002999	Patellar dislocation	2.45E-10	483	35	NA	0
IMP	human	DOID:0050557	congenital_muscular_dystrophy	33	26	Monarch	HP:0009125	Lipodystrophy	2.45E-10	482	33	NA	1
IMP	human	DOID:0050557	congenital_muscular_dystrophy	33	26	Monarch	HP:0012385	Camptodactyly	3.35E-10	484	127	NA	1
IMP	human	DOID:0050557	congenital_muscular_dystrophy	33	26	Monarch	HP:0003201	Rhabdomyolysis	3.52E-10	485	30	NA	2
IMP	human	DOID:0050557	congenital_muscular_dystrophy	33	26	Monarch	HP:0200021	Down-sloping shoulders	4.05E-10	486	22	NA	1
IMP	human	DOID:0050557	congenital_muscular_dystrophy	33	26	Monarch	HP:0001669	Transposition of the great arteries	4.41E-10	487	71	NA	2
IMP	human	DOID:0050557	congenital_muscular_dystrophy	33	26	Monarch	HP:0000204	Cleft upper lip	4.87E-10	488	100	NA	2
IMP	human	DOID:0050557	congenital_muscular_dystrophy	33	26	Monarch	HP:0000303	Mandibular prognathia	4.97E-10	489	163	NA	3
IMP	human	DOID:0050557	congenital_muscular_dystrophy	33	26	Monarch	HP:0005897	Severe generalized osteoporosis	5.26E-10	490	11	NA	0
IMP	human	DOID:0050557	congenital_muscular_dystrophy	33	26	Monarch	HP:0002905	Hyperphosphatemia	5.48E-10	491	14	NA	1
IMP	human	DOID:0050557	congenital_muscular_dystrophy	33	26	Monarch	HP:0011362	Abnormal hair quantity	5.52E-10	492	31	NA	1
IMP	human	DOID:0050557	congenital_muscular_dystrophy	33	26	Monarch	HP:0000912	Sprengel anomaly	6.30E-10	493	47	NA	1
IMP	human	DOID:0050557	congenital_muscular_dystrophy	33	26	Monarch	HP:0002527	Falls	6.69E-10	494	25	NA	1
IMP	human	DOID:0050557	congenital_muscular_dystrophy	33	26	Monarch	HP:0002890	Thyroid carcinoma	6.95E-10	495	22	NA	1
IMP	human	DOID:0050557	congenital_muscular_dystrophy	33	26	Monarch	HP:0100242	Sarcoma	7.21E-10	496	26	NA	1
IMP	human	DOID:0050557	congenital_muscular_dystrophy	33	26	Monarch	EFO:0009588	feeling "fed-up" measurement	7.82E-10	497	29	NA	1
IMP	human	DOID:0050557	congenital_muscular_dystrophy	33	26	Monarch	HP:0007894	Hypopigmentation of the fundus	9.71E-10	498	22	NA	1
IMP	human	DOID:0050557	congenital_muscular_dystrophy	33	26	Monarch	HP:0007514	Edema of the dorsum of hands	1.02E-09	499	11	NA	1
IMP	human	DOID:0050557	congenital_muscular_dystrophy	33	26	Monarch	HP:0010444	Pulmonary insufficiency	1.16E-09	500	18	NA	0
IMP	human	DOID:0050557	congenital_muscular_dystrophy	33	26	Monarch	HP:0002829	Arthralgia	1.18E-09	501	113	NA	1
IMP	human	DOID:0050557	congenital_muscular_dystrophy	33	26	Monarch	HP:0100658	Cellulitis	1.20E-09	502	40	NA	1
IMP	human	DOID:0050557	congenital_muscular_dystrophy	33	26	Monarch	HP:0008065	Aplasia/Hypoplasia of the skin	1.26E-09	503	48	NA	1
IMP	human	DOID:0050557	congenital_muscular_dystrophy	33	26	Monarch	HP:0000678	Dental crowding	1.35E-09	504	84	NA	1
IMP	human	DOID:0050557	congenital_muscular_dystrophy	33	26	Monarch	HP:0008551	Microtia	2.20E-09	505	100	NA	2
IMP	human	DOID:0050557	congenital_muscular_dystrophy	33	26	Monarch	HP:0000134	Female hypogonadism	2.28E-09	506	25	NA	1
IMP	human	DOID:0050557	congenital_muscular_dystrophy	33	26	Monarch	HP:0002047	Malignant hyperthermia	2.37E-09	507	22	NA	1
IMP	human	DOID:0050557	congenital_muscular_dystrophy	33	26	Monarch	HP:0001547	Abnormal rib cage morphology	2.65E-09	508	16	NA	1
IMP	human	DOID:0050557	congenital_muscular_dystrophy	33	26	Monarch	HP:0005216	Impaired mastication	3.18E-09	509	16	NA	1
IMP	human	DOID:0050557	congenital_muscular_dystrophy	33	26	Monarch	HP:0001605	Vocal cord paralysis	3.54E-09	510	32	NA	1
IMP	human	DOID:0050557	congenital_muscular_dystrophy	33	26	Monarch	HP:0003445	EMG: neuropathic changes	3.69E-09	511	27	NA	2
IMP	human	DOID:0050557	congenital_muscular_dystrophy	33	26	Monarch	HP:0006554	Acute hepatic failure	3.70E-09	512	17	NA	1
IMP	human	DOID:0050557	congenital_muscular_dystrophy	33	26	Monarch	HP:0004415	Pulmonary artery stenosis	4.78E-09	513	36	NA	1
IMP	human	DOID:0050557	congenital_muscular_dystrophy	33	26	Monarch	HP:0001651	Dextrocardia	5.06E-09	514	43	NA	1
IMP	human	DOID:0050557	congenital_muscular_dystrophy	33	26	Monarch	HP:0004334	Dermal atrophy	5.06E-09	515	40	NA	1
IMP	human	DOID:0050557	congenital_muscular_dystrophy	33	26	Monarch	HP:0000695	Natal tooth	5.13E-09	517	34	NA	1
IMP	human	DOID:0050557	congenital_muscular_dystrophy	33	26	Monarch	HP:0001670	Asymmetric septal hypertrophy	5.13E-09	516	11	NA	2
IMP	human	DOID:0050557	congenital_muscular_dystrophy	33	26	Monarch	HP:0002858	Meningioma	5.53E-09	518	28	NA	1
IMP	human	DOID:0050557	congenital_muscular_dystrophy	33	26	Monarch	HP:0003380	Decreased number of peripheral myelinated nerve fibers	5.83E-09	519	25	NA	1
IMP	human	DOID:0050557	congenital_muscular_dystrophy	33	26	Monarch	HP:0010885	Avascular necrosis	6.39E-09	520	33	NA	1
IMP	human	DOID:0050557	congenital_muscular_dystrophy	33	26	Monarch	HP:0040019	Finger clinodactyly	7.50E-09	521	30	NA	1
IMP	human	DOID:0050557	congenital_muscular_dystrophy	33	26	Monarch	EFO:0008205	left ventricular structural measurement	8.45E-09	522	34	NA	1
IMP	human	DOID:0050557	congenital_muscular_dystrophy	33	26	Monarch	HP:0003383	Onion bulb formation	8.62E-09	523	27	NA	1
IMP	human	DOID:0050557	congenital_muscular_dystrophy	33	26	Monarch	HP:0003077	Hyperlipidemia	9.79E-09	524	34	NA	1
IMP	human	DOID:0050557	congenital_muscular_dystrophy	33	26	Monarch	HP:0004933	Ascending aortic dissection	1.35E-08	525	20	NA	0
IMP	human	DOID:0050557	congenital_muscular_dystrophy	33	26	Monarch	HP:0040189	Scaling skin	2.14E-08	526	26	NA	1
IMP	human	DOID:0050557	congenital_muscular_dystrophy	33	26	Monarch	HP:0002659	Increased susceptibility to fractures	2.17E-08	527	61	NA	1
IMP	human	DOID:0050557	congenital_muscular_dystrophy	33	26	Monarch	HP:0200146	Mucoid extracellular matrix accumulation	2.21E-08	529	14	NA	0
IMP	human	DOID:0050557	congenital_muscular_dystrophy	33	26	Monarch	HP:0004959	Descending thoracic aorta aneurysm	2.21E-08	528	14	NA	0
IMP	human	DOID:0050557	congenital_muscular_dystrophy	33	26	Monarch	HP:0001650	Aortic valve stenosis	2.29E-08	530	52	NA	1
IMP	human	DOID:0050557	congenital_muscular_dystrophy	33	26	Monarch	EFO:0010724	lifestyle measurement	2.45E-08	531	114	NA	2
IMP	human	DOID:0050557	congenital_muscular_dystrophy	33	26	Monarch	HP:0000831	Insulin-resistant diabetes mellitus	2.46E-08	532	27	NA	1
IMP	human	DOID:0050557	congenital_muscular_dystrophy	33	26	Monarch	HP:0009882	Short distal phalanx of finger	2.48E-08	533	82	NA	1
IMP	human	DOID:0050557	congenital_muscular_dystrophy	33	26	Monarch	HP:0002860	Squamous cell carcinoma	2.50E-08	534	46	NA	1
IMP	human	DOID:0050557	congenital_muscular_dystrophy	33	26	Monarch	HP:0011446	Abnormality of higher mental function	2.60E-08	535	11	NA	1
IMP	human	DOID:0050557	congenital_muscular_dystrophy	33	26	Monarch	HP:0010862	Delayed fine motor development	3.03E-08	536	15	NA	1
IMP	human	DOID:0050557	congenital_muscular_dystrophy	33	26	Monarch	HP:0007370	Aplasia/Hypoplasia of the corpus callosum	3.08E-08	537	100	NA	3
IMP	human	DOID:0050557	congenital_muscular_dystrophy	33	26	Monarch	HP:0002505	Progressive inability to walk	3.22E-08	538	11	NA	1
IMP	human	DOID:0050557	congenital_muscular_dystrophy	33	26	Monarch	HP:0000954	Single transverse palmar crease	3.24E-08	539	88	NA	1
IMP	human	DOID:0050557	congenital_muscular_dystrophy	33	26	Monarch	EFO:0005199	renal transplant outcome measurement	3.26E-08	540	26	NA	1
IMP	human	DOID:0050557	congenital_muscular_dystrophy	33	26	Monarch	HP:0002273	Tetraparesis	3.34E-08	541	32	NA	1
IMP	human	DOID:0050557	congenital_muscular_dystrophy	33	26	Monarch	HP:0003023	Bowing of limbs due to multiple fractures	3.82E-08	542	14	NA	0
IMP	human	DOID:0050557	congenital_muscular_dystrophy	33	26	Monarch	HP:0005758	Basilar impression	3.99E-08	543	14	NA	0
IMP	human	DOID:0050557	congenital_muscular_dystrophy	33	26	Monarch	HP:0003256	Abnormality of the coagulation cascade	4.18E-08	544	20	NA	1
IMP	human	DOID:0050557	congenital_muscular_dystrophy	33	26	Monarch	HP:0002181	Cerebral edema	4.31E-08	545	21	NA	1
IMP	human	DOID:0050557	congenital_muscular_dystrophy	33	26	Monarch	HP:0002267	Exaggerated startle response	4.46E-08	546	19	NA	1
IMP	human	DOID:0050557	congenital_muscular_dystrophy	33	26	Monarch	HP:0001658	Myocardial infarction	4.88E-08	547	38	NA	1
IMP	human	DOID:0050557	congenital_muscular_dystrophy	33	26	Monarch	HP:0002216	Premature graying of hair	5.08E-08	548	33	NA	1
IMP	human	DOID:0050557	congenital_muscular_dystrophy	33	26	Monarch	HP:0000961	Cyanosis	5.45E-08	549	56	NA	1
IMP	human	DOID:0050557	congenital_muscular_dystrophy	33	26	Monarch	HP:0100615	Ovarian neoplasm	6.92E-08	550	27	NA	1
IMP	human	DOID:0050557	congenital_muscular_dystrophy	33	26	Monarch	HP:0008921	Neonatal short-limb short stature	6.94E-08	551	21	NA	0
IMP	human	DOID:0050557	congenital_muscular_dystrophy	33	26	Monarch	HP:0003010	Prolonged bleeding time	7.04E-08	552	37	NA	0
IMP	human	DOID:0050557	congenital_muscular_dystrophy	33	26	Monarch	HP:0000926	Platyspondyly	7.64E-08	553	102	NA	0
IMP	human	DOID:0050557	congenital_muscular_dystrophy	33	26	Monarch	HP:0000073	Ureteral duplication	7.86E-08	554	32	NA	1
IMP	human	DOID:0050557	congenital_muscular_dystrophy	33	26	Monarch	HP:0000147	Polycystic ovaries	7.92E-08	555	36	NA	1
IMP	human	DOID:0050557	congenital_muscular_dystrophy	33	26	Monarch	HP:0003502	Mild short stature	7.98E-08	556	20	NA	0
IMP	human	DOID:0050557	congenital_muscular_dystrophy	33	26	Monarch	HP:0005112	Abdominal aortic aneurysm	8.01E-08	557	15	NA	0
IMP	human	DOID:0050557	congenital_muscular_dystrophy	33	26	Monarch	HP:0012763	Paroxysmal dyspnea	8.60E-08	558	15	NA	0
IMP	human	DOID:0050557	congenital_muscular_dystrophy	33	26	Monarch	HP:0012163	Carotid artery dilatation	9.40E-08	559	15	NA	0
IMP	human	DOID:0050557	congenital_muscular_dystrophy	33	26	Monarch	HP:0000855	Insulin resistance	9.47E-08	560	35	NA	1
IMP	human	DOID:0050557	congenital_muscular_dystrophy	33	26	Monarch	HP:0002669	Osteosarcoma	1.22E-07	561	28	NA	1
IMP	human	DOID:0050557	congenital_muscular_dystrophy	33	26	Monarch	HP:0011001	Increased bone mineral density	1.28E-07	562	45	NA	1
IMP	human	DOID:0050557	congenital_muscular_dystrophy	33	26	Monarch	HP:0045075	Sparse eyebrow	1.28E-07	563	36	NA	1
IMP	human	DOID:0050557	congenital_muscular_dystrophy	33	26	Monarch	HP:0003418	Back pain	1.30E-07	564	45	NA	1
IMP	human	DOID:0050557	congenital_muscular_dystrophy	33	26	Monarch	HP:0000956	Acanthosis nigricans	1.32E-07	565	36	NA	1
IMP	human	DOID:0050557	congenital_muscular_dystrophy	33	26	Monarch	HP:0100614	Myositis	1.33E-07	566	14	NA	1
IMP	human	DOID:0050557	congenital_muscular_dystrophy	33	26	Monarch	HP:0004586	Biconcave vertebral bodies	1.34E-07	567	22	NA	0
IMP	human	DOID:0050557	congenital_muscular_dystrophy	33	26	Monarch	HP:0100749	Chest pain	1.50E-07	568	67	NA	2
IMP	human	DOID:0050557	congenital_muscular_dystrophy	33	26	Monarch	HP:0003321	Biconcave flattened vertebrae	1.51E-07	569	10	NA	0
IMP	human	DOID:0050557	congenital_muscular_dystrophy	33	26	Monarch	HP:0005005	Femoral bowing present at birth, straightening with time	1.51E-07	570	10	NA	0
IMP	human	DOID:0050557	congenital_muscular_dystrophy	33	26	Monarch	HP:0002691	Platybasia	1.87E-07	571	20	NA	0
IMP	human	DOID:0050557	congenital_muscular_dystrophy	33	26	Monarch	HP:0000869	Secondary amenorrhea	1.91E-07	572	48	NA	1
IMP	human	DOID:0050557	congenital_muscular_dystrophy	33	26	Monarch	HP:0001269	Hemiparesis	2.07E-07	573	58	NA	1
IMP	human	DOID:0050557	congenital_muscular_dystrophy	33	26	Monarch	EFO:0008343	sex interaction measurement	2.31E-07	575	83	NA	1
IMP	human	DOID:0050557	congenital_muscular_dystrophy	33	26	Monarch	HP:0000766	Abnormal sternum morphology	2.31E-07	574	49	NA	0
IMP	human	DOID:0050557	congenital_muscular_dystrophy	33	26	Monarch	HP:0001919	Acute kidney injury	2.36E-07	576	20	NA	1
IMP	human	DOID:0050557	congenital_muscular_dystrophy	33	26	Monarch	HP:0002352	Leukoencephalopathy	2.59E-07	577	122	NA	2
IMP	human	DOID:0050557	congenital_muscular_dystrophy	33	26	Monarch	EFO:0008219	macrophage inflammatory protein 1b measurement	2.59E-07	578	60	NA	1
IMP	human	DOID:0050557	congenital_muscular_dystrophy	33	26	Monarch	HP:0008873	Disproportionate short-limb short stature	2.79E-07	579	79	NA	0
IMP	human	DOID:0050557	congenital_muscular_dystrophy	33	26	Monarch	HP:0002446	Astrocytosis	3.08E-07	580	14	NA	1
IMP	human	DOID:0050557	congenital_muscular_dystrophy	33	26	Monarch	HP:0000331	Short chin	3.27E-07	581	44	NA	1
IMP	human	DOID:0050557	congenital_muscular_dystrophy	33	26	Monarch	EFO:0009658	adverse effect	3.43E-07	582	54	NA	1
IMP	human	DOID:0050557	congenital_muscular_dystrophy	33	26	Monarch	HP:0100840	Aplasia/Hypoplasia of the eyebrow	3.76E-07	583	50	NA	1
IMP	human	DOID:0050557	congenital_muscular_dystrophy	33	26	Monarch	HP:0000653	Sparse eyelashes	3.94E-07	584	55	NA	1
IMP	human	DOID:0050557	congenital_muscular_dystrophy	33	26	Monarch	HP:0000268	Dolichocephaly	4.84E-07	585	146	NA	2
IMP	human	DOID:0050557	congenital_muscular_dystrophy	33	26	Monarch	HP:0000377	Abnormality of the pinna	5.71E-07	586	112	NA	1
IMP	human	DOID:0050557	congenital_muscular_dystrophy	33	26	Monarch	HP:0200034	Papule	5.87E-07	587	49	NA	1
IMP	human	DOID:0050557	congenital_muscular_dystrophy	33	26	Monarch	HP:0003124	Hypercholesterolemia	5.97E-07	588	47	NA	1
IMP	human	DOID:0050557	congenital_muscular_dystrophy	33	26	Monarch	HP:0100585	Telangiectasia of the skin	6.05E-07	589	45	NA	1
IMP	human	DOID:0050557	congenital_muscular_dystrophy	33	26	Monarch	HP:0007759	Opacification of the corneal stroma	6.32E-07	590	58	NA	2
IMP	human	DOID:0050557	congenital_muscular_dystrophy	33	26	Monarch	HP:0100775	Dural ectasia	7.04E-07	591	18	NA	0
IMP	human	DOID:0050557	congenital_muscular_dystrophy	33	26	Monarch	HP:0000144	Decreased fertility	8.86E-07	592	70	NA	1
IMP	human	DOID:0050557	congenital_muscular_dystrophy	33	26	Monarch	HP:0008209	Premature ovarian insufficiency	9.14E-07	593	56	NA	1
IMP	human	DOID:0050557	congenital_muscular_dystrophy	33	26	Monarch	HP:0001083	Ectopia lentis	9.41E-07	594	29	NA	0
IMP	human	DOID:0050557	congenital_muscular_dystrophy	33	26	Monarch	EFO:0007014	3-hydroxypropylmercapturic acid measurement	1.00E-06	595	117	NA	1
BioGRID	mouse	DOID:0050557	congenital_muscular_dystrophy	31	17	GO	GO:0006936	muscle contraction	2.17E-34	1	57	57	0
BioGRID	mouse	DOID:0050557	congenital_muscular_dystrophy	31	17	GO	GO:0051282	regulation of sequestering of calcium ion	9.90E-26	2	35	32	0
BioGRID	mouse	DOID:0050557	congenital_muscular_dystrophy	31	17	GO	GO:0003012	muscle system process	7.79E-25	3	75	75	0
BioGRID	mouse	DOID:0050557	congenital_muscular_dystrophy	31	17	GO	GO:0051209	release of sequestered calcium ion into cytosol	2.59E-23	6	13	10	0
BioGRID	mouse	DOID:0050557	congenital_muscular_dystrophy	31	17	GO	GO:0097553	calcium ion transmembrane import into cytosol	2.59E-23	5	13	10	0
BioGRID	mouse	DOID:0050557	congenital_muscular_dystrophy	31	17	GO	GO:0051283	negative regulation of sequestering of calcium ion	2.59E-23	4	13	10	0
BioGRID	mouse	DOID:0050557	congenital_muscular_dystrophy	31	17	GO	GO:0060445	branching involved in salivary gland morphogenesis	3.05E-19	7	17	17	1
BioGRID	mouse	DOID:0050557	congenital_muscular_dystrophy	31	17	GO	GO:0060402	calcium ion transport into cytosol	5.04E-19	8	16	13	0
BioGRID	mouse	DOID:0050557	congenital_muscular_dystrophy	31	17	GO	GO:0060401	cytosolic calcium ion transport	5.04E-19	9	16	13	0
BioGRID	mouse	DOID:0050557	congenital_muscular_dystrophy	31	17	GO	GO:0007204	positive regulation of cytosolic calcium ion concentration	3.18E-16	10	31	26	0
BioGRID	mouse	DOID:0050557	congenital_muscular_dystrophy	31	17	GO	GO:0090257	regulation of muscle system process	5.52E-16	11	72	72	1
BioGRID	mouse	DOID:0050557	congenital_muscular_dystrophy	31	17	GO	GO:0051279	regulation of release of sequestered calcium ion into cytosol	5.51E-15	12	26	26	0
BioGRID	mouse	DOID:0050557	congenital_muscular_dystrophy	31	17	GO	GO:0045214	sarcomere organization	5.83E-15	13	17	16	0
BioGRID	mouse	DOID:0050557	congenital_muscular_dystrophy	31	17	GO	GO:0051480	regulation of cytosolic calcium ion concentration	2.04E-13	14	37	32	0
BioGRID	mouse	DOID:0050557	congenital_muscular_dystrophy	31	17	GO	GO:0070588	calcium ion transmembrane transport	2.04E-13	15	23	20	0
BioGRID	mouse	DOID:0050557	congenital_muscular_dystrophy	31	17	GO	GO:0071466	cellular response to xenobiotic stimulus	1.11E-12	16	31	31	1
BioGRID	mouse	DOID:0050557	congenital_muscular_dystrophy	31	17	GO	GO:0007435	salivary gland morphogenesis	1.59E-11	17	26	26	1
BioGRID	mouse	DOID:0050557	congenital_muscular_dystrophy	31	17	GO	GO:0010522	regulation of calcium ion transport into cytosol	1.63E-11	18	32	32	0
BioGRID	mouse	DOID:0050557	congenital_muscular_dystrophy	31	17	GO	GO:0007601	visual perception	2.65E-11	19	23	23	0
BioGRID	mouse	DOID:0050557	congenital_muscular_dystrophy	31	17	GO	GO:0050953	sensory perception of light stimulus	4.30E-11	20	24	24	0
BioGRID	mouse	DOID:0050557	congenital_muscular_dystrophy	31	17	GO	GO:0071312	cellular response to alkaloid	5.24E-11	21	10	10	1
BioGRID	mouse	DOID:0050557	congenital_muscular_dystrophy	31	17	GO	GO:0055002	striated muscle cell development	1.23E-10	22	74	71	1
BioGRID	mouse	DOID:0050557	congenital_muscular_dystrophy	31	17	GO	GO:0007431	salivary gland development	1.64E-10	23	28	28	1
BioGRID	mouse	DOID:0050557	congenital_muscular_dystrophy	31	17	GO	GO:1903169	regulation of calcium ion transmembrane transport	2.05E-10	24	39	39	0
BioGRID	mouse	DOID:0050557	congenital_muscular_dystrophy	31	17	GO	GO:0060047	heart contraction	2.23E-10	25	30	29	0
BioGRID	mouse	DOID:0050557	congenital_muscular_dystrophy	31	17	GO	GO:0071277	cellular response to calcium ion	2.93E-10	26	20	19	0
BioGRID	mouse	DOID:0050557	congenital_muscular_dystrophy	31	17	GO	GO:0035690	cellular response to drug	3.14E-10	27	85	82	1
BioGRID	mouse	DOID:0050557	congenital_muscular_dystrophy	31	17	GO	GO:0006942	regulation of striated muscle contraction	8.76E-10	28	27	27	0
BioGRID	mouse	DOID:0050557	congenital_muscular_dystrophy	31	17	GO	GO:0030239	myofibril assembly	1.52E-09	29	26	25	0
BioGRID	mouse	DOID:0050557	congenital_muscular_dystrophy	31	17	GO	GO:0019722	calcium-mediated signaling	2.39E-09	30	25	23	0
BioGRID	mouse	DOID:0050557	congenital_muscular_dystrophy	31	17	GO	GO:0006937	regulation of muscle contraction	2.55E-09	31	41	41	0
BioGRID	mouse	DOID:0050557	congenital_muscular_dystrophy	31	17	GO	GO:0055001	muscle cell development	7.13E-09	32	84	81	1
BioGRID	mouse	DOID:0050557	congenital_muscular_dystrophy	31	17	GO	GO:0071385	cellular response to glucocorticoid stimulus	1.22E-08	34	12	12	0
BioGRID	mouse	DOID:0050557	congenital_muscular_dystrophy	31	17	GO	GO:0071384	cellular response to corticosteroid stimulus	1.22E-08	33	12	12	0
BioGRID	mouse	DOID:0050557	congenital_muscular_dystrophy	31	17	GO	GO:0045823	positive regulation of heart contraction	1.62E-08	35	11	11	0
BioGRID	mouse	DOID:0050557	congenital_muscular_dystrophy	31	17	GO	GO:0031032	actomyosin structure organization	2.01E-08	36	34	33	0
BioGRID	mouse	DOID:0050557	congenital_muscular_dystrophy	31	17	GO	GO:0035272	exocrine system development	5.82E-08	37	36	36	1
BioGRID	mouse	DOID:0050557	congenital_muscular_dystrophy	31	17	GO	GO:0003015	heart process	6.41E-08	38	38	37	0
BioGRID	mouse	DOID:0050557	congenital_muscular_dystrophy	31	17	GO	GO:0051592	response to calcium ion	9.44E-08	39	25	23	0
BioGRID	mouse	DOID:0050557	congenital_muscular_dystrophy	31	17	GO	GO:0002027	regulation of heart rate	1.61E-07	40	25	24	0
BioGRID	mouse	DOID:0050557	congenital_muscular_dystrophy	31	17	GO	GO:0014823	response to activity	1.91E-07	41	11	11	1
BioGRID	mouse	DOID:0050557	congenital_muscular_dystrophy	31	17	Monarch	MP:0002841	impaired skeletal muscle contractility	6.06E-59	1	27	27	1
BioGRID	mouse	DOID:0050557	congenital_muscular_dystrophy	31	17	Monarch	MP:0004088	abnormal sarcoplasmic reticulum morphology	6.66E-58	2	11	10	0
BioGRID	mouse	DOID:0050557	congenital_muscular_dystrophy	31	17	Monarch	HP:0003687	Centrally nucleated skeletal muscle fibers	1.10E-43	3	57	54	3
BioGRID	mouse	DOID:0050557	congenital_muscular_dystrophy	31	17	Monarch	MP:0009403	increased variability of skeletal muscle fiber size	1.93E-38	4	31	28	2
BioGRID	mouse	DOID:0050557	congenital_muscular_dystrophy	31	17	Monarch	MP:0009399	increased skeletal muscle fiber size	1.15E-37	5	19	19	1
BioGRID	mouse	DOID:0050557	congenital_muscular_dystrophy	31	17	Monarch	MP:0003852	skeletal muscle necrosis	1.76E-32	6	14	14	2
BioGRID	mouse	DOID:0050557	congenital_muscular_dystrophy	31	17	Monarch	MP:0000759	abnormal skeletal muscle morphology	1.90E-28	7	66	62	3
BioGRID	mouse	DOID:0050557	congenital_muscular_dystrophy	31	17	Monarch	MP:0009406	decreased skeletal muscle fiber number	2.40E-26	8	17	14	1
BioGRID	mouse	DOID:0050557	congenital_muscular_dystrophy	31	17	Monarch	HP:0003560	Muscular dystrophy	4.70E-24	9	23	22	1
BioGRID	mouse	DOID:0050557	congenital_muscular_dystrophy	31	17	Monarch	MP:0004145	abnormal muscle electrophysiology	2.09E-22	10	18	16	0
BioGRID	mouse	DOID:0050557	congenital_muscular_dystrophy	31	17	Monarch	MP:0004819	decreased skeletal muscle mass	2.10E-21	11	61	60	2
BioGRID	mouse	DOID:0050557	congenital_muscular_dystrophy	31	17	Monarch	MP:0002279	abnormal diaphragm morphology	4.44E-21	12	28	26	1
BioGRID	mouse	DOID:0050557	congenital_muscular_dystrophy	31	17	Monarch	MP:0005620	abnormal muscle contractility	1.59E-17	13	27	26	0
BioGRID	mouse	DOID:0050557	congenital_muscular_dystrophy	31	17	Monarch	HP:0001324	Muscle weakness	2.34E-17	14	51	49	1
BioGRID	mouse	DOID:0050557	congenital_muscular_dystrophy	31	17	Monarch	HP:0004303	Abnormal muscle fiber morphology	8.21E-17	15	62	58	1
BioGRID	mouse	DOID:0050557	congenital_muscular_dystrophy	31	17	Monarch	MP:0002972	abnormal cardiac muscle contractility	2.80E-13	16	31	30	1
BioGRID	mouse	DOID:0050557	congenital_muscular_dystrophy	31	17	Monarch	MP:0002280	abnormal intercostal muscle morphology	4.41E-11	17	12	11	1
BioGRID	mouse	DOID:0050557	congenital_muscular_dystrophy	31	17	Monarch	HP:0001712	Left ventricular hypertrophy	6.66E-11	18	51	50	0
BioGRID	mouse	DOID:0050557	congenital_muscular_dystrophy	31	17	Monarch	HP:0003236	Elevated serum creatine kinase	1.21E-10	19	25	25	1
BioGRID	mouse	DOID:0050557	congenital_muscular_dystrophy	31	17	Monarch	HP:0002486	Myotonia	1.21E-10	20	12	12	0
BioGRID	mouse	DOID:0050557	congenital_muscular_dystrophy	31	17	Monarch	HP:0003198	Myopathy	1.36E-10	21	34	32	1
BioGRID	mouse	DOID:0050557	congenital_muscular_dystrophy	31	17	Monarch	HP:0100614	Myositis	1.48E-10	22	19	18	0
BioGRID	mouse	DOID:0050557	congenital_muscular_dystrophy	31	17	Monarch	MP:0005240	abnormal amacrine cell morphology	1.59E-10	23	10	10	0
BioGRID	mouse	DOID:0050557	congenital_muscular_dystrophy	31	17	Monarch	MP:0005369	muscle phenotype	3.11E-10	24	117	115	1
BioGRID	mouse	DOID:0050557	congenital_muscular_dystrophy	31	17	Monarch	MP:0004121	abnormal sarcolemma morphology	3.88E-10	25	13	11	0
BioGRID	mouse	DOID:0050557	congenital_muscular_dystrophy	31	17	Monarch	MP:0002269	muscular atrophy	4.09E-10	26	39	39	0
BioGRID	mouse	DOID:0050557	congenital_muscular_dystrophy	31	17	Monarch	HP:0040194	Increased head circumference	1.22E-09	27	15	15	1
BioGRID	mouse	DOID:0050557	congenital_muscular_dystrophy	31	17	Monarch	MP:0004272	abnormal basement membrane morphology	3.52E-09	28	16	15	1
BioGRID	mouse	DOID:0050557	congenital_muscular_dystrophy	31	17	Monarch	MP:0000733	abnormal muscle development	7.25E-09	29	22	22	1
BioGRID	mouse	DOID:0050557	congenital_muscular_dystrophy	31	17	Monarch	MP:0003081	abnormal soleus morphology	1.21E-08	30	13	11	0
BioGRID	mouse	DOID:0050557	congenital_muscular_dystrophy	31	17	Monarch	MP:0009413	skeletal muscle fiber atrophy	1.39E-08	31	21	19	0
BioGRID	mouse	DOID:0050557	congenital_muscular_dystrophy	31	17	Monarch	MP:0009450	abnormal axon fasciculation	3.57E-08	32	19	19	1
BioGRID	mouse	DOID:0050557	congenital_muscular_dystrophy	31	17	Monarch	HP:0011805	Abnormal skeletal muscle morphology	3.81E-08	33	35	34	1
BioGRID	mouse	DOID:0050557	congenital_muscular_dystrophy	31	17	Monarch	HP:0011804	Abnormal muscle physiology	4.90E-08	34	84	81	1
IMP	mouse	DOID:0050557	congenital_muscular_dystrophy	33	32	GO	GO:0006493	protein O-linked glycosylation	1.04E-210	1	23	23	6
IMP	mouse	DOID:0050557	congenital_muscular_dystrophy	33	32	GO	GO:0006486	protein glycosylation	1.34E-171	3	61	60	8
IMP	mouse	DOID:0050557	congenital_muscular_dystrophy	33	32	GO	GO:0043413	macromolecule glycosylation	1.34E-171	2	61	60	8
IMP	mouse	DOID:0050557	congenital_muscular_dystrophy	33	32	GO	GO:0070085	glycosylation	1.79E-155	4	69	68	8
IMP	mouse	DOID:0050557	congenital_muscular_dystrophy	33	32	GO	GO:0009101	glycoprotein biosynthetic process	3.58E-137	5	90	88	9
IMP	mouse	DOID:0050557	congenital_muscular_dystrophy	33	32	GO	GO:0006936	muscle contraction	1.93E-107	6	87	87	0
IMP	mouse	DOID:0050557	congenital_muscular_dystrophy	33	32	GO	GO:0009100	glycoprotein metabolic process	2.48E-103	7	127	124	9
IMP	mouse	DOID:0050557	congenital_muscular_dystrophy	33	32	GO	GO:0030198	extracellular matrix organization	5.01E-82	8	164	155	2
IMP	mouse	DOID:0050557	congenital_muscular_dystrophy	33	32	GO	GO:0043062	extracellular structure organization	1.75E-81	9	165	156	2
IMP	mouse	DOID:0050557	congenital_muscular_dystrophy	33	32	GO	GO:1901137	carbohydrate derivative biosynthetic process	6.21E-81	10	157	155	9
IMP	mouse	DOID:0050557	congenital_muscular_dystrophy	33	32	GO	GO:0003012	muscle system process	9.89E-81	11	122	121	0
IMP	mouse	DOID:0050557	congenital_muscular_dystrophy	33	32	GO	GO:0071679	commissural neuron axon guidance	9.45E-58	12	10	9	1
IMP	mouse	DOID:0050557	congenital_muscular_dystrophy	33	32	GO	GO:0038063	collagen-activated tyrosine kinase receptor signaling pathway	2.59E-48	13	10	10	0
IMP	mouse	DOID:0050557	congenital_muscular_dystrophy	33	32	GO	GO:0071711	basement membrane organization	2.51E-45	14	14	14	1
IMP	mouse	DOID:0050557	congenital_muscular_dystrophy	33	32	GO	GO:0055002	striated muscle cell development	6.64E-45	15	113	107	1
IMP	mouse	DOID:0050557	congenital_muscular_dystrophy	33	32	GO	GO:1902473	regulation of protein localization to synapse	7.18E-45	16	11	11	1
IMP	mouse	DOID:0050557	congenital_muscular_dystrophy	33	32	GO	GO:0038065	collagen-activated signaling pathway	7.45E-44	17	11	11	0
IMP	mouse	DOID:0050557	congenital_muscular_dystrophy	33	32	GO	GO:0055001	muscle cell development	3.08E-42	18	126	119	1
IMP	mouse	DOID:0050557	congenital_muscular_dystrophy	33	32	GO	GO:0060445	branching involved in salivary gland morphogenesis	5.13E-42	19	20	20	1
IMP	mouse	DOID:0050557	congenital_muscular_dystrophy	33	32	GO	GO:0010460	positive regulation of heart rate	1.35E-41	20	11	11	0
IMP	mouse	DOID:0050557	congenital_muscular_dystrophy	33	32	GO	GO:0046716	muscle cell cellular homeostasis	7.01E-39	21	17	17	1
IMP	mouse	DOID:0050557	congenital_muscular_dystrophy	33	32	GO	GO:0043403	skeletal muscle tissue regeneration	4.72E-38	22	31	27	2
IMP	mouse	DOID:0050557	congenital_muscular_dystrophy	33	32	GO	GO:0055013	cardiac muscle cell development	2.03E-37	23	44	43	0
IMP	mouse	DOID:0050557	congenital_muscular_dystrophy	33	32	GO	GO:0051146	striated muscle cell differentiation	1.03E-36	24	174	165	2
IMP	mouse	DOID:0050557	congenital_muscular_dystrophy	33	32	GO	GO:0055006	cardiac cell development	3.19E-36	25	49	48	0
IMP	mouse	DOID:0050557	congenital_muscular_dystrophy	33	32	GO	GO:0060415	muscle tissue morphogenesis	1.71E-35	26	70	67	0
IMP	mouse	DOID:0050557	congenital_muscular_dystrophy	33	32	GO	GO:0048738	cardiac muscle tissue development	2.19E-33	27	151	146	0
IMP	mouse	DOID:0050557	congenital_muscular_dystrophy	33	32	GO	GO:0090257	regulation of muscle system process	2.73E-33	28	115	114	1
IMP	mouse	DOID:0050557	congenital_muscular_dystrophy	33	32	GO	GO:0048644	muscle organ morphogenesis	1.79E-32	29	78	75	0
IMP	mouse	DOID:0050557	congenital_muscular_dystrophy	33	32	GO	GO:0071312	cellular response to alkaloid	2.24E-31	30	13	13	1
IMP	mouse	DOID:0050557	congenital_muscular_dystrophy	33	32	GO	GO:0045823	positive regulation of heart contraction	3.03E-31	31	17	17	0
IMP	mouse	DOID:0050557	congenital_muscular_dystrophy	33	32	GO	GO:0071230	cellular response to amino acid stimulus	1.96E-30	32	103	33	1
IMP	mouse	DOID:0050557	congenital_muscular_dystrophy	33	32	GO	GO:0042246	tissue regeneration	1.18E-29	33	41	37	2
IMP	mouse	DOID:0050557	congenital_muscular_dystrophy	33	32	GO	GO:0007411	axon guidance	5.47E-29	34	154	142	3
IMP	mouse	DOID:0050557	congenital_muscular_dystrophy	33	32	GO	GO:0030199	collagen fibril organization	9.81E-29	35	36	33	0
IMP	mouse	DOID:0050557	congenital_muscular_dystrophy	33	32	GO	GO:0097485	neuron projection guidance	1.48E-28	36	156	144	3
IMP	mouse	DOID:0050557	congenital_muscular_dystrophy	33	32	GO	GO:0043200	response to amino acid	1.73E-28	37	109	39	1
IMP	mouse	DOID:0050557	congenital_muscular_dystrophy	33	32	GO	GO:0055003	cardiac myofibril assembly	4.99E-28	38	12	12	0
IMP	mouse	DOID:0050557	congenital_muscular_dystrophy	33	32	GO	GO:0055008	cardiac muscle tissue morphogenesis	5.43E-28	39	57	56	0
IMP	mouse	DOID:0050557	congenital_muscular_dystrophy	33	32	GO	GO:0007435	salivary gland morphogenesis	4.40E-27	40	31	31	1
IMP	mouse	DOID:0050557	congenital_muscular_dystrophy	33	32	GO	GO:0030048	actin filament-based movement	9.94E-27	41	30	29	0
IMP	mouse	DOID:0050557	congenital_muscular_dystrophy	33	32	GO	GO:0006941	striated muscle contraction	1.59E-26	42	41	41	0
IMP	mouse	DOID:0050557	congenital_muscular_dystrophy	33	32	GO	GO:0043502	regulation of muscle adaptation	1.85E-25	43	49	48	1
IMP	mouse	DOID:0050557	congenital_muscular_dystrophy	33	32	GO	GO:0055007	cardiac muscle cell differentiation	1.12E-24	44	74	71	0
IMP	mouse	DOID:0050557	congenital_muscular_dystrophy	33	32	GO	GO:0070252	actin-mediated cell contraction	4.17E-24	45	20	20	0
IMP	mouse	DOID:0050557	congenital_muscular_dystrophy	33	32	GO	GO:0007431	salivary gland development	9.42E-24	46	35	34	1
IMP	mouse	DOID:0050557	congenital_muscular_dystrophy	33	32	GO	GO:0002011	morphogenesis of an epithelial sheet	6.92E-23	47	34	34	1
IMP	mouse	DOID:0050557	congenital_muscular_dystrophy	33	32	GO	GO:0071229	cellular response to acid chemical	3.61E-22	48	154	82	1
IMP	mouse	DOID:0050557	congenital_muscular_dystrophy	33	32	GO	GO:1903524	positive regulation of blood circulation	4.40E-22	49	26	26	0
IMP	mouse	DOID:0050557	congenital_muscular_dystrophy	33	32	GO	GO:0060538	skeletal muscle organ development	6.18E-22	50	137	131	2
IMP	mouse	DOID:0050557	congenital_muscular_dystrophy	33	32	GO	GO:0031099	regeneration	6.76E-22	51	63	57	2
IMP	mouse	DOID:0050557	congenital_muscular_dystrophy	33	32	GO	GO:0060048	cardiac muscle contraction	2.39E-21	52	30	30	0
IMP	mouse	DOID:0050557	congenital_muscular_dystrophy	33	32	GO	GO:0022011	myelination in peripheral nervous system	1.34E-20	54	27	27	1
IMP	mouse	DOID:0050557	congenital_muscular_dystrophy	33	32	GO	GO:0032292	peripheral nervous system axon ensheathment	1.34E-20	53	27	27	1
IMP	mouse	DOID:0050557	congenital_muscular_dystrophy	33	32	GO	GO:0014044	Schwann cell development	2.36E-20	55	30	30	1
IMP	mouse	DOID:0050557	congenital_muscular_dystrophy	33	32	GO	GO:0055012	ventricular cardiac muscle cell differentiation	1.91E-19	56	15	15	0
IMP	mouse	DOID:0050557	congenital_muscular_dystrophy	33	32	GO	GO:0009311	oligosaccharide metabolic process	2.05E-19	57	10	10	0
IMP	mouse	DOID:0050557	congenital_muscular_dystrophy	33	32	GO	GO:0035051	cardiocyte differentiation	3.75E-19	58	107	98	0
IMP	mouse	DOID:0050557	congenital_muscular_dystrophy	33	32	GO	GO:0035272	exocrine system development	1.31E-18	59	45	44	1
IMP	mouse	DOID:0050557	congenital_muscular_dystrophy	33	32	GO	GO:0006939	smooth muscle contraction	1.75E-18	60	29	29	0
IMP	mouse	DOID:0050557	congenital_muscular_dystrophy	33	32	GO	GO:0060441	epithelial tube branching involved in lung morphogenesis	3.45E-18	61	31	30	1
IMP	mouse	DOID:0050557	congenital_muscular_dystrophy	33	32	GO	GO:0070206	protein trimerization	5.90E-18	62	13	12	0
IMP	mouse	DOID:0050557	congenital_muscular_dystrophy	33	32	GO	GO:0014037	Schwann cell differentiation	8.23E-18	63	34	34	1
IMP	mouse	DOID:0050557	congenital_muscular_dystrophy	33	32	GO	GO:0030239	myofibril assembly	3.28E-17	64	37	37	0
IMP	mouse	DOID:0050557	congenital_muscular_dystrophy	33	32	GO	GO:0002027	regulation of heart rate	3.66E-17	65	42	41	0
IMP	mouse	DOID:0050557	congenital_muscular_dystrophy	33	32	GO	GO:0048741	skeletal muscle fiber development	7.87E-17	66	27	25	1
IMP	mouse	DOID:0050557	congenital_muscular_dystrophy	33	32	GO	GO:0014904	myotube cell development	1.01E-16	67	30	28	1
IMP	mouse	DOID:0050557	congenital_muscular_dystrophy	33	32	GO	GO:1904375	regulation of protein localization to cell periphery	1.39E-16	68	39	39	1
IMP	mouse	DOID:0050557	congenital_muscular_dystrophy	33	32	GO	GO:0031032	actomyosin structure organization	3.02E-16	69	45	45	0
IMP	mouse	DOID:0050557	congenital_muscular_dystrophy	33	32	GO	GO:0060047	heart contraction	7.31E-16	70	40	39	0
IMP	mouse	DOID:0050557	congenital_muscular_dystrophy	33	32	GO	GO:0030036	actin cytoskeleton organization	1.02E-15	71	196	187	0
IMP	mouse	DOID:0050557	congenital_muscular_dystrophy	33	32	GO	GO:0055010	ventricular cardiac muscle tissue morphogenesis	1.29E-15	72	44	44	0
IMP	mouse	DOID:0050557	congenital_muscular_dystrophy	33	32	GO	GO:0014902	myotube differentiation	5.59E-15	73	58	55	2
IMP	mouse	DOID:0050557	congenital_muscular_dystrophy	33	32	GO	GO:0048747	muscle fiber development	7.48E-15	74	54	48	1
IMP	mouse	DOID:0050557	congenital_muscular_dystrophy	33	32	GO	GO:0051291	protein heterooligomerization	1.07E-14	75	16	15	0
IMP	mouse	DOID:0050557	congenital_muscular_dystrophy	33	32	GO	GO:0006998	nuclear envelope organization	3.02E-14	76	11	11	0
IMP	mouse	DOID:0050557	congenital_muscular_dystrophy	33	32	GO	GO:0008016	regulation of heart contraction	3.64E-14	77	102	99	0
IMP	mouse	DOID:0050557	congenital_muscular_dystrophy	33	32	GO	GO:0030324	lung development	1.16E-13	78	197	180	2
IMP	mouse	DOID:0050557	congenital_muscular_dystrophy	33	32	GO	GO:0030323	respiratory tube development	1.73E-13	79	200	183	2
IMP	mouse	DOID:0050557	congenital_muscular_dystrophy	33	32	GO	GO:1903522	regulation of blood circulation	1.83E-13	80	122	119	0
IMP	mouse	DOID:0050557	congenital_muscular_dystrophy	33	32	GO	GO:1905475	regulation of protein localization to membrane	1.98E-13	81	67	66	1
IMP	mouse	DOID:0050557	congenital_muscular_dystrophy	33	32	GO	GO:0003229	ventricular cardiac muscle tissue development	3.12E-13	82	52	52	0
IMP	mouse	DOID:0050557	congenital_muscular_dystrophy	33	32	GO	GO:0003015	heart process	3.16E-13	83	50	49	0
IMP	mouse	DOID:0050557	congenital_muscular_dystrophy	33	32	GO	GO:0090199	regulation of release of cytochrome c from mitochondria	8.30E-13	84	12	12	0
IMP	mouse	DOID:0050557	congenital_muscular_dystrophy	33	32	GO	GO:0021782	glial cell development	1.97E-12	85	85	84	1
IMP	mouse	DOID:0050557	congenital_muscular_dystrophy	33	32	GO	GO:0042060	wound healing	2.60E-12	86	164	156	2
IMP	mouse	DOID:0050557	congenital_muscular_dystrophy	33	32	GO	GO:0060351	cartilage development involved in endochondral bone morphogenesis	3.74E-12	87	28	27	0
IMP	mouse	DOID:0050557	congenital_muscular_dystrophy	33	32	GO	GO:0060425	lung morphogenesis	6.68E-12	88	56	53	1
IMP	mouse	DOID:0050557	congenital_muscular_dystrophy	33	32	GO	GO:0003208	cardiac ventricle morphogenesis	6.89E-12	89	64	64	0
IMP	mouse	DOID:0050557	congenital_muscular_dystrophy	33	32	GO	GO:0032963	collagen metabolic process	9.24E-12	90	20	18	0
IMP	mouse	DOID:0050557	congenital_muscular_dystrophy	33	32	GO	GO:0003016	respiratory system process	1.38E-11	91	14	14	1
IMP	mouse	DOID:0050557	congenital_muscular_dystrophy	33	32	GO	GO:0048754	branching morphogenesis of an epithelial tube	2.80E-11	92	153	149	1
IMP	mouse	DOID:0050557	congenital_muscular_dystrophy	33	32	GO	GO:0061430	bone trabecula morphogenesis	2.96E-11	93	13	13	0
IMP	mouse	DOID:0050557	congenital_muscular_dystrophy	33	32	GO	GO:0014823	response to activity	3.04E-11	94	23	18	1
IMP	mouse	DOID:0050557	congenital_muscular_dystrophy	33	32	GO	GO:0003205	cardiac chamber development	3.23E-11	95	174	166	0
IMP	mouse	DOID:0050557	congenital_muscular_dystrophy	33	32	GO	GO:1903827	regulation of cellular protein localization	4.84E-11	96	198	195	1
IMP	mouse	DOID:0050557	congenital_muscular_dystrophy	33	32	GO	GO:0010614	negative regulation of cardiac muscle hypertrophy	4.86E-11	97	15	15	0
IMP	mouse	DOID:0050557	congenital_muscular_dystrophy	33	32	GO	GO:0071466	cellular response to xenobiotic stimulus	5.00E-11	98	46	45	1
IMP	mouse	DOID:0050557	congenital_muscular_dystrophy	33	32	GO	GO:0085029	extracellular matrix assembly	5.58E-11	99	16	16	0
IMP	mouse	DOID:0050557	congenital_muscular_dystrophy	33	32	GO	GO:0043279	response to alkaloid	6.67E-11	100	40	40	1
IMP	mouse	DOID:0050557	congenital_muscular_dystrophy	33	32	GO	GO:0014741	negative regulation of muscle hypertrophy	7.94E-11	101	16	16	0
IMP	mouse	DOID:0050557	congenital_muscular_dystrophy	33	32	GO	GO:0001503	ossification	1.09E-10	102	154	150	0
IMP	mouse	DOID:0050557	congenital_muscular_dystrophy	33	32	GO	GO:0007422	peripheral nervous system development	1.17E-10	103	61	59	1
IMP	mouse	DOID:0050557	congenital_muscular_dystrophy	33	32	GO	GO:0060348	bone development	2.31E-10	104	164	155	0
IMP	mouse	DOID:0050557	congenital_muscular_dystrophy	33	32	GO	GO:0007528	neuromuscular junction development	2.47E-10	105	36	36	0
IMP	mouse	DOID:0050557	congenital_muscular_dystrophy	33	32	GO	GO:0003206	cardiac chamber morphogenesis	2.71E-10	106	130	123	0
IMP	mouse	DOID:0050557	congenital_muscular_dystrophy	33	32	GO	GO:0014850	response to muscle activity	3.09E-10	107	15	10	1
IMP	mouse	DOID:0050557	congenital_muscular_dystrophy	33	32	GO	GO:0014074	response to purine-containing compound	4.13E-10	108	35	34	1
IMP	mouse	DOID:0050557	congenital_muscular_dystrophy	33	32	GO	GO:0060343	trabecula formation	7.63E-10	109	24	24	0
IMP	mouse	DOID:0050557	congenital_muscular_dystrophy	33	32	GO	GO:0014857	regulation of skeletal muscle cell proliferation	9.26E-10	110	10	10	1
IMP	mouse	DOID:0050557	congenital_muscular_dystrophy	33	32	GO	GO:0010927	cellular component assembly involved in morphogenesis	1.14E-09	111	71	71	0
IMP	mouse	DOID:0050557	congenital_muscular_dystrophy	33	32	GO	GO:0008015	blood circulation	1.19E-09	112	181	178	0
IMP	mouse	DOID:0050557	congenital_muscular_dystrophy	33	32	GO	GO:0061138	morphogenesis of a branching epithelium	1.41E-09	113	184	180	1
IMP	mouse	DOID:0050557	congenital_muscular_dystrophy	33	32	GO	GO:0010464	regulation of mesenchymal cell proliferation	1.41E-09	114	38	35	0
IMP	mouse	DOID:0050557	congenital_muscular_dystrophy	33	32	GO	GO:0045777	positive regulation of blood pressure	1.57E-09	115	24	23	0
IMP	mouse	DOID:0050557	congenital_muscular_dystrophy	33	32	GO	GO:0071277	cellular response to calcium ion	2.12E-09	116	25	24	0
IMP	mouse	DOID:0050557	congenital_muscular_dystrophy	33	32	GO	GO:0006937	regulation of muscle contraction	2.63E-09	117	69	69	0
IMP	mouse	DOID:0050557	congenital_muscular_dystrophy	33	32	GO	GO:0003013	circulatory system process	2.65E-09	118	191	188	0
IMP	mouse	DOID:0050557	congenital_muscular_dystrophy	33	32	GO	GO:0007163	establishment or maintenance of cell polarity	2.67E-09	119	106	105	0
IMP	mouse	DOID:0050557	congenital_muscular_dystrophy	33	32	GO	GO:0001763	morphogenesis of a branching structure	6.18E-09	120	193	189	1
IMP	mouse	DOID:0050557	congenital_muscular_dystrophy	33	32	GO	GO:0035690	cellular response to drug	7.80E-09	121	135	122	1
IMP	mouse	DOID:0050557	congenital_muscular_dystrophy	33	32	GO	GO:0071695	anatomical structure maturation	9.10E-09	122	124	122	1
IMP	mouse	DOID:0050557	congenital_muscular_dystrophy	33	32	GO	GO:0010810	regulation of cell-substrate adhesion	1.06E-08	123	84	79	0
IMP	mouse	DOID:0050557	congenital_muscular_dystrophy	33	32	GO	GO:0060350	endochondral bone morphogenesis	2.01E-08	124	53	50	0
IMP	mouse	DOID:0050557	congenital_muscular_dystrophy	33	32	GO	GO:2001223	negative regulation of neuron migration	2.01E-08	125	10	9	0
IMP	mouse	DOID:0050557	congenital_muscular_dystrophy	33	32	GO	GO:0021675	nerve development	2.41E-08	126	72	70	1
IMP	mouse	DOID:0050557	congenital_muscular_dystrophy	33	32	GO	GO:0043931	ossification involved in bone maturation	3.62E-08	127	11	11	0
IMP	mouse	DOID:0050557	congenital_muscular_dystrophy	33	32	GO	GO:0010611	regulation of cardiac muscle hypertrophy	4.34E-08	128	25	25	0
IMP	mouse	DOID:0050557	congenital_muscular_dystrophy	33	32	GO	GO:0010823	negative regulation of mitochondrion organization	4.67E-08	129	19	18	0
IMP	mouse	DOID:0050557	congenital_muscular_dystrophy	33	32	GO	GO:0010001	glial cell differentiation	6.02E-08	130	149	145	1
IMP	mouse	DOID:0050557	congenital_muscular_dystrophy	33	32	GO	GO:0035904	aorta development	6.02E-08	131	57	55	0
IMP	mouse	DOID:0050557	congenital_muscular_dystrophy	33	32	GO	GO:0007519	skeletal muscle tissue development	7.08E-08	132	128	123	1
IMP	mouse	DOID:0050557	congenital_muscular_dystrophy	33	32	GO	GO:0042063	gliogenesis	7.51E-08	133	179	174	1
IMP	mouse	DOID:0050557	congenital_muscular_dystrophy	33	32	GO	GO:0014743	regulation of muscle hypertrophy	1.01E-07	134	27	27	0
IMP	mouse	DOID:0050557	congenital_muscular_dystrophy	33	32	GO	GO:0051592	response to calcium ion	1.61E-07	135	33	31	0
IMP	mouse	DOID:0050557	congenital_muscular_dystrophy	33	32	GO	GO:0010882	regulation of cardiac muscle contraction by calcium ion signaling	1.75E-07	136	10	10	0
IMP	mouse	DOID:0050557	congenital_muscular_dystrophy	33	32	GO	GO:0022612	gland morphogenesis	1.81E-07	137	116	114	1
IMP	mouse	DOID:0050557	congenital_muscular_dystrophy	33	32	GO	GO:0070977	bone maturation	1.88E-07	138	12	12	0
IMP	mouse	DOID:0050557	congenital_muscular_dystrophy	33	32	GO	GO:0060840	artery development	3.27E-07	139	94	91	0
IMP	mouse	DOID:0050557	congenital_muscular_dystrophy	33	32	GO	GO:1900180	regulation of protein localization to nucleus	3.71E-07	140	51	51	0
IMP	mouse	DOID:0050557	congenital_muscular_dystrophy	33	32	GO	GO:0016051	carbohydrate biosynthetic process	5.37E-07	141	39	39	0
IMP	mouse	DOID:0050557	congenital_muscular_dystrophy	33	32	GO	GO:0007512	adult heart development	5.92E-07	142	14	14	0
IMP	mouse	DOID:0050557	congenital_muscular_dystrophy	33	32	GO	GO:0003231	cardiac ventricle development	6.47E-07	143	130	122	0
IMP	mouse	DOID:0050557	congenital_muscular_dystrophy	33	32	GO	GO:0003044	regulation of systemic arterial blood pressure mediated by a chemical signal	6.59E-07	144	32	32	0
IMP	mouse	DOID:0050557	congenital_muscular_dystrophy	33	32	GO	GO:0061448	connective tissue development	7.02E-07	145	180	170	0
IMP	mouse	DOID:0050557	congenital_muscular_dystrophy	33	32	GO	GO:0086001	cardiac muscle cell action potential	7.91E-07	146	12	12	0
IMP	mouse	DOID:0050557	congenital_muscular_dystrophy	33	32	GO	GO:0007169	transmembrane receptor protein tyrosine kinase signaling pathway	8.34E-07	147	191	188	0
IMP	mouse	DOID:0050557	congenital_muscular_dystrophy	33	32	GO	GO:0051570	regulation of histone H3-K9 methylation	9.42E-07	148	19	16	0
IMP	mouse	DOID:0050557	congenital_muscular_dystrophy	33	32	Monarch	HP:0003687	Centrally nucleated skeletal muscle fibers	0.00E+00	4	88	85	9
IMP	mouse	DOID:0050557	congenital_muscular_dystrophy	33	32	Monarch	MP:0009403	increased variability of skeletal muscle fiber size	0.00E+00	3	48	45	8
IMP	mouse	DOID:0050557	congenital_muscular_dystrophy	33	32	Monarch	HP:0003560	Muscular dystrophy	0.00E+00	1	36	35	7
IMP	mouse	DOID:0050557	congenital_muscular_dystrophy	33	32	Monarch	MP:0003954	abnormal Reichert's membrane morphology	0.00E+00	2	14	13	4
IMP	mouse	DOID:0050557	congenital_muscular_dystrophy	33	32	Monarch	MP:0004272	abnormal basement membrane morphology	4.46E-242	5	30	28	5
IMP	mouse	DOID:0050557	congenital_muscular_dystrophy	33	32	Monarch	HP:0003236	Elevated serum creatine kinase	1.81E-234	6	40	38	5
IMP	mouse	DOID:0050557	congenital_muscular_dystrophy	33	32	Monarch	MP:0003852	skeletal muscle necrosis	3.80E-206	7	18	18	4
IMP	mouse	DOID:0050557	congenital_muscular_dystrophy	33	32	Monarch	MP:0009677	abnormal spinal cord dorsal column morphology	1.89E-202	8	13	13	3
IMP	mouse	DOID:0050557	congenital_muscular_dystrophy	33	32	Monarch	HP:0003198	Myopathy	9.73E-197	9	59	55	5
IMP	mouse	DOID:0050557	congenital_muscular_dystrophy	33	32	Monarch	MP:0009420	skeletal muscle endomysial fibrosis	3.36E-187	10	10	9	2
IMP	mouse	DOID:0050557	congenital_muscular_dystrophy	33	32	Monarch	MP:0000749	muscle degeneration	6.74E-164	11	32	29	3
IMP	mouse	DOID:0050557	congenital_muscular_dystrophy	33	32	Monarch	MP:0009415	skeletal muscle degeneration	4.61E-139	12	13	13	1
IMP	mouse	DOID:0050557	congenital_muscular_dystrophy	33	32	Monarch	MP:0003081	abnormal soleus morphology	7.95E-135	13	21	19	2
IMP	mouse	DOID:0050557	congenital_muscular_dystrophy	33	32	Monarch	MP:0000759	abnormal skeletal muscle morphology	2.30E-133	14	100	94	6
IMP	mouse	DOID:0050557	congenital_muscular_dystrophy	33	32	Monarch	MP:0002279	abnormal diaphragm morphology	5.12E-129	15	45	43	3
IMP	mouse	DOID:0050557	congenital_muscular_dystrophy	33	32	Monarch	HP:0011804	Abnormal muscle physiology	9.52E-106	16	123	118	6
IMP	mouse	DOID:0050557	congenital_muscular_dystrophy	33	32	Monarch	MP:0009401	increased skeletal muscle fiber diameter	1.71E-104	17	20	20	2
IMP	mouse	DOID:0050557	congenital_muscular_dystrophy	33	32	Monarch	MP:0009402	decreased skeletal muscle fiber diameter	4.05E-102	18	43	42	2
IMP	mouse	DOID:0050557	congenital_muscular_dystrophy	33	32	Monarch	HP:0001644	Dilated cardiomyopathy	8.91E-96	19	119	112	2
IMP	mouse	DOID:0050557	congenital_muscular_dystrophy	33	32	Monarch	MP:0009414	skeletal muscle fiber necrosis	1.13E-95	20	20	19	2
IMP	mouse	DOID:0050557	congenital_muscular_dystrophy	33	32	Monarch	MP:0009399	increased skeletal muscle fiber size	6.39E-91	21	25	24	3
IMP	mouse	DOID:0050557	congenital_muscular_dystrophy	33	32	Monarch	MP:0009450	abnormal axon fasciculation	3.35E-89	22	27	27	3
IMP	mouse	DOID:0050557	congenital_muscular_dystrophy	33	32	Monarch	HP:0004303	Abnormal muscle fiber morphology	3.14E-85	23	93	85	5
IMP	mouse	DOID:0050557	congenital_muscular_dystrophy	33	32	Monarch	MP:0010239	decreased skeletal muscle weight	1.65E-81	24	23	23	3
IMP	mouse	DOID:0050557	congenital_muscular_dystrophy	33	32	Monarch	MP:0008438	abnormal cutaneous collagen fibril morphology	2.16E-81	25	24	22	0
IMP	mouse	DOID:0050557	congenital_muscular_dystrophy	33	32	Monarch	MP:0011723	ectopic neuron	6.24E-80	26	14	13	3
IMP	mouse	DOID:0050557	congenital_muscular_dystrophy	33	32	Monarch	MP:0008519	thin retinal outer plexiform layer	1.63E-75	27	25	23	2
IMP	mouse	DOID:0050557	congenital_muscular_dystrophy	33	32	Monarch	MP:0002841	impaired skeletal muscle contractility	4.15E-74	28	42	41	2
IMP	mouse	DOID:0050557	congenital_muscular_dystrophy	33	32	Monarch	MP:0002972	abnormal cardiac muscle contractility	1.66E-71	29	47	46	1
IMP	mouse	DOID:0050557	congenital_muscular_dystrophy	33	32	Monarch	MP:0009865	abnormal aorta smooth muscle morphology	1.94E-68	30	12	12	0
IMP	mouse	DOID:0050557	congenital_muscular_dystrophy	33	32	Monarch	MP:0004566	myocardial fiber degeneration	4.22E-65	31	36	36	1
IMP	mouse	DOID:0050557	congenital_muscular_dystrophy	33	32	Monarch	MP:0009862	abnormal aorta elastic tissue morphology	9.14E-65	32	13	13	0
IMP	mouse	DOID:0050557	congenital_muscular_dystrophy	33	32	Monarch	HP:0100614	Myositis	2.58E-64	33	27	25	2
IMP	mouse	DOID:0050557	congenital_muscular_dystrophy	33	32	Monarch	MP:0004220	abnormal peripheral nervous system regeneration	2.80E-64	34	14	13	1
IMP	mouse	DOID:0050557	congenital_muscular_dystrophy	33	32	Monarch	HP:0100249	Calcification of muscles	3.29E-64	35	10	9	1
IMP	mouse	DOID:0050557	congenital_muscular_dystrophy	33	32	Monarch	MP:0005369	muscle phenotype	7.37E-64	36	183	178	2
IMP	mouse	DOID:0050557	congenital_muscular_dystrophy	33	32	Monarch	MP:0000733	abnormal muscle development	2.53E-61	37	28	27	1
IMP	mouse	DOID:0050557	congenital_muscular_dystrophy	33	32	Monarch	MP:0009412	skeletal muscle fiber degeneration	9.01E-60	38	25	23	2
IMP	mouse	DOID:0050557	congenital_muscular_dystrophy	33	32	Monarch	MP:0009406	decreased skeletal muscle fiber number	9.66E-58	39	24	19	3
IMP	mouse	DOID:0050557	congenital_muscular_dystrophy	33	32	Monarch	MP:0000278	abnormal myocardial fiber morphology	1.15E-57	40	164	160	1
IMP	mouse	DOID:0050557	congenital_muscular_dystrophy	33	32	Monarch	HP:0002751	Kyphoscoliosis	1.16E-57	41	27	24	1
IMP	mouse	DOID:0050557	congenital_muscular_dystrophy	33	32	Monarch	HP:0100261	Abnormal tendon morphology	2.40E-54	42	22	22	1
IMP	mouse	DOID:0050557	congenital_muscular_dystrophy	33	32	Monarch	MP:0003732	abnormal retinal outer plexiform layer morphology	2.05E-53	43	36	32	2
IMP	mouse	DOID:0050557	congenital_muscular_dystrophy	33	32	Monarch	HP:0003202	Skeletal muscle atrophy	6.54E-53	44	31	28	3
IMP	mouse	DOID:0050557	congenital_muscular_dystrophy	33	32	Monarch	MP:0009419	skeletal muscle fibrosis	1.33E-52	45	20	19	2
IMP	mouse	DOID:0050557	congenital_muscular_dystrophy	33	32	Monarch	MP:0010227	decreased quadriceps weight	4.58E-49	46	11	11	1
IMP	mouse	DOID:0050557	congenital_muscular_dystrophy	33	32	Monarch	MP:0003141	cardiac fibrosis	7.00E-49	47	147	145	1
IMP	mouse	DOID:0050557	congenital_muscular_dystrophy	33	32	Monarch	MP:0002961	abnormal axon guidance	1.03E-48	48	51	50	3
IMP	mouse	DOID:0050557	congenital_muscular_dystrophy	33	32	Monarch	MP:0003083	abnormal tibialis anterior morphology	3.23E-48	49	14	11	1
IMP	mouse	DOID:0050557	congenital_muscular_dystrophy	33	32	Monarch	MP:0013237	abnormal skeletal muscle regeneration	1.43E-45	50	11	10	1
IMP	mouse	DOID:0050557	congenital_muscular_dystrophy	33	32	Monarch	HP:0002647	Aortic dissection	5.95E-45	51	11	11	0
IMP	mouse	DOID:0050557	congenital_muscular_dystrophy	33	32	Monarch	MP:0008285	abnormal hippocampus granule cell layer	1.53E-42	52	10	10	1
IMP	mouse	DOID:0050557	congenital_muscular_dystrophy	33	32	Monarch	MP:0003044	impaired basement membrane formation	6.51E-42	53	10	10	2
IMP	mouse	DOID:0050557	congenital_muscular_dystrophy	33	32	Monarch	MP:0005620	abnormal muscle contractility	6.07E-41	54	32	30	0
IMP	mouse	DOID:0050557	congenital_muscular_dystrophy	33	32	Monarch	MP:0008725	enlarged heart atrium	7.00E-41	55	36	33	0
IMP	mouse	DOID:0050557	congenital_muscular_dystrophy	33	32	Monarch	HP:0011483	Anterior synechiae of the anterior chamber	1.72E-40	56	23	21	1
IMP	mouse	DOID:0050557	congenital_muscular_dystrophy	33	32	Monarch	HP:0002269	Abnormality of neuronal migration	2.34E-39	57	105	102	5
IMP	mouse	DOID:0050557	congenital_muscular_dystrophy	33	32	Monarch	MP:0002583	absent extraembryonic ectoderm	6.08E-39	58	11	10	1
IMP	mouse	DOID:0050557	congenital_muscular_dystrophy	33	32	Monarch	MP:0020254	decreased collagen level	2.97E-38	59	13	13	0
IMP	mouse	DOID:0050557	congenital_muscular_dystrophy	33	32	Monarch	MP:0002651	abnormal sciatic nerve morphology	6.69E-38	60	49	49	1
IMP	mouse	DOID:0050557	congenital_muscular_dystrophy	33	32	Monarch	MP:0004087	abnormal muscle fiber morphology	7.65E-38	61	44	41	1
IMP	mouse	DOID:0050557	congenital_muscular_dystrophy	33	32	Monarch	HP:0001671	Abnormal cardiac septum morphology	1.48E-37	62	21	20	0
IMP	mouse	DOID:0050557	congenital_muscular_dystrophy	33	32	Monarch	MP:0003648	abnormal radial glial cell morphology	1.99E-37	63	29	29	3
IMP	mouse	DOID:0050557	congenital_muscular_dystrophy	33	32	Monarch	MP:0004090	abnormal sarcomere morphology	6.05E-36	64	64	61	0
IMP	mouse	DOID:0050557	congenital_muscular_dystrophy	33	32	Monarch	HP:0030809	Abnormal tongue morphology	7.07E-36	65	38	35	1
IMP	mouse	DOID:0050557	congenital_muscular_dystrophy	33	32	Monarch	HP:0001324	Muscle weakness	9.23E-36	66	79	73	2
IMP	mouse	DOID:0050557	congenital_muscular_dystrophy	33	32	Monarch	MP:0004703	abnormal vertebral column morphology	6.16E-35	67	51	43	1
IMP	mouse	DOID:0050557	congenital_muscular_dystrophy	33	32	Monarch	MP:0005598	decreased ventricle muscle contractility	2.60E-33	68	126	124	0
IMP	mouse	DOID:0050557	congenital_muscular_dystrophy	33	32	Monarch	MP:0002190	disorganized myocardium	9.65E-33	69	32	31	0
IMP	mouse	DOID:0050557	congenital_muscular_dystrophy	33	32	Monarch	MP:0003092	decreased corneal stroma thickness	3.79E-32	70	10	10	0
IMP	mouse	DOID:0050557	congenital_muscular_dystrophy	33	32	Monarch	MP:0002792	abnormal retinal vasculature morphology	1.47E-31	71	179	172	3
IMP	mouse	DOID:0050557	congenital_muscular_dystrophy	33	32	Monarch	MP:0000790	abnormal stratification in cerebral cortex	1.76E-31	72	43	43	3
IMP	mouse	DOID:0050557	congenital_muscular_dystrophy	33	32	Monarch	MP:0000778	abnormal nervous system tract morphology	2.23E-31	73	22	22	2
IMP	mouse	DOID:0050557	congenital_muscular_dystrophy	33	32	Monarch	MP:0010996	increased aorta wall thickness	2.35E-31	74	10	10	0
IMP	mouse	DOID:0050557	congenital_muscular_dystrophy	33	32	Monarch	MP:0004819	decreased skeletal muscle mass	3.47E-31	75	74	72	2
IMP	mouse	DOID:0050557	congenital_muscular_dystrophy	33	32	Monarch	MP:0004215	abnormal myocardial fiber physiology	3.61E-31	76	109	107	0
IMP	mouse	DOID:0050557	congenital_muscular_dystrophy	33	32	Monarch	MP:0001106	abnormal Schwann cell morphology	4.85E-31	77	34	33	1
IMP	mouse	DOID:0050557	congenital_muscular_dystrophy	33	32	Monarch	HP:0012087	Abnormal mitochondrial shape	7.07E-31	78	21	20	1
IMP	mouse	DOID:0050557	congenital_muscular_dystrophy	33	32	Monarch	MP:0005241	abnormal retinal ganglion layer morphology	8.39E-31	79	33	30	2
IMP	mouse	DOID:0050557	congenital_muscular_dystrophy	33	32	Monarch	MP:0003289	abnormal intestinal peristalsis	1.68E-30	80	10	10	0
IMP	mouse	DOID:0050557	congenital_muscular_dystrophy	33	32	Monarch	MP:0003393	decreased cardiac output	2.76E-30	81	57	54	0
IMP	mouse	DOID:0050557	congenital_muscular_dystrophy	33	32	Monarch	MP:0000750	abnormal muscle regeneration	2.63E-29	82	35	34	3
IMP	mouse	DOID:0050557	congenital_muscular_dystrophy	33	32	Monarch	MP:0004121	abnormal sarcolemma morphology	3.35E-29	83	22	18	1
IMP	mouse	DOID:0050557	congenital_muscular_dystrophy	33	32	Monarch	MP:0005608	cardiac interstitial fibrosis	6.70E-29	84	80	79	0
IMP	mouse	DOID:0050557	congenital_muscular_dystrophy	33	32	Monarch	HP:0000790	Hematuria	9.71E-29	85	18	18	0
IMP	mouse	DOID:0050557	congenital_muscular_dystrophy	33	32	Monarch	MP:0006069	abnormal retinal neuronal layer morphology	7.57E-28	86	52	46	1
IMP	mouse	DOID:0050557	congenital_muscular_dystrophy	33	32	Monarch	MP:0001625	cardiac hypertrophy	1.16E-27	87	172	166	0
IMP	mouse	DOID:0050557	congenital_muscular_dystrophy	33	32	Monarch	HP:0011805	Abnormal skeletal muscle morphology	1.24E-27	88	72	52	2
IMP	mouse	DOID:0050557	congenital_muscular_dystrophy	33	32	Monarch	MP:0003089	decreased skin tensile strength	1.49E-27	89	26	23	0
IMP	mouse	DOID:0050557	congenital_muscular_dystrophy	33	32	Monarch	MP:0003819	increased left ventricle diastolic pressure	1.49E-27	90	18	17	0
IMP	mouse	DOID:0050557	congenital_muscular_dystrophy	33	32	Monarch	MP:0009400	decreased skeletal muscle fiber size	1.12E-26	91	43	42	2
IMP	mouse	DOID:0050557	congenital_muscular_dystrophy	33	32	Monarch	MP:0002753	dilated heart left ventricle	1.39E-26	92	132	130	0
IMP	mouse	DOID:0050557	congenital_muscular_dystrophy	33	32	Monarch	MP:0009619	abnormal optokinetic reflex	2.21E-26	93	13	13	1
IMP	mouse	DOID:0050557	congenital_muscular_dystrophy	33	32	Monarch	HP:0040194	Increased head circumference	2.34E-26	94	22	22	1
IMP	mouse	DOID:0050557	congenital_muscular_dystrophy	33	32	Monarch	MP:0000740	impaired smooth muscle contractility	3.92E-26	95	13	13	0
IMP	mouse	DOID:0050557	congenital_muscular_dystrophy	33	32	Monarch	HP:0001712	Left ventricular hypertrophy	1.48E-25	96	76	75	0
IMP	mouse	DOID:0050557	congenital_muscular_dystrophy	33	32	Monarch	MP:0020137	decreased bone mineralization	1.60E-25	97	58	54	1
IMP	mouse	DOID:0050557	congenital_muscular_dystrophy	33	32	Monarch	MP:0005590	increased vasodilation	1.82E-25	98	23	23	1
IMP	mouse	DOID:0050557	congenital_muscular_dystrophy	33	32	Monarch	MP:0002280	abnormal intercostal muscle morphology	2.51E-25	99	15	13	1
IMP	mouse	DOID:0050557	congenital_muscular_dystrophy	33	32	Monarch	HP:0000883	Thin ribs	6.92E-25	100	10	10	0
IMP	mouse	DOID:0050557	congenital_muscular_dystrophy	33	32	Monarch	MP:0002267	abnormal bronchiole morphology	7.27E-25	101	14	13	0
IMP	mouse	DOID:0050557	congenital_muscular_dystrophy	33	32	Monarch	MP:0008511	thin retinal inner nuclear layer	2.41E-24	102	51	48	3
IMP	mouse	DOID:0050557	congenital_muscular_dystrophy	33	32	Monarch	MP:0009480	distended cecum	1.01E-23	103	10	9	0
IMP	mouse	DOID:0050557	congenital_muscular_dystrophy	33	32	Monarch	MP:0006073	abnormal retinal bipolar cell morphology	2.23E-23	104	23	22	1
IMP	mouse	DOID:0050557	congenital_muscular_dystrophy	33	32	Monarch	MP:0001243	abnormal dermal layer morphology	4.01E-23	105	49	48	0
IMP	mouse	DOID:0050557	congenital_muscular_dystrophy	33	32	Monarch	HP:0001635	Congestive heart failure	6.45E-23	106	104	101	0
IMP	mouse	DOID:0050557	congenital_muscular_dystrophy	33	32	Monarch	MP:0003358	abnormal hypaxial muscle morphology	2.24E-22	107	12	11	0
IMP	mouse	DOID:0050557	congenital_muscular_dystrophy	33	32	Monarch	MP:0008515	thin retinal outer nuclear layer	3.65E-22	108	143	135	4
IMP	mouse	DOID:0050557	congenital_muscular_dystrophy	33	32	Monarch	MP:0008571	abnormal synaptic bouton morphology	3.70E-22	109	18	17	1
IMP	mouse	DOID:0050557	congenital_muscular_dystrophy	33	32	Monarch	MP:0010098	abnormal retinal blood vessel pattern	5.31E-22	110	14	14	1
IMP	mouse	DOID:0050557	congenital_muscular_dystrophy	33	32	Monarch	MP:0013630	increased bone trabecular spacing	8.67E-22	111	23	19	0
IMP	mouse	DOID:0050557	congenital_muscular_dystrophy	33	32	Monarch	MP:0003727	abnormal retinal layer morphology	8.81E-22	112	37	32	2
IMP	mouse	DOID:0050557	congenital_muscular_dystrophy	33	32	Monarch	MP:0002828	abnormal renal glomerular capsule morphology	9.20E-22	113	18	18	0
IMP	mouse	DOID:0050557	congenital_muscular_dystrophy	33	32	Monarch	MP:0009409	abnormal skeletal muscle fiber type ratio	1.20E-21	114	50	48	3
IMP	mouse	DOID:0050557	congenital_muscular_dystrophy	33	32	Monarch	MP:0001077	abnormal spinal nerve morphology	1.21E-21	115	36	34	1
IMP	mouse	DOID:0050557	congenital_muscular_dystrophy	33	32	Monarch	MP:0009866	abnormal aorta wall morphology	1.40E-21	116	16	15	0
IMP	mouse	DOID:0050557	congenital_muscular_dystrophy	33	32	Monarch	MP:0008152	decreased diameter of femur	1.45E-21	117	17	13	1
IMP	mouse	DOID:0050557	congenital_muscular_dystrophy	33	32	Monarch	MP:0001855	abnormal atrial thrombosis	1.68E-21	118	33	31	0
IMP	mouse	DOID:0050557	congenital_muscular_dystrophy	33	32	Monarch	MP:0001244	thin dermal layer	2.36E-21	119	23	23	0
IMP	mouse	DOID:0050557	congenital_muscular_dystrophy	33	32	Monarch	HP:0011499	Mydriasis	2.42E-21	120	30	28	1
IMP	mouse	DOID:0050557	congenital_muscular_dystrophy	33	32	Monarch	MP:0003822	decreased left ventricle systolic pressure	2.42E-21	121	19	19	0
IMP	mouse	DOID:0050557	congenital_muscular_dystrophy	33	32	Monarch	MP:0001264	increased body size	3.70E-21	122	26	25	1
IMP	mouse	DOID:0050557	congenital_muscular_dystrophy	33	32	Monarch	MP:0004088	abnormal sarcoplasmic reticulum morphology	7.31E-21	123	16	14	0
IMP	mouse	DOID:0050557	congenital_muscular_dystrophy	33	32	Monarch	MP:0010876	decreased bone volume	7.44E-21	124	54	49	0
IMP	mouse	DOID:0050557	congenital_muscular_dystrophy	33	32	Monarch	MP:0011348	abnormal renal glomerulus basement membrane morphology	1.02E-20	125	29	29	0
IMP	mouse	DOID:0050557	congenital_muscular_dystrophy	33	32	Monarch	HP:0002170	Intracranial hemorrhage	1.19E-20	126	76	74	1
IMP	mouse	DOID:0050557	congenital_muscular_dystrophy	33	32	Monarch	MP:0005329	abnormal myocardium layer morphology	1.24E-20	127	107	104	1
IMP	mouse	DOID:0050557	congenital_muscular_dystrophy	33	32	Monarch	HP:0001711	Abnormal left ventricle morphology	1.69E-20	128	130	128	0
IMP	mouse	DOID:0050557	congenital_muscular_dystrophy	33	32	Monarch	MP:0006263	decreased systemic arterial diastolic blood pressure	2.55E-20	129	16	15	0
IMP	mouse	DOID:0050557	congenital_muscular_dystrophy	33	32	Monarch	MP:0004469	abnormal zygomatic arch morphology	3.57E-20	130	10	10	0
IMP	mouse	DOID:0050557	congenital_muscular_dystrophy	33	32	Monarch	HP:0003103	Abnormal cortical bone morphology	4.14E-20	131	47	44	1
IMP	mouse	DOID:0050557	congenital_muscular_dystrophy	33	32	Monarch	HP:0012447	Abnormal myelination	6.36E-20	132	113	111	1
IMP	mouse	DOID:0050557	congenital_muscular_dystrophy	33	32	Monarch	MP:0004740	sensorineural hearing loss	1.12E-19	133	40	39	1
IMP	mouse	DOID:0050557	congenital_muscular_dystrophy	33	32	Monarch	MP:0002699	abnormal vitreous body morphology	1.19E-19	134	53	49	2
IMP	mouse	DOID:0050557	congenital_muscular_dystrophy	33	32	Monarch	HP:0007957	Corneal opacity	1.31E-19	135	130	114	2
IMP	mouse	DOID:0050557	congenital_muscular_dystrophy	33	32	Monarch	MP:0004097	abnormal cerebellar cortex morphology	2.47E-19	136	30	28	2
IMP	mouse	DOID:0050557	congenital_muscular_dystrophy	33	32	Monarch	MP:0009422	decreased gastrocnemius weight	3.62E-19	137	12	8	2
IMP	mouse	DOID:0050557	congenital_muscular_dystrophy	33	32	Monarch	MP:0010869	decreased bone trabecula number	4.51E-19	138	75	69	0
IMP	mouse	DOID:0050557	congenital_muscular_dystrophy	33	32	Monarch	MP:0009426	decreased soleus weight	6.49E-19	139	12	10	1
IMP	mouse	DOID:0050557	congenital_muscular_dystrophy	33	32	Monarch	MP:0004991	decreased bone strength	7.29E-19	140	40	33	1
IMP	mouse	DOID:0050557	congenital_muscular_dystrophy	33	32	Monarch	MP:0004263	abnormal limb posture	9.97E-19	141	38	37	1
IMP	mouse	DOID:0050557	congenital_muscular_dystrophy	33	32	Monarch	MP:0004084	abnormal cardiac muscle relaxation	1.56E-18	142	40	39	0
IMP	mouse	DOID:0050557	congenital_muscular_dystrophy	33	32	Monarch	MP:0009413	skeletal muscle fiber atrophy	1.73E-18	143	33	30	1
IMP	mouse	DOID:0050557	congenital_muscular_dystrophy	33	32	Monarch	MP:0013404	decreased circulating lactate level	1.78E-18	144	11	10	0
IMP	mouse	DOID:0050557	congenital_muscular_dystrophy	33	32	Monarch	MP:0003843	abnormal sagittal suture morphology	2.28E-18	145	14	14	0
IMP	mouse	DOID:0050557	congenital_muscular_dystrophy	33	32	Monarch	MP:0006018	abnormal tympanic membrane morphology	2.44E-18	146	11	11	0
IMP	mouse	DOID:0050557	congenital_muscular_dystrophy	33	32	Monarch	HP:0003712	Skeletal muscle hypertrophy	2.77E-18	147	10	9	1
IMP	mouse	DOID:0050557	congenital_muscular_dystrophy	33	32	Monarch	HP:0004422	Biparietal narrowing	1.01E-17	148	11	10	0
IMP	mouse	DOID:0050557	congenital_muscular_dystrophy	33	32	Monarch	MP:0004986	abnormal osteoblast morphology	1.04E-17	149	28	28	1
IMP	mouse	DOID:0050557	congenital_muscular_dystrophy	33	32	Monarch	MP:0011966	abnormal auditory brainstem response waveform shape	1.27E-17	150	43	43	1
IMP	mouse	DOID:0050557	congenital_muscular_dystrophy	33	32	Monarch	MP:0011509	dilated glomerular capillary	1.62E-17	151	14	14	0
IMP	mouse	DOID:0050557	congenital_muscular_dystrophy	33	32	Monarch	HP:0001662	Bradycardia	2.21E-17	152	186	182	0
IMP	mouse	DOID:0050557	congenital_muscular_dystrophy	33	32	Monarch	MP:0005595	abnormal vascular smooth muscle physiology	2.38E-17	153	44	42	0
IMP	mouse	DOID:0050557	congenital_muscular_dystrophy	33	32	Monarch	MP:0010879	decreased trabecular bone volume	3.06E-17	154	62	58	0
IMP	mouse	DOID:0050557	congenital_muscular_dystrophy	33	32	Monarch	HP:0000609	Optic nerve hypoplasia	5.18E-17	155	18	16	1
IMP	mouse	DOID:0050557	congenital_muscular_dystrophy	33	32	Monarch	MP:0001443	poor grooming	5.54E-17	156	13	12	0
IMP	mouse	DOID:0050557	congenital_muscular_dystrophy	33	32	Monarch	MP:0010902	abnormal pulmonary alveolar sac morphology	1.07E-16	157	15	15	1
IMP	mouse	DOID:0050557	congenital_muscular_dystrophy	33	32	Monarch	MP:0003236	abnormal lens capsule morphology	1.26E-16	158	12	10	0
IMP	mouse	DOID:0050557	congenital_muscular_dystrophy	33	32	Monarch	MP:0004071	prolonged P wave	1.32E-16	159	15	15	0
IMP	mouse	DOID:0050557	congenital_muscular_dystrophy	33	32	Monarch	HP:0003323	Progressive muscle weakness	5.02E-16	160	32	30	0
IMP	mouse	DOID:0050557	congenital_muscular_dystrophy	33	32	Monarch	MP:0000280	thin ventricular wall	5.41E-16	161	148	142	1
IMP	mouse	DOID:0050557	congenital_muscular_dystrophy	33	32	Monarch	MP:0002191	abnormal artery morphology	5.79E-16	162	41	40	0
IMP	mouse	DOID:0050557	congenital_muscular_dystrophy	33	32	Monarch	MP:0001792	impaired wound healing	7.09E-16	163	43	41	0
IMP	mouse	DOID:0050557	congenital_muscular_dystrophy	33	32	Monarch	HP:0000618	Blindness	8.11E-16	164	30	25	1
IMP	mouse	DOID:0050557	congenital_muscular_dystrophy	33	32	Monarch	HP:0011842	Abnormality of skeletal morphology	2.18E-15	165	147	135	1
IMP	mouse	DOID:0050557	congenital_muscular_dystrophy	33	32	Monarch	MP:0010099	abnormal thoracic cage shape	3.01E-15	166	30	27	0
IMP	mouse	DOID:0050557	congenital_muscular_dystrophy	33	32	Monarch	MP:0000854	abnormal cerebellum development	6.04E-15	167	53	50	1
IMP	mouse	DOID:0050557	congenital_muscular_dystrophy	33	32	Monarch	HP:0002617	Vascular dilatation	8.13E-15	168	14	14	0
IMP	mouse	DOID:0050557	congenital_muscular_dystrophy	33	32	Monarch	HP:0001134	Anterior polar cataract	1.05E-14	169	11	4	0
IMP	mouse	DOID:0050557	congenital_muscular_dystrophy	33	32	Monarch	HP:0000009	Functional abnormality of the bladder	1.20E-14	170	18	18	0
IMP	mouse	DOID:0050557	congenital_muscular_dystrophy	33	32	Monarch	MP:0003082	abnormal gastrocnemius morphology	1.30E-14	171	20	15	0
IMP	mouse	DOID:0050557	congenital_muscular_dystrophy	33	32	Monarch	HP:0002446	Astrocytosis	1.49E-14	172	126	122	2
IMP	mouse	DOID:0050557	congenital_muscular_dystrophy	33	32	Monarch	HP:0002533	Abnormal posturing	1.51E-14	173	108	100	1
IMP	mouse	DOID:0050557	congenital_muscular_dystrophy	33	32	Monarch	HP:0001713	Abnormal cardiac ventricle morphology	2.07E-14	174	114	111	0
IMP	mouse	DOID:0050557	congenital_muscular_dystrophy	33	32	Monarch	HP:0002753	Thin bony cortex	2.74E-14	175	94	84	0
IMP	mouse	DOID:0050557	congenital_muscular_dystrophy	33	32	Monarch	MP:0008263	abnormal hippocampus CA1 region morphology	2.75E-14	176	30	30	1
IMP	mouse	DOID:0050557	congenital_muscular_dystrophy	33	32	Monarch	MP:0003866	abnormal defecation	2.83E-14	177	16	16	0
IMP	mouse	DOID:0050557	congenital_muscular_dystrophy	33	32	Monarch	HP:0031704	Abnormal ear physiology	3.47E-14	178	12	12	0
IMP	mouse	DOID:0050557	congenital_muscular_dystrophy	33	32	Monarch	MP:0009762	abnormal mitotic spindle assembly checkpoint	4.77E-14	179	10	9	0
IMP	mouse	DOID:0050557	congenital_muscular_dystrophy	33	32	Monarch	MP:0005238	increased brain size	5.19E-14	180	43	41	1
IMP	mouse	DOID:0050557	congenital_muscular_dystrophy	33	32	Monarch	MP:0001053	abnormal neuromuscular synapse morphology	5.89E-14	181	93	90	1
IMP	mouse	DOID:0050557	congenital_muscular_dystrophy	33	32	Monarch	MP:0000815	abnormal Ammon gyrus morphology	8.22E-14	182	10	9	1
IMP	mouse	DOID:0050557	congenital_muscular_dystrophy	33	32	Monarch	MP:0020040	decreased bone ossification	1.04E-13	183	41	35	1
IMP	mouse	DOID:0050557	congenital_muscular_dystrophy	33	32	Monarch	HP:0002823	Abnormality of femur morphology	1.11E-13	184	102	72	1
IMP	mouse	DOID:0050557	congenital_muscular_dystrophy	33	32	Monarch	MP:0001245	thick dermal layer	1.37E-13	185	27	24	0
IMP	mouse	DOID:0050557	congenital_muscular_dystrophy	33	32	Monarch	MP:0004565	small myocardial fiber	1.76E-13	186	18	17	0
IMP	mouse	DOID:0050557	congenital_muscular_dystrophy	33	32	Monarch	HP:0000601	Hypotelorism	1.76E-13	187	11	11	0
IMP	mouse	DOID:0050557	congenital_muscular_dystrophy	33	32	Monarch	MP:0008022	dilated heart ventricle	1.89E-13	188	51	47	0
IMP	mouse	DOID:0050557	congenital_muscular_dystrophy	33	32	Monarch	MP:0006057	decreased vascular endothelial cell number	2.41E-13	189	12	11	0
IMP	mouse	DOID:0050557	congenital_muscular_dystrophy	33	32	Monarch	MP:0000813	abnormal hippocampus layer morphology	2.91E-13	190	17	16	1
IMP	mouse	DOID:0050557	congenital_muscular_dystrophy	33	32	Monarch	HP:0002242	Abnormal intestine morphology	3.89E-13	191	106	98	0
IMP	mouse	DOID:0050557	congenital_muscular_dystrophy	33	32	Monarch	HP:0011025	Abnormal cardiovascular system physiology	4.06E-13	192	196	183	0
IMP	mouse	DOID:0050557	congenital_muscular_dystrophy	33	32	Monarch	MP:0008788	abnormal fetal cardiomyocyte morphology	5.51E-13	193	33	33	0
IMP	mouse	DOID:0050557	congenital_muscular_dystrophy	33	32	Monarch	MP:0004564	enlarged myocardial fiber	7.42E-13	194	83	80	0
IMP	mouse	DOID:0050557	congenital_muscular_dystrophy	33	32	Monarch	MP:0003733	abnormal retinal inner nuclear layer morphology	8.16E-13	195	85	79	2
IMP	mouse	DOID:0050557	congenital_muscular_dystrophy	33	32	Monarch	HP:0001700	Myocardial necrosis	1.38E-12	196	26	26	0
IMP	mouse	DOID:0050557	congenital_muscular_dystrophy	33	32	Monarch	MP:0003057	abnormal epicardium morphology	1.94E-12	197	22	22	0
IMP	mouse	DOID:0050557	congenital_muscular_dystrophy	33	32	Monarch	MP:0004086	absent heartbeat	2.09E-12	198	25	24	0
IMP	mouse	DOID:0050557	congenital_muscular_dystrophy	33	32	Monarch	MP:0009388	abnormal epidermal melanocyte morphology	2.09E-12	199	14	14	0
IMP	mouse	DOID:0050557	congenital_muscular_dystrophy	33	32	Monarch	HP:0003134	Abnormality of peripheral nerve conduction	2.14E-12	200	35	29	1
IMP	mouse	DOID:0050557	congenital_muscular_dystrophy	33	32	Monarch	MP:0009346	decreased trabecular bone thickness	2.25E-12	201	63	58	0
IMP	mouse	DOID:0050557	congenital_muscular_dystrophy	33	32	Monarch	HP:0003115	Abnormal EKG	2.25E-12	202	31	27	0
IMP	mouse	DOID:0050557	congenital_muscular_dystrophy	33	32	Monarch	MP:0031131	myocardial fiber disarray	2.43E-12	203	19	19	0
IMP	mouse	DOID:0050557	congenital_muscular_dystrophy	33	32	Monarch	MP:0005553	increased circulating creatinine level	3.89E-12	204	156	150	1
IMP	mouse	DOID:0050557	congenital_muscular_dystrophy	33	32	Monarch	MP:0004567	decreased myocardial fiber number	3.95E-12	205	20	19	0
IMP	mouse	DOID:0050557	congenital_muscular_dystrophy	33	32	Monarch	MP:0008060	abnormal podocyte slit diaphragm morphology	3.95E-12	206	13	12	0
IMP	mouse	DOID:0050557	congenital_muscular_dystrophy	33	32	Monarch	MP:0003137	abnormal impulse conducting system conduction	4.15E-12	207	38	36	0
IMP	mouse	DOID:0050557	congenital_muscular_dystrophy	33	32	Monarch	MP:0001921	reduced fertility	4.36E-12	208	174	156	1
IMP	mouse	DOID:0050557	congenital_muscular_dystrophy	33	32	Monarch	HP:0011329	Abnormality of cranial sutures	4.58E-12	209	18	16	0
IMP	mouse	DOID:0050557	congenital_muscular_dystrophy	33	32	Monarch	HP:0100679	Lack of skin elasticity	4.74E-12	210	18	18	0
IMP	mouse	DOID:0050557	congenital_muscular_dystrophy	33	32	Monarch	HP:0000762	Decreased nerve conduction velocity	5.23E-12	211	45	44	1
IMP	mouse	DOID:0050557	congenital_muscular_dystrophy	33	32	Monarch	MP:0020332	impaired leukocyte tethering or rolling	5.59E-12	212	22	21	1
IMP	mouse	DOID:0050557	congenital_muscular_dystrophy	33	32	Monarch	HP:0100671	Abnormal trabecular bone morphology	6.82E-12	213	183	175	0
IMP	mouse	DOID:0050557	congenital_muscular_dystrophy	33	32	Monarch	HP:0010537	Wide cranial sutures	1.00E-11	214	15	15	0
IMP	mouse	DOID:0050557	congenital_muscular_dystrophy	33	32	Monarch	MP:0005599	increased cardiac muscle contractility	1.03E-11	215	55	54	0
IMP	mouse	DOID:0050557	congenital_muscular_dystrophy	33	32	Monarch	MP:0011925	abnormal heart echocardiography feature	1.07E-11	217	62	61	0
IMP	mouse	DOID:0050557	congenital_muscular_dystrophy	33	32	Monarch	MP:0003140	dilated heart atrium	1.07E-11	216	54	54	0
IMP	mouse	DOID:0050557	congenital_muscular_dystrophy	33	32	Monarch	MP:0001038	abnormal cholinergic neuron morphology	1.30E-11	218	13	13	0
IMP	mouse	DOID:0050557	congenital_muscular_dystrophy	33	32	Monarch	MP:0000438	abnormal cranium morphology	1.58E-11	219	200	184	0
IMP	mouse	DOID:0050557	congenital_muscular_dystrophy	33	32	Monarch	MP:0003814	vascular smooth muscle hypoplasia	1.58E-11	220	14	14	0
IMP	mouse	DOID:0050557	congenital_muscular_dystrophy	33	32	Monarch	MP:0002840	abnormal lens fiber morphology	1.63E-11	221	57	54	0
IMP	mouse	DOID:0050557	congenital_muscular_dystrophy	33	32	Monarch	MP:0001505	hunched posture	1.71E-11	222	115	107	1
IMP	mouse	DOID:0050557	congenital_muscular_dystrophy	33	32	Monarch	MP:0004231	abnormal calcium ion homeostasis	2.70E-11	223	54	49	0
IMP	mouse	DOID:0050557	congenital_muscular_dystrophy	33	32	Monarch	HP:0002650	Scoliosis	3.18E-11	224	49	38	0
IMP	mouse	DOID:0050557	congenital_muscular_dystrophy	33	32	Monarch	HP:0012767	Abnormal placental size	3.99E-11	225	92	87	2
IMP	mouse	DOID:0050557	congenital_muscular_dystrophy	33	32	Monarch	MP:0003871	abnormal myelin sheath morphology	4.54E-11	226	62	62	1
IMP	mouse	DOID:0050557	congenital_muscular_dystrophy	33	32	Monarch	MP:0008140	podocyte foot process effacement	5.61E-11	227	57	55	0
IMP	mouse	DOID:0050557	congenital_muscular_dystrophy	33	32	Monarch	MP:0001319	irregularly shaped pupil	5.91E-11	228	34	32	0
IMP	mouse	DOID:0050557	congenital_muscular_dystrophy	33	32	Monarch	MP:0008828	abnormal lymph node cell ratio	5.97E-11	229	24	24	1
IMP	mouse	DOID:0050557	congenital_muscular_dystrophy	33	32	Monarch	HP:0003196	Short nose	6.23E-11	230	141	129	0
IMP	mouse	DOID:0050557	congenital_muscular_dystrophy	33	32	Monarch	HP:0001679	Abnormal aortic morphology	6.89E-11	231	43	43	0
IMP	mouse	DOID:0050557	congenital_muscular_dystrophy	33	32	Monarch	HP:0001667	Right ventricular hypertrophy	7.56E-11	232	51	49	0
IMP	mouse	DOID:0050557	congenital_muscular_dystrophy	33	32	Monarch	MP:0008547	abnormal neocortex morphology	8.46E-11	233	48	48	3
IMP	mouse	DOID:0050557	congenital_muscular_dystrophy	33	32	Monarch	HP:0005133	Right ventricular dilatation	1.00E-10	234	62	61	0
IMP	mouse	DOID:0050557	congenital_muscular_dystrophy	33	32	Monarch	MP:0004601	abnormal vertebral spinous process morphology	1.08E-10	235	12	12	1
IMP	mouse	DOID:0050557	congenital_muscular_dystrophy	33	32	Monarch	HP:0004322	Short stature	1.12E-10	236	31	29	0
IMP	mouse	DOID:0050557	congenital_muscular_dystrophy	33	32	Monarch	MP:0000776	abnormal inferior colliculus morphology	1.17E-10	237	10	10	2
IMP	mouse	DOID:0050557	congenital_muscular_dystrophy	33	32	Monarch	HP:0002758	Osteoarthritis	1.26E-10	238	26	24	0
IMP	mouse	DOID:0050557	congenital_muscular_dystrophy	33	32	Monarch	MP:0006264	decreased systemic arterial systolic blood pressure	1.27E-10	239	49	47	0
IMP	mouse	DOID:0050557	congenital_muscular_dystrophy	33	32	Monarch	HP:0011096	Peripheral demyelination	1.62E-10	240	103	92	1
IMP	mouse	DOID:0050557	congenital_muscular_dystrophy	33	32	Monarch	MP:0000746	weakness	1.67E-10	241	106	99	1
IMP	mouse	DOID:0050557	congenital_muscular_dystrophy	33	32	Monarch	HP:0001638	Cardiomyopathy	2.16E-10	242	72	72	0
IMP	mouse	DOID:0050557	congenital_muscular_dystrophy	33	32	Monarch	HP:0002621	Atherosclerosis	2.57E-10	243	17	9	0
IMP	mouse	DOID:0050557	congenital_muscular_dystrophy	33	32	Monarch	MP:0012107	enhanced exercise endurance	2.89E-10	244	13	11	1
IMP	mouse	DOID:0050557	congenital_muscular_dystrophy	33	32	Monarch	HP:0012594	Moderate albuminuria	2.97E-10	245	10	10	0
IMP	mouse	DOID:0050557	congenital_muscular_dystrophy	33	32	Monarch	MP:0005551	abnormal eye electrophysiology	3.26E-10	246	135	125	2
IMP	mouse	DOID:0050557	congenital_muscular_dystrophy	33	32	Monarch	MP:0008753	abnormal osteocyte morphology	3.63E-10	247	10	10	0
IMP	mouse	DOID:0050557	congenital_muscular_dystrophy	33	32	Monarch	HP:0007485	Absence of subcutaneous fat	3.85E-10	248	21	21	0
IMP	mouse	DOID:0050557	congenital_muscular_dystrophy	33	32	Monarch	HP:0002659	Increased susceptibility to fractures	4.04E-10	249	31	30	0
IMP	mouse	DOID:0050557	congenital_muscular_dystrophy	33	32	Monarch	MP:0004506	abnormal pubis morphology	4.31E-10	250	10	8	0
IMP	mouse	DOID:0050557	congenital_muscular_dystrophy	33	32	Monarch	MP:0005404	abnormal axon morphology	4.34E-10	251	150	149	1
IMP	mouse	DOID:0050557	congenital_muscular_dystrophy	33	32	Monarch	MP:0004193	abnormal kidney papilla morphology	4.40E-10	252	12	12	0
IMP	mouse	DOID:0050557	congenital_muscular_dystrophy	33	32	Monarch	MP:0002269	muscular atrophy	5.19E-10	253	58	57	0
IMP	mouse	DOID:0050557	congenital_muscular_dystrophy	33	32	Monarch	HP:0002092	Pulmonary arterial hypertension	5.39E-10	255	17	16	0
IMP	mouse	DOID:0050557	congenital_muscular_dystrophy	33	32	Monarch	MP:0013258	abnormal extracellular matrix morphology	5.39E-10	254	12	12	0
IMP	mouse	DOID:0050557	congenital_muscular_dystrophy	33	32	Monarch	MP:0012129	failure of blastocyst formation	5.44E-10	256	15	14	1
IMP	mouse	DOID:0050557	congenital_muscular_dystrophy	33	32	Monarch	MP:0009977	abnormal cerebellar granule cell migration	6.53E-10	257	20	19	2
IMP	mouse	DOID:0050557	congenital_muscular_dystrophy	33	32	Monarch	MP:0030451	abnormal dentin mineralization	6.65E-10	258	10	9	0
IMP	mouse	DOID:0050557	congenital_muscular_dystrophy	33	32	Monarch	HP:0010438	Abnormal ventricular septum morphology	7.27E-10	260	66	66	0
IMP	mouse	DOID:0050557	congenital_muscular_dystrophy	33	32	Monarch	MP:0003306	small intestinal inflammation	7.27E-10	259	22	21	0
IMP	mouse	DOID:0050557	congenital_muscular_dystrophy	33	32	Monarch	MP:0008439	abnormal cortical plate morphology	8.77E-10	261	28	27	1
IMP	mouse	DOID:0050557	congenital_muscular_dystrophy	33	32	Monarch	MP:0010725	thin interventricular septum	9.72E-10	262	30	30	0
IMP	mouse	DOID:0050557	congenital_muscular_dystrophy	33	32	Monarch	MP:0005352	small cranium	1.11E-09	263	34	31	0
IMP	mouse	DOID:0050557	congenital_muscular_dystrophy	33	32	Monarch	MP:0005006	abnormal osteoblast physiology	1.19E-09	264	59	56	1
IMP	mouse	DOID:0050557	congenital_muscular_dystrophy	33	32	Monarch	MP:0008059	abnormal podocyte foot process morphology	1.27E-09	265	23	23	0
IMP	mouse	DOID:0050557	congenital_muscular_dystrophy	33	32	Monarch	MP:0012106	impaired exercise endurance	1.39E-09	266	63	60	0
IMP	mouse	DOID:0050557	congenital_muscular_dystrophy	33	32	Monarch	HP:0011885	Hemorrhage of the eye	1.83E-09	268	30	30	1
IMP	mouse	DOID:0050557	congenital_muscular_dystrophy	33	32	Monarch	MP:0003938	abnormal ear development	1.83E-09	267	17	17	0
IMP	mouse	DOID:0050557	congenital_muscular_dystrophy	33	32	Monarch	HP:0000365	Hearing impairment	1.93E-09	269	114	108	0
IMP	mouse	DOID:0050557	congenital_muscular_dystrophy	33	32	Monarch	MP:0003641	small lung	2.00E-09	270	64	62	0
IMP	mouse	DOID:0050557	congenital_muscular_dystrophy	33	32	Monarch	HP:0001254	Lethargy	2.07E-09	271	130	123	0
IMP	mouse	DOID:0050557	congenital_muscular_dystrophy	33	32	Monarch	MP:0004134	abnormal chest morphology	2.62E-09	272	11	10	0
IMP	mouse	DOID:0050557	congenital_muscular_dystrophy	33	32	Monarch	HP:0012243	Abnormal reproductive system morphology	2.73E-09	273	54	49	0
IMP	mouse	DOID:0050557	congenital_muscular_dystrophy	33	32	Monarch	MP:0005164	abnormal response to injury	3.12E-09	274	63	60	1
IMP	mouse	DOID:0050557	congenital_muscular_dystrophy	33	32	Monarch	HP:0010700	obsolete Total cataract	3.49E-09	275	17	13	0
IMP	mouse	DOID:0050557	congenital_muscular_dystrophy	33	32	Monarch	HP:0002093	Respiratory insufficiency	3.60E-09	276	180	173	1
IMP	mouse	DOID:0050557	congenital_muscular_dystrophy	33	32	Monarch	MP:0020849	abnormal actin cytoskeleton morphology	3.95E-09	277	14	14	1
IMP	mouse	DOID:0050557	congenital_muscular_dystrophy	33	32	Monarch	HP:0000504	Abnormality of vision	4.22E-09	278	47	46	1
IMP	mouse	DOID:0050557	congenital_muscular_dystrophy	33	32	Monarch	MP:0005123	increased circulating growth hormone level	5.14E-09	279	17	17	0
IMP	mouse	DOID:0050557	congenital_muscular_dystrophy	33	32	Monarch	MP:0005489	vascular smooth muscle hyperplasia	5.19E-09	280	12	11	1
IMP	mouse	DOID:0050557	congenital_muscular_dystrophy	33	32	Monarch	HP:0001707	Abnormal right ventricle morphology	5.25E-09	281	32	31	0
IMP	mouse	DOID:0050557	congenital_muscular_dystrophy	33	32	Monarch	MP:0009932	skin fibrosis	5.32E-09	282	21	18	0
IMP	mouse	DOID:0050557	congenital_muscular_dystrophy	33	32	Monarch	HP:0040162	Orthokeratosis	6.23E-09	283	17	16	0
IMP	mouse	DOID:0050557	congenital_muscular_dystrophy	33	32	Monarch	HP:0000772	Abnormality of the ribs	6.58E-09	284	147	137	0
IMP	mouse	DOID:0050557	congenital_muscular_dystrophy	33	32	Monarch	MP:0011191	increased embryonic epiblast cell apoptosis	6.88E-09	285	10	10	1
IMP	mouse	DOID:0050557	congenital_muscular_dystrophy	33	32	Monarch	MP:0002953	thick ventricular wall	7.00E-09	286	80	76	0
IMP	mouse	DOID:0050557	congenital_muscular_dystrophy	33	32	Monarch	MP:0004507	abnormal ischium morphology	7.63E-09	287	11	9	0
IMP	mouse	DOID:0050557	congenital_muscular_dystrophy	33	32	Monarch	HP:0011314	Abnormality of long bone morphology	7.68E-09	288	77	70	0
IMP	mouse	DOID:0050557	congenital_muscular_dystrophy	33	32	Monarch	HP:0000520	Proptosis	7.83E-09	289	21	20	0
IMP	mouse	DOID:0050557	congenital_muscular_dystrophy	33	32	Monarch	HP:0002789	Tachypnea	8.41E-09	290	19	18	0
IMP	mouse	DOID:0050557	congenital_muscular_dystrophy	33	32	Monarch	HP:0000347	Micrognathia	9.14E-09	291	70	67	0
IMP	mouse	DOID:0050557	congenital_muscular_dystrophy	33	32	Monarch	HP:0003097	Short femur	1.04E-08	292	133	116	1
IMP	mouse	DOID:0050557	congenital_muscular_dystrophy	33	32	Monarch	MP:0000904	abnormal superior colliculus morphology	1.04E-08	293	14	14	2
IMP	mouse	DOID:0050557	congenital_muscular_dystrophy	33	32	Monarch	MP:0010551	abnormal coronary vessel morphology	1.06E-08	294	25	25	0
IMP	mouse	DOID:0050557	congenital_muscular_dystrophy	33	32	Monarch	MP:0009247	meteorism	1.22E-08	295	24	21	0
IMP	mouse	DOID:0050557	congenital_muscular_dystrophy	33	32	Monarch	MP:0030279	thin neurocranium	1.25E-08	296	10	10	0
IMP	mouse	DOID:0050557	congenital_muscular_dystrophy	33	32	Monarch	MP:0001613	abnormal vasodilation	1.36E-08	297	30	30	0
IMP	mouse	DOID:0050557	congenital_muscular_dystrophy	33	32	Monarch	HP:0000238	Hydrocephalus	1.62E-08	298	195	180	4
IMP	mouse	DOID:0050557	congenital_muscular_dystrophy	33	32	Monarch	MP:0008256	abnormal myometrium morphology	1.67E-08	299	11	11	0
IMP	mouse	DOID:0050557	congenital_muscular_dystrophy	33	32	Monarch	MP:0010392	prolonged QRS complex duration	1.70E-08	300	64	62	0
IMP	mouse	DOID:0050557	congenital_muscular_dystrophy	33	32	Monarch	MP:0004754	abnormal kidney collecting duct morphology	1.76E-08	301	29	29	0
IMP	mouse	DOID:0050557	congenital_muscular_dystrophy	33	32	Monarch	MP:0008853	decreased abdominal adipose tissue amount	1.77E-08	302	25	25	0
IMP	mouse	DOID:0050557	congenital_muscular_dystrophy	33	32	Monarch	MP:0011014	decreased core body temperature	1.85E-08	303	24	24	0
IMP	mouse	DOID:0050557	congenital_muscular_dystrophy	33	32	Monarch	HP:0008609	Morphological abnormality of the middle ear	1.89E-08	304	28	28	0
IMP	mouse	DOID:0050557	congenital_muscular_dystrophy	33	32	Monarch	MP:0002834	decreased heart weight	1.99E-08	305	184	170	0
IMP	mouse	DOID:0050557	congenital_muscular_dystrophy	33	32	Monarch	MP:0000074	abnormal neurocranium morphology	2.21E-08	306	91	79	0
IMP	mouse	DOID:0050557	congenital_muscular_dystrophy	33	32	Monarch	MP:0011168	abnormal fat cell differentiation	2.26E-08	307	21	19	0
IMP	mouse	DOID:0050557	congenital_muscular_dystrophy	33	32	Monarch	HP:0030718	Right atrial enlargement	2.64E-08	308	23	21	0
IMP	mouse	DOID:0050557	congenital_muscular_dystrophy	33	32	Monarch	HP:0002088	Abnormal lung morphology	3.51E-08	309	176	168	0
IMP	mouse	DOID:0050557	congenital_muscular_dystrophy	33	32	Monarch	MP:0030969	increased circulating adiponectin level	3.86E-08	310	23	21	0
IMP	mouse	DOID:0050557	congenital_muscular_dystrophy	33	32	Monarch	MP:0012082	delayed heart development	3.90E-08	311	21	20	0
IMP	mouse	DOID:0050557	congenital_muscular_dystrophy	33	32	Monarch	MP:0005592	abnormal vascular smooth muscle morphology	4.22E-08	312	51	50	1
IMP	mouse	DOID:0050557	congenital_muscular_dystrophy	33	32	Monarch	MP:0003566	abnormal cell adhesion	4.33E-08	313	62	60	1
IMP	mouse	DOID:0050557	congenital_muscular_dystrophy	33	32	Monarch	MP:0004748	increased susceptibility to age-related hearing loss	4.36E-08	314	24	23	0
IMP	mouse	DOID:0050557	congenital_muscular_dystrophy	33	32	Monarch	MP:0005166	decreased susceptibility to injury	4.65E-08	316	94	87	0
IMP	mouse	DOID:0050557	congenital_muscular_dystrophy	33	32	Monarch	MP:0005630	increased lung weight	4.65E-08	315	45	45	0
IMP	mouse	DOID:0050557	congenital_muscular_dystrophy	33	32	Monarch	MP:0004091	abnormal Z line morphology	4.83E-08	317	43	41	0
IMP	mouse	DOID:0050557	congenital_muscular_dystrophy	33	32	Monarch	MP:0001046	abnormal enteric neuron morphology	5.60E-08	318	25	25	0
IMP	mouse	DOID:0050557	congenital_muscular_dystrophy	33	32	Monarch	MP:0005459	decreased percent body fat/body weight	6.31E-08	319	90	82	0
IMP	mouse	DOID:0050557	congenital_muscular_dystrophy	33	32	Monarch	HP:0012592	Albuminuria	6.49E-08	320	82	78	0
IMP	mouse	DOID:0050557	congenital_muscular_dystrophy	33	32	Monarch	MP:0000755	hindlimb paralysis	7.13E-08	321	86	81	0
IMP	mouse	DOID:0050557	congenital_muscular_dystrophy	33	32	Monarch	MP:0010895	increased lung compliance	7.18E-08	322	18	18	1
IMP	mouse	DOID:0050557	congenital_muscular_dystrophy	33	32	Monarch	MP:0005258	ocular hypertension	7.93E-08	323	13	12	0
IMP	mouse	DOID:0050557	congenital_muscular_dystrophy	33	32	Monarch	MP:0000857	abnormal cerebellar foliation	8.18E-08	324	48	47	3
IMP	mouse	DOID:0050557	congenital_muscular_dystrophy	33	32	Monarch	MP:0011105	embryonic lethality between implantation and placentation, incomplete penetrance	8.63E-08	325	13	12	1
IMP	mouse	DOID:0050557	congenital_muscular_dystrophy	33	32	Monarch	MP:0000097	short maxilla	9.64E-08	326	49	41	0
IMP	mouse	DOID:0050557	congenital_muscular_dystrophy	33	32	Monarch	HP:0003026	Short long bone	9.83E-08	327	124	109	0
IMP	mouse	DOID:0050557	congenital_muscular_dystrophy	33	32	Monarch	HP:0002153	Hyperkalemia	1.08E-07	328	105	99	1
IMP	mouse	DOID:0050557	congenital_muscular_dystrophy	33	32	Monarch	MP:0002086	abnormal extraembryonic tissue morphology	1.27E-07	329	114	109	1
IMP	mouse	DOID:0050557	congenital_muscular_dystrophy	33	32	Monarch	MP:0011682	renal glomerulus cysts	1.43E-07	330	22	22	0
IMP	mouse	DOID:0050557	congenital_muscular_dystrophy	33	32	Monarch	MP:0000013	abnormal adipose tissue distribution	1.49E-07	331	19	17	0
IMP	mouse	DOID:0050557	congenital_muscular_dystrophy	33	32	Monarch	MP:0000812	abnormal dentate gyrus morphology	1.59E-07	332	88	88	4
IMP	mouse	DOID:0050557	congenital_muscular_dystrophy	33	32	Monarch	MP:0005547	abnormal Muller cell morphology	1.70E-07	333	21	21	1
IMP	mouse	DOID:0050557	congenital_muscular_dystrophy	33	32	Monarch	MP:0013631	decreased bone trabecular spacing	1.99E-07	334	17	15	0
IMP	mouse	DOID:0050557	congenital_muscular_dystrophy	33	32	Monarch	HP:0012248	Prolonged PR interval	2.00E-07	335	62	59	0
IMP	mouse	DOID:0050557	congenital_muscular_dystrophy	33	32	Monarch	MP:0000060	delayed bone ossification	2.21E-07	336	93	87	0
IMP	mouse	DOID:0050557	congenital_muscular_dystrophy	33	32	Monarch	MP:0005326	abnormal podocyte morphology	2.50E-07	337	44	44	0
IMP	mouse	DOID:0050557	congenital_muscular_dystrophy	33	32	Monarch	MP:0011697	vacuolated lens	2.53E-07	338	23	20	0
IMP	mouse	DOID:0050557	congenital_muscular_dystrophy	33	32	Monarch	HP:0003270	Abdominal distention	2.75E-07	339	67	62	0
IMP	mouse	DOID:0050557	congenital_muscular_dystrophy	33	32	Monarch	MP:0012362	increased large unstained cell number	2.84E-07	340	17	17	0
IMP	mouse	DOID:0050557	congenital_muscular_dystrophy	33	32	Monarch	MP:0001683	absent mesoderm	2.92E-07	341	66	65	1
IMP	mouse	DOID:0050557	congenital_muscular_dystrophy	33	32	Monarch	HP:0007033	Cerebellar dysplasia	3.11E-07	342	140	126	3
IMP	mouse	DOID:0050557	congenital_muscular_dystrophy	33	32	Monarch	HP:0005922	Abnormal hand morphology	3.62E-07	343	79	70	0
IMP	mouse	DOID:0050557	congenital_muscular_dystrophy	33	32	Monarch	MP:0011501	increased glomerular capsule space	4.20E-07	344	21	18	0
IMP	mouse	DOID:0050557	congenital_muscular_dystrophy	33	32	Monarch	HP:0000689	Dental malocclusion	4.29E-07	345	53	46	0
IMP	mouse	DOID:0050557	congenital_muscular_dystrophy	33	32	Monarch	MP:0002184	abnormal innervation	4.50E-07	346	68	64	1
IMP	mouse	DOID:0050557	congenital_muscular_dystrophy	33	32	Monarch	HP:0000135	Hypogonadism	5.41E-07	347	21	20	0
[truncated: 12,976 more rows]
