# Supplementary material for: Joint representation of molecular networks from multiple species improves gene classification
Source: PLoS Comput Biol. 2024 Jan 10;20(1):e1011773. doi: 10.1371/journal.pcbi.1011773 (PMC10805316; doi:10.1371/journal.pcbi.1011773)
Supplement: S2 Data — This table contains a subset of rows in S2 Data where the size of the gene overlap between the disease and the process/phenotype (Disease-Term Gene Overlap) is zero. The columns are identical across the two tables. (TSV) [file pcbi.1011773.s002.tsv]

Network	Species	DOID	Disease Name	Number of Disease Genes	Number of Disease Genes With Any Orthologs in Model Species	Task	Term ID	Term Name	FDR of Term in Model	Rank	Number of Term Genes	Number of Term Genes With Any Orthologs in Human	Disease-Term Gene Overlap
IMP	fish	DOID:0050557	congenital_muscular_dystrophy	33	26	GO	GO:0006941	striated muscle contraction	1.55E-54	13	13	9	0
IMP	fish	DOID:0050557	congenital_muscular_dystrophy	33	26	GO	GO:0030239	myofibril assembly	5.87E-52	14	70	47	0
IMP	fish	DOID:0050557	congenital_muscular_dystrophy	33	26	GO	GO:0010927	cellular component assembly involved in morphogenesis	3.93E-50	16	74	50	0
IMP	fish	DOID:0050557	congenital_muscular_dystrophy	33	26	GO	GO:0031032	actomyosin structure organization	3.30E-48	17	75	51	0
IMP	fish	DOID:0050557	congenital_muscular_dystrophy	33	26	GO	GO:0030036	actin cytoskeleton organization	8.49E-39	22	94	64	0
IMP	fish	DOID:0050557	congenital_muscular_dystrophy	33	26	GO	GO:0097435	supramolecular fiber organization	9.34E-39	23	98	68	0
IMP	fish	DOID:0050557	congenital_muscular_dystrophy	33	26	GO	GO:0030029	actin filament-based process	1.67E-38	25	95	65	0
IMP	fish	DOID:0050557	congenital_muscular_dystrophy	33	26	GO	GO:0006936	muscle contraction	1.16E-37	26	20	14	0
IMP	fish	DOID:0050557	congenital_muscular_dystrophy	33	26	GO	GO:0003012	muscle system process	1.05E-34	30	22	16	0
IMP	fish	DOID:0050557	congenital_muscular_dystrophy	33	26	GO	GO:0055003	cardiac myofibril assembly	5.54E-30	35	12	8	0
IMP	fish	DOID:0050557	congenital_muscular_dystrophy	33	26	GO	GO:0007010	cytoskeleton organization	4.09E-26	37	145	106	0
IMP	fish	DOID:0050557	congenital_muscular_dystrophy	33	26	GO	GO:0014866	skeletal myofibril assembly	1.85E-23	40	19	12	0
IMP	fish	DOID:0050557	congenital_muscular_dystrophy	33	26	GO	GO:0060047	heart contraction	6.19E-18	42	74	62	0
IMP	fish	DOID:0050557	congenital_muscular_dystrophy	33	26	GO	GO:0003015	heart process	3.32E-17	43	77	65	0
IMP	fish	DOID:0050557	congenital_muscular_dystrophy	33	26	GO	GO:0048738	cardiac muscle tissue development	2.82E-15	48	82	56	0
IMP	fish	DOID:0050557	congenital_muscular_dystrophy	33	26	GO	GO:0008015	blood circulation	8.14E-15	49	96	80	0
IMP	fish	DOID:0050557	congenital_muscular_dystrophy	33	26	GO	GO:0003013	circulatory system process	2.42E-14	50	99	83	0
IMP	fish	DOID:0050557	congenital_muscular_dystrophy	33	26	GO	GO:0045214	sarcomere organization	4.97E-14	51	28	20	0
IMP	fish	DOID:0050557	congenital_muscular_dystrophy	33	26	GO	GO:0055013	cardiac muscle cell development	1.26E-13	53	30	21	0
IMP	fish	DOID:0050557	congenital_muscular_dystrophy	33	26	GO	GO:0055006	cardiac cell development	9.70E-13	54	33	23	0
IMP	fish	DOID:0050557	congenital_muscular_dystrophy	33	26	GO	GO:0061515	myeloid cell development	6.78E-12	55	59	48	0
IMP	fish	DOID:0050557	congenital_muscular_dystrophy	33	26	GO	GO:0007224	smoothened signaling pathway	1.36E-09	58	24	16	0
IMP	fish	DOID:0050557	congenital_muscular_dystrophy	33	26	GO	GO:0055007	cardiac muscle cell differentiation	2.13E-09	60	43	33	0
IMP	fish	DOID:0050557	congenital_muscular_dystrophy	33	26	GO	GO:0035051	cardiocyte differentiation	4.92E-07	65	59	44	0
IMP	fish	DOID:0050557	congenital_muscular_dystrophy	33	26	Monarch	ZP:0000232	heart decreased contractility, abnormal	1.03E-36	3	20	12	0
IMP	fish	DOID:0050557	congenital_muscular_dystrophy	33	26	Monarch	ZP:0002469	sinus venosus increased accumulation blood, abnormal	1.57E-18	7	13	10	0
IMP	fish	DOID:0050557	congenital_muscular_dystrophy	33	26	Monarch	ZP:0002176	heart contractility, abnormal	1.57E-18	8	10	8	0
IMP	fish	DOID:0050557	congenital_muscular_dystrophy	33	26	Monarch	ZP:0011757	atrium morphology, abnormal	1.23E-16	9	12	9	0
IMP	fish	DOID:0050557	congenital_muscular_dystrophy	33	26	Monarch	ZP:0000463	heart contraction arrested, abnormal	1.51E-15	12	14	12	0
IMP	fish	DOID:0050557	congenital_muscular_dystrophy	33	26	Monarch	ZP:0003252	heart contraction decreased process quality, abnormal	6.27E-14	13	16	12	0
IMP	fish	DOID:0050557	congenital_muscular_dystrophy	33	26	Monarch	ZP:0000659	skeletal muscle tissue development disrupted, abnormal	6.88E-13	14	15	12	0
IMP	fish	DOID:0050557	congenital_muscular_dystrophy	33	26	Monarch	ZP:0006837	skeletal muscle cell disorganized, abnormal	7.71E-11	16	12	6	0
IMP	fish	DOID:0050557	congenital_muscular_dystrophy	33	26	Monarch	ZP:0002502	heart dilated, abnormal	8.01E-11	17	14	9	0
IMP	fish	DOID:0050557	congenital_muscular_dystrophy	33	26	Monarch	ZP:0002458	locomotion decreased occurrence, abnormal	2.54E-10	18	14	9	0
IMP	fish	DOID:0050557	congenital_muscular_dystrophy	33	26	Monarch	ZP:0019193	heart decreased amount, abnormal	5.14E-10	19	16	11	0
IMP	fish	DOID:0050557	congenital_muscular_dystrophy	33	26	Monarch	ZP:0000242	sarcomere skeletal muscle disorganized, abnormal	6.84E-10	20	16	11	0
IMP	fish	DOID:0050557	congenital_muscular_dystrophy	33	26	Monarch	ZP:0004977	blood circulation decreased occurrence, abnormal	8.00E-09	23	17	11	0
IMP	fish	DOID:0050557	congenital_muscular_dystrophy	33	26	Monarch	ZP:0002590	whole organism decreased behavioural activity, abnormal	1.07E-08	24	21	13	0
IMP	fish	DOID:0050557	congenital_muscular_dystrophy	33	26	Monarch	ZP:0002170	heart contraction process quality, abnormal	1.09E-08	25	32	24	0
IMP	fish	DOID:0050557	congenital_muscular_dystrophy	33	26	Monarch	ZP:0003541	vertebra fused with vertebra, abnormal	4.81E-07	29	15	8	0
IMP	fly	DOID:0050557	congenital_muscular_dystrophy	33	22	GO	GO:0110020	regulation of actomyosin structure organization	4.35E-98	14	16	15	0
IMP	fly	DOID:0050557	congenital_muscular_dystrophy	33	22	GO	GO:0051153	regulation of striated muscle cell differentiation	2.21E-80	18	13	11	0
IMP	fly	DOID:0050557	congenital_muscular_dystrophy	33	22	GO	GO:0051147	regulation of muscle cell differentiation	2.44E-75	19	14	12	0
IMP	fly	DOID:0050557	congenital_muscular_dystrophy	33	22	GO	GO:1902115	regulation of organelle assembly	1.32E-60	24	24	20	0
IMP	fly	DOID:0050557	congenital_muscular_dystrophy	33	22	GO	GO:0071711	basement membrane organization	1.72E-60	25	19	17	0
IMP	fly	DOID:0050557	congenital_muscular_dystrophy	33	22	GO	GO:1902905	positive regulation of supramolecular fiber organization	2.83E-50	27	32	25	0
IMP	fly	DOID:0050557	congenital_muscular_dystrophy	33	22	GO	GO:0014706	striated muscle tissue development	8.84E-47	28	23	18	0
IMP	fly	DOID:0050557	congenital_muscular_dystrophy	33	22	GO	GO:0060537	muscle tissue development	1.32E-44	29	24	19	0
IMP	fly	DOID:0050557	congenital_muscular_dystrophy	33	22	GO	GO:0051495	positive regulation of cytoskeleton organization	7.88E-44	30	37	29	0
IMP	fly	DOID:0050557	congenital_muscular_dystrophy	33	22	GO	GO:0032956	regulation of actin cytoskeleton organization	4.86E-42	31	71	59	0
IMP	fly	DOID:0050557	congenital_muscular_dystrophy	33	22	GO	GO:0032970	regulation of actin filament-based process	5.59E-41	32	73	60	0
IMP	fly	DOID:0050557	congenital_muscular_dystrophy	33	22	GO	GO:0007507	heart development	4.47E-38	35	90	76	0
IMP	fly	DOID:0050557	congenital_muscular_dystrophy	33	22	GO	GO:0072359	circulatory system development	4.47E-38	36	90	76	0
IMP	fly	DOID:0050557	congenital_muscular_dystrophy	33	22	GO	GO:1902903	regulation of supramolecular fiber organization	1.05E-36	37	76	65	0
IMP	fly	DOID:0050557	congenital_muscular_dystrophy	33	22	GO	GO:0030198	extracellular matrix organization	6.50E-33	41	44	35	0
IMP	fly	DOID:0050557	congenital_muscular_dystrophy	33	22	GO	GO:0022600	digestive system process	8.67E-30	44	11	6	0
IMP	fly	DOID:0050557	congenital_muscular_dystrophy	33	22	GO	GO:0007586	digestion	8.67E-30	45	11	6	0
IMP	fly	DOID:0050557	congenital_muscular_dystrophy	33	22	GO	GO:0051493	regulation of cytoskeleton organization	8.57E-28	46	111	94	0
IMP	fly	DOID:0050557	congenital_muscular_dystrophy	33	22	GO	GO:0043062	extracellular structure organization	7.43E-26	47	61	49	0
IMP	fly	DOID:0050557	congenital_muscular_dystrophy	33	22	GO	GO:0006936	muscle contraction	1.78E-24	49	11	10	0
IMP	fly	DOID:0050557	congenital_muscular_dystrophy	33	22	GO	GO:1902743	regulation of lamellipodium organization	4.87E-24	50	17	17	0
IMP	fly	DOID:0050557	congenital_muscular_dystrophy	33	22	GO	GO:0010591	regulation of lamellipodium assembly	4.87E-24	51	17	17	0
IMP	fly	DOID:0050557	congenital_muscular_dystrophy	33	22	GO	GO:0051668	localization within membrane	2.93E-23	52	10	9	0
IMP	fly	DOID:0050557	congenital_muscular_dystrophy	33	22	GO	GO:0051017	actin filament bundle assembly	4.66E-23	53	18	13	0
IMP	fly	DOID:0050557	congenital_muscular_dystrophy	33	22	GO	GO:0044089	positive regulation of cellular component biogenesis	2.40E-22	54	108	90	0
IMP	fly	DOID:0050557	congenital_muscular_dystrophy	33	22	GO	GO:0007527	adult somatic muscle development	1.82E-21	55	17	10	0
IMP	fly	DOID:0050557	congenital_muscular_dystrophy	33	22	GO	GO:0061458	reproductive system development	1.99E-21	57	83	68	0
IMP	fly	DOID:0050557	congenital_muscular_dystrophy	33	22	GO	GO:0048608	reproductive structure development	1.99E-21	56	83	68	0
IMP	fly	DOID:0050557	congenital_muscular_dystrophy	33	22	GO	GO:0003012	muscle system process	3.09E-21	58	18	15	0
IMP	fly	DOID:0050557	congenital_muscular_dystrophy	33	22	GO	GO:0061572	actin filament bundle organization	1.92E-19	60	22	16	0
IMP	fly	DOID:0050557	congenital_muscular_dystrophy	33	22	GO	GO:0035051	cardiocyte differentiation	5.86E-19	62	22	20	0
IMP	fly	DOID:0050557	congenital_muscular_dystrophy	33	22	GO	GO:0003013	circulatory system process	1.58E-15	66	17	14	0
IMP	fly	DOID:0050557	congenital_muscular_dystrophy	33	22	GO	GO:0003015	heart process	1.58E-15	65	17	14	0
IMP	fly	DOID:0050557	congenital_muscular_dystrophy	33	22	GO	GO:0010638	positive regulation of organelle organization	8.70E-15	68	117	90	0
IMP	fly	DOID:0050557	congenital_muscular_dystrophy	33	22	GO	GO:0120032	regulation of plasma membrane bounded cell projection assembly	1.78E-14	70	41	39	0
IMP	fly	DOID:0050557	congenital_muscular_dystrophy	33	22	GO	GO:0060491	regulation of cell projection assembly	1.78E-14	69	41	39	0
IMP	fly	DOID:0050557	congenital_muscular_dystrophy	33	22	GO	GO:0007519	skeletal muscle tissue development	1.32E-13	73	13	9	0
IMP	fly	DOID:0050557	congenital_muscular_dystrophy	33	22	GO	GO:0070482	response to oxygen levels	1.27E-09	80	71	61	0
IMP	fly	DOID:0050557	congenital_muscular_dystrophy	33	22	GO	GO:0085029	extracellular matrix assembly	1.40E-09	81	14	7	0
IMP	fly	DOID:0050557	congenital_muscular_dystrophy	33	22	GO	GO:0034613	cellular protein localization	1.67E-09	82	173	145	0
IMP	fly	DOID:0050557	congenital_muscular_dystrophy	33	22	GO	GO:0043254	regulation of protein complex assembly	4.65E-09	86	54	41	0
IMP	fly	DOID:0050557	congenital_muscular_dystrophy	33	22	GO	GO:0030833	regulation of actin filament polymerization	1.04E-08	87	37	29	0
IMP	fly	DOID:0050557	congenital_muscular_dystrophy	33	22	GO	GO:0007391	dorsal closure	1.05E-08	88	109	91	0
IMP	fly	DOID:0050557	congenital_muscular_dystrophy	33	22	GO	GO:0031503	protein-containing complex localization	1.10E-08	89	30	25	0
IMP	fly	DOID:0050557	congenital_muscular_dystrophy	33	22	GO	GO:0010720	positive regulation of cell development	1.38E-08	90	143	126	0
IMP	fly	DOID:0050557	congenital_muscular_dystrophy	33	22	GO	GO:0043954	cellular component maintenance	1.40E-08	91	28	25	0
IMP	fly	DOID:0050557	congenital_muscular_dystrophy	33	22	GO	GO:0008064	regulation of actin polymerization or depolymerization	1.76E-08	93	40	32	0
IMP	fly	DOID:0050557	congenital_muscular_dystrophy	33	22	GO	GO:0030832	regulation of actin filament length	1.76E-08	92	40	32	0
IMP	fly	DOID:0050557	congenital_muscular_dystrophy	33	22	GO	GO:0035206	regulation of hemocyte proliferation	2.62E-08	96	41	35	0
IMP	fly	DOID:0050557	congenital_muscular_dystrophy	33	22	GO	GO:0008406	gonad development	2.86E-08	98	53	42	0
IMP	fly	DOID:0050557	congenital_muscular_dystrophy	33	22	GO	GO:0045137	development of primary sexual characteristics	2.86E-08	97	53	42	0
IMP	fly	DOID:0050557	congenital_muscular_dystrophy	33	22	GO	GO:0045597	positive regulation of cell differentiation	3.32E-08	99	149	132	0
IMP	fly	DOID:0050557	congenital_muscular_dystrophy	33	22	GO	GO:0016331	morphogenesis of embryonic epithelium	4.29E-08	100	124	98	0
IMP	fly	DOID:0050557	congenital_muscular_dystrophy	33	22	GO	GO:0110053	regulation of actin filament organization	6.16E-08	101	50	42	0
IMP	fly	DOID:0050557	congenital_muscular_dystrophy	33	22	GO	GO:0032271	regulation of protein polymerization	7.28E-08	105	41	32	0
IMP	fly	DOID:0050557	congenital_muscular_dystrophy	33	22	GO	GO:0045451	pole plasm oskar mRNA localization	1.52E-07	108	48	29	0
IMP	fly	DOID:0050557	congenital_muscular_dystrophy	33	22	GO	GO:0033365	protein localization to organelle	2.93E-07	110	62	50	0
IMP	fly	DOID:0050557	congenital_muscular_dystrophy	33	22	GO	GO:0032465	regulation of cytokinesis	2.96E-07	112	11	11	0
IMP	fly	DOID:0050557	congenital_muscular_dystrophy	33	22	GO	GO:0072347	response to anesthetic	4.05E-07	116	23	17	0
IMP	fly	DOID:0050557	congenital_muscular_dystrophy	33	22	GO	GO:0030838	positive regulation of actin filament polymerization	9.28E-07	120	19	13	0
IMP	fly	DOID:0050557	congenital_muscular_dystrophy	33	22	GO	GO:0048813	dendrite morphogenesis	9.47E-07	121	130	111	0
IMP	fly	DOID:0050557	congenital_muscular_dystrophy	33	22	Monarch	FBcv:0000378	grandchildless	5.30E-18	1	18	10	0
IMP	fly	DOID:0050557	congenital_muscular_dystrophy	33	22	Monarch	FBcv:0000429	abnormal cell shape	3.95E-11	3	162	138	0
IMP	fly	DOID:0050557	congenital_muscular_dystrophy	33	22	Monarch	FBcv:0002037	majority die during embryonic stage	7.20E-09	5	55	43	0
IMP	fly	DOID:0050557	congenital_muscular_dystrophy	33	22	Monarch	ZP:0100495	response to stress process quality, abnormal	1.64E-07	7	163	127	0
BioGRID	human	DOID:0050557	congenital_muscular_dystrophy	31	1	GO	GO:0030166	proteoglycan biosynthetic process	1.18E-12	59	37	NA	0
BioGRID	human	DOID:0050557	congenital_muscular_dystrophy	31	1	GO	GO:0006029	proteoglycan metabolic process	3.74E-11	66	51	NA	0
BioGRID	human	DOID:0050557	congenital_muscular_dystrophy	31	1	Monarch	EFO:0006807	linoleic acid measurement	1.13E-10	289	15	NA	0
BioGRID	human	DOID:0050557	congenital_muscular_dystrophy	31	1	Monarch	HP:0000157	Abnormality of the tongue	1.53E-09	303	24	NA	0
BioGRID	human	DOID:0050557	congenital_muscular_dystrophy	31	1	Monarch	HP:0007773	Vitreoretinopathy	3.90E-09	309	13	NA	0
BioGRID	human	DOID:0050557	congenital_muscular_dystrophy	31	1	Monarch	HP:0003370	Flat capital femoral epiphysis	1.85E-08	318	11	NA	0
BioGRID	human	DOID:0050557	congenital_muscular_dystrophy	31	1	Monarch	HP:0001075	Atrophic scars	4.88E-08	325	27	NA	0
BioGRID	human	DOID:0050557	congenital_muscular_dystrophy	31	1	Monarch	HP:0001818	Paronychia	5.40E-08	327	11	NA	0
BioGRID	human	DOID:0050557	congenital_muscular_dystrophy	31	1	Monarch	HP:0002656	Epiphyseal dysplasia	3.32E-07	347	27	NA	0
IMP	human	DOID:0050557	congenital_muscular_dystrophy	33	26	GO	GO:0030199	collagen fibril organization	1.09E-40	32	12	NA	0
IMP	human	DOID:0050557	congenital_muscular_dystrophy	33	26	GO	GO:1904753	negative regulation of vascular associated smooth muscle cell migration	4.90E-11	95	18	NA	0
IMP	human	DOID:0050557	congenital_muscular_dystrophy	33	26	GO	GO:0048592	eye morphogenesis	2.44E-09	104	14	NA	0
IMP	human	DOID:0050557	congenital_muscular_dystrophy	33	26	GO	GO:0030497	fatty acid elongation	4.29E-09	106	11	NA	0
IMP	human	DOID:0050557	congenital_muscular_dystrophy	33	26	GO	GO:0042761	very long-chain fatty acid biosynthetic process	6.67E-09	109	10	NA	0
IMP	human	DOID:0050557	congenital_muscular_dystrophy	33	26	GO	GO:0014912	negative regulation of smooth muscle cell migration	8.17E-09	111	27	NA	0
IMP	human	DOID:0050557	congenital_muscular_dystrophy	33	26	GO	GO:0032963	collagen metabolic process	4.20E-07	129	35	NA	0
IMP	human	DOID:0050557	congenital_muscular_dystrophy	33	26	Monarch	HP:0000015	Bladder diverticulum	2.12E-45	215	12	NA	0
IMP	human	DOID:0050557	congenital_muscular_dystrophy	33	26	Monarch	HP:0005294	Arterial dissection	7.18E-39	229	10	NA	0
IMP	human	DOID:0050557	congenital_muscular_dystrophy	33	26	Monarch	HP:0001075	Atrophic scars	2.92E-35	235	27	NA	0
IMP	human	DOID:0050557	congenital_muscular_dystrophy	33	26	Monarch	HP:0001030	Fragile skin	9.04E-32	244	30	NA	0
IMP	human	DOID:0050557	congenital_muscular_dystrophy	33	26	Monarch	HP:0001027	Soft, doughy skin	2.60E-31	247	11	NA	0
IMP	human	DOID:0050557	congenital_muscular_dystrophy	33	26	Monarch	HP:0001704	Tricuspid valve prolapse	3.76E-22	297	12	NA	0
IMP	human	DOID:0050557	congenital_muscular_dystrophy	33	26	Monarch	HP:0000481	Abnormal cornea morphology	2.19E-20	316	16	NA	0
IMP	human	DOID:0050557	congenital_muscular_dystrophy	33	26	Monarch	HP:0009763	Limb pain	3.64E-20	320	11	NA	0
IMP	human	DOID:0050557	congenital_muscular_dystrophy	33	26	Monarch	HP:0003834	Shoulder dislocation	2.39E-19	328	15	NA	0
IMP	human	DOID:0050557	congenital_muscular_dystrophy	33	26	Monarch	HP:0001278	Orthostatic hypotension	3.44E-18	341	19	NA	0
IMP	human	DOID:0050557	congenital_muscular_dystrophy	33	26	Monarch	HP:0002105	Hemoptysis	2.18E-15	380	33	NA	0
IMP	human	DOID:0050557	congenital_muscular_dystrophy	33	26	Monarch	HP:0005622	Broad long bones	1.69E-14	392	11	NA	0
IMP	human	DOID:0050557	congenital_muscular_dystrophy	33	26	Monarch	HP:0001065	Striae distensae	1.53E-13	413	18	NA	0
IMP	human	DOID:0050557	congenital_muscular_dystrophy	33	26	Monarch	HP:0000978	Bruising susceptibility	3.88E-13	419	111	NA	0
IMP	human	DOID:0050557	congenital_muscular_dystrophy	33	26	Monarch	HP:0031364	Ecchymosis	2.22E-12	428	27	NA	0
IMP	human	DOID:0050557	congenital_muscular_dystrophy	33	26	Monarch	HP:0004942	Aortic aneurysm	3.31E-12	432	51	NA	0
IMP	human	DOID:0050557	congenital_muscular_dystrophy	33	26	Monarch	HP:0002107	Pneumothorax	4.27E-12	436	32	NA	0
IMP	human	DOID:0050557	congenital_muscular_dystrophy	33	26	Monarch	HP:0002035	Rectal prolapse	5.98E-12	440	21	NA	0
IMP	human	DOID:0050557	congenital_muscular_dystrophy	33	26	Monarch	HP:0002036	Hiatus hernia	1.12E-11	449	28	NA	0
IMP	human	DOID:0050557	congenital_muscular_dystrophy	33	26	Monarch	HP:0003179	Protrusio acetabuli	3.12E-11	458	17	NA	0
IMP	human	DOID:0050557	congenital_muscular_dystrophy	33	26	Monarch	HP:0003083	Dislocated radial head	4.21E-11	460	34	NA	0
IMP	human	DOID:0050557	congenital_muscular_dystrophy	33	26	Monarch	HP:0001063	Acrocyanosis	4.76E-11	461	20	NA	0
IMP	human	DOID:0050557	congenital_muscular_dystrophy	33	26	Monarch	HP:0012499	Descending aortic dissection	1.85E-10	473	16	NA	0
IMP	human	DOID:0050557	congenital_muscular_dystrophy	33	26	Monarch	HP:0002761	Generalized joint laxity	1.93E-10	475	41	NA	0
IMP	human	DOID:0050557	congenital_muscular_dystrophy	33	26	Monarch	HP:0100699	Scarring	1.96E-10	476	15	NA	0
IMP	human	DOID:0050557	congenital_muscular_dystrophy	33	26	Monarch	HP:0002647	Aortic dissection	2.33E-10	481	23	NA	0
IMP	human	DOID:0050557	congenital_muscular_dystrophy	33	26	Monarch	HP:0002999	Patellar dislocation	2.45E-10	483	35	NA	0
IMP	human	DOID:0050557	congenital_muscular_dystrophy	33	26	Monarch	HP:0005897	Severe generalized osteoporosis	5.26E-10	490	11	NA	0
IMP	human	DOID:0050557	congenital_muscular_dystrophy	33	26	Monarch	HP:0010444	Pulmonary insufficiency	1.16E-09	500	18	NA	0
IMP	human	DOID:0050557	congenital_muscular_dystrophy	33	26	Monarch	HP:0004933	Ascending aortic dissection	1.35E-08	525	20	NA	0
IMP	human	DOID:0050557	congenital_muscular_dystrophy	33	26	Monarch	HP:0200146	Mucoid extracellular matrix accumulation	2.21E-08	529	14	NA	0
IMP	human	DOID:0050557	congenital_muscular_dystrophy	33	26	Monarch	HP:0004959	Descending thoracic aorta aneurysm	2.21E-08	528	14	NA	0
IMP	human	DOID:0050557	congenital_muscular_dystrophy	33	26	Monarch	HP:0003023	Bowing of limbs due to multiple fractures	3.82E-08	542	14	NA	0
IMP	human	DOID:0050557	congenital_muscular_dystrophy	33	26	Monarch	HP:0005758	Basilar impression	3.99E-08	543	14	NA	0
IMP	human	DOID:0050557	congenital_muscular_dystrophy	33	26	Monarch	HP:0008921	Neonatal short-limb short stature	6.94E-08	551	21	NA	0
IMP	human	DOID:0050557	congenital_muscular_dystrophy	33	26	Monarch	HP:0003010	Prolonged bleeding time	7.04E-08	552	37	NA	0
IMP	human	DOID:0050557	congenital_muscular_dystrophy	33	26	Monarch	HP:0000926	Platyspondyly	7.64E-08	553	102	NA	0
IMP	human	DOID:0050557	congenital_muscular_dystrophy	33	26	Monarch	HP:0003502	Mild short stature	7.98E-08	556	20	NA	0
IMP	human	DOID:0050557	congenital_muscular_dystrophy	33	26	Monarch	HP:0005112	Abdominal aortic aneurysm	8.01E-08	557	15	NA	0
IMP	human	DOID:0050557	congenital_muscular_dystrophy	33	26	Monarch	HP:0012763	Paroxysmal dyspnea	8.60E-08	558	15	NA	0
IMP	human	DOID:0050557	congenital_muscular_dystrophy	33	26	Monarch	HP:0012163	Carotid artery dilatation	9.40E-08	559	15	NA	0
IMP	human	DOID:0050557	congenital_muscular_dystrophy	33	26	Monarch	HP:0004586	Biconcave vertebral bodies	1.34E-07	567	22	NA	0
IMP	human	DOID:0050557	congenital_muscular_dystrophy	33	26	Monarch	HP:0003321	Biconcave flattened vertebrae	1.51E-07	569	10	NA	0
IMP	human	DOID:0050557	congenital_muscular_dystrophy	33	26	Monarch	HP:0005005	Femoral bowing present at birth, straightening with time	1.51E-07	570	10	NA	0
IMP	human	DOID:0050557	congenital_muscular_dystrophy	33	26	Monarch	HP:0002691	Platybasia	1.87E-07	571	20	NA	0
IMP	human	DOID:0050557	congenital_muscular_dystrophy	33	26	Monarch	HP:0000766	Abnormal sternum morphology	2.31E-07	574	49	NA	0
IMP	human	DOID:0050557	congenital_muscular_dystrophy	33	26	Monarch	HP:0008873	Disproportionate short-limb short stature	2.79E-07	579	79	NA	0
IMP	human	DOID:0050557	congenital_muscular_dystrophy	33	26	Monarch	HP:0100775	Dural ectasia	7.04E-07	591	18	NA	0
IMP	human	DOID:0050557	congenital_muscular_dystrophy	33	26	Monarch	HP:0001083	Ectopia lentis	9.41E-07	594	29	NA	0
BioGRID	mouse	DOID:0050557	congenital_muscular_dystrophy	31	17	GO	GO:0006936	muscle contraction	2.17E-34	1	57	57	0
BioGRID	mouse	DOID:0050557	congenital_muscular_dystrophy	31	17	GO	GO:0051282	regulation of sequestering of calcium ion	9.90E-26	2	35	32	0
BioGRID	mouse	DOID:0050557	congenital_muscular_dystrophy	31	17	GO	GO:0003012	muscle system process	7.79E-25	3	75	75	0
BioGRID	mouse	DOID:0050557	congenital_muscular_dystrophy	31	17	GO	GO:0051209	release of sequestered calcium ion into cytosol	2.59E-23	6	13	10	0
BioGRID	mouse	DOID:0050557	congenital_muscular_dystrophy	31	17	GO	GO:0097553	calcium ion transmembrane import into cytosol	2.59E-23	5	13	10	0
BioGRID	mouse	DOID:0050557	congenital_muscular_dystrophy	31	17	GO	GO:0051283	negative regulation of sequestering of calcium ion	2.59E-23	4	13	10	0
BioGRID	mouse	DOID:0050557	congenital_muscular_dystrophy	31	17	GO	GO:0060402	calcium ion transport into cytosol	5.04E-19	8	16	13	0
BioGRID	mouse	DOID:0050557	congenital_muscular_dystrophy	31	17	GO	GO:0060401	cytosolic calcium ion transport	5.04E-19	9	16	13	0
BioGRID	mouse	DOID:0050557	congenital_muscular_dystrophy	31	17	GO	GO:0007204	positive regulation of cytosolic calcium ion concentration	3.18E-16	10	31	26	0
BioGRID	mouse	DOID:0050557	congenital_muscular_dystrophy	31	17	GO	GO:0051279	regulation of release of sequestered calcium ion into cytosol	5.51E-15	12	26	26	0
BioGRID	mouse	DOID:0050557	congenital_muscular_dystrophy	31	17	GO	GO:0045214	sarcomere organization	5.83E-15	13	17	16	0
BioGRID	mouse	DOID:0050557	congenital_muscular_dystrophy	31	17	GO	GO:0051480	regulation of cytosolic calcium ion concentration	2.04E-13	14	37	32	0
BioGRID	mouse	DOID:0050557	congenital_muscular_dystrophy	31	17	GO	GO:0070588	calcium ion transmembrane transport	2.04E-13	15	23	20	0
BioGRID	mouse	DOID:0050557	congenital_muscular_dystrophy	31	17	GO	GO:0010522	regulation of calcium ion transport into cytosol	1.63E-11	18	32	32	0
BioGRID	mouse	DOID:0050557	congenital_muscular_dystrophy	31	17	GO	GO:0007601	visual perception	2.65E-11	19	23	23	0
BioGRID	mouse	DOID:0050557	congenital_muscular_dystrophy	31	17	GO	GO:0050953	sensory perception of light stimulus	4.30E-11	20	24	24	0
BioGRID	mouse	DOID:0050557	congenital_muscular_dystrophy	31	17	GO	GO:1903169	regulation of calcium ion transmembrane transport	2.05E-10	24	39	39	0
BioGRID	mouse	DOID:0050557	congenital_muscular_dystrophy	31	17	GO	GO:0060047	heart contraction	2.23E-10	25	30	29	0
BioGRID	mouse	DOID:0050557	congenital_muscular_dystrophy	31	17	GO	GO:0071277	cellular response to calcium ion	2.93E-10	26	20	19	0
BioGRID	mouse	DOID:0050557	congenital_muscular_dystrophy	31	17	GO	GO:0006942	regulation of striated muscle contraction	8.76E-10	28	27	27	0
BioGRID	mouse	DOID:0050557	congenital_muscular_dystrophy	31	17	GO	GO:0030239	myofibril assembly	1.52E-09	29	26	25	0
BioGRID	mouse	DOID:0050557	congenital_muscular_dystrophy	31	17	GO	GO:0019722	calcium-mediated signaling	2.39E-09	30	25	23	0
BioGRID	mouse	DOID:0050557	congenital_muscular_dystrophy	31	17	GO	GO:0006937	regulation of muscle contraction	2.55E-09	31	41	41	0
BioGRID	mouse	DOID:0050557	congenital_muscular_dystrophy	31	17	GO	GO:0071384	cellular response to corticosteroid stimulus	1.22E-08	33	12	12	0
BioGRID	mouse	DOID:0050557	congenital_muscular_dystrophy	31	17	GO	GO:0071385	cellular response to glucocorticoid stimulus	1.22E-08	34	12	12	0
BioGRID	mouse	DOID:0050557	congenital_muscular_dystrophy	31	17	GO	GO:0045823	positive regulation of heart contraction	1.62E-08	35	11	11	0
BioGRID	mouse	DOID:0050557	congenital_muscular_dystrophy	31	17	GO	GO:0031032	actomyosin structure organization	2.01E-08	36	34	33	0
BioGRID	mouse	DOID:0050557	congenital_muscular_dystrophy	31	17	GO	GO:0003015	heart process	6.41E-08	38	38	37	0
BioGRID	mouse	DOID:0050557	congenital_muscular_dystrophy	31	17	GO	GO:0051592	response to calcium ion	9.44E-08	39	25	23	0
BioGRID	mouse	DOID:0050557	congenital_muscular_dystrophy	31	17	GO	GO:0002027	regulation of heart rate	1.61E-07	40	25	24	0
BioGRID	mouse	DOID:0050557	congenital_muscular_dystrophy	31	17	Monarch	MP:0004088	abnormal sarcoplasmic reticulum morphology	6.66E-58	2	11	10	0
BioGRID	mouse	DOID:0050557	congenital_muscular_dystrophy	31	17	Monarch	MP:0004145	abnormal muscle electrophysiology	2.09E-22	10	18	16	0
BioGRID	mouse	DOID:0050557	congenital_muscular_dystrophy	31	17	Monarch	MP:0005620	abnormal muscle contractility	1.59E-17	13	27	26	0
BioGRID	mouse	DOID:0050557	congenital_muscular_dystrophy	31	17	Monarch	HP:0001712	Left ventricular hypertrophy	6.66E-11	18	51	50	0
BioGRID	mouse	DOID:0050557	congenital_muscular_dystrophy	31	17	Monarch	HP:0002486	Myotonia	1.21E-10	20	12	12	0
BioGRID	mouse	DOID:0050557	congenital_muscular_dystrophy	31	17	Monarch	HP:0100614	Myositis	1.48E-10	22	19	18	0
BioGRID	mouse	DOID:0050557	congenital_muscular_dystrophy	31	17	Monarch	MP:0005240	abnormal amacrine cell morphology	1.59E-10	23	10	10	0
BioGRID	mouse	DOID:0050557	congenital_muscular_dystrophy	31	17	Monarch	MP:0004121	abnormal sarcolemma morphology	3.88E-10	25	13	11	0
BioGRID	mouse	DOID:0050557	congenital_muscular_dystrophy	31	17	Monarch	MP:0002269	muscular atrophy	4.09E-10	26	39	39	0
BioGRID	mouse	DOID:0050557	congenital_muscular_dystrophy	31	17	Monarch	MP:0003081	abnormal soleus morphology	1.21E-08	30	13	11	0
BioGRID	mouse	DOID:0050557	congenital_muscular_dystrophy	31	17	Monarch	MP:0009413	skeletal muscle fiber atrophy	1.39E-08	31	21	19	0
IMP	mouse	DOID:0050557	congenital_muscular_dystrophy	33	32	GO	GO:0006936	muscle contraction	1.93E-107	6	87	87	0
IMP	mouse	DOID:0050557	congenital_muscular_dystrophy	33	32	GO	GO:0003012	muscle system process	9.89E-81	11	122	121	0
IMP	mouse	DOID:0050557	congenital_muscular_dystrophy	33	32	GO	GO:0038063	collagen-activated tyrosine kinase receptor signaling pathway	2.59E-48	13	10	10	0
IMP	mouse	DOID:0050557	congenital_muscular_dystrophy	33	32	GO	GO:0038065	collagen-activated signaling pathway	7.45E-44	17	11	11	0
IMP	mouse	DOID:0050557	congenital_muscular_dystrophy	33	32	GO	GO:0010460	positive regulation of heart rate	1.35E-41	20	11	11	0
IMP	mouse	DOID:0050557	congenital_muscular_dystrophy	33	32	GO	GO:0055013	cardiac muscle cell development	2.03E-37	23	44	43	0
IMP	mouse	DOID:0050557	congenital_muscular_dystrophy	33	32	GO	GO:0055006	cardiac cell development	3.19E-36	25	49	48	0
IMP	mouse	DOID:0050557	congenital_muscular_dystrophy	33	32	GO	GO:0060415	muscle tissue morphogenesis	1.71E-35	26	70	67	0
IMP	mouse	DOID:0050557	congenital_muscular_dystrophy	33	32	GO	GO:0048738	cardiac muscle tissue development	2.19E-33	27	151	146	0
IMP	mouse	DOID:0050557	congenital_muscular_dystrophy	33	32	GO	GO:0048644	muscle organ morphogenesis	1.79E-32	29	78	75	0
IMP	mouse	DOID:0050557	congenital_muscular_dystrophy	33	32	GO	GO:0045823	positive regulation of heart contraction	3.03E-31	31	17	17	0
IMP	mouse	DOID:0050557	congenital_muscular_dystrophy	33	32	GO	GO:0030199	collagen fibril organization	9.81E-29	35	36	33	0
IMP	mouse	DOID:0050557	congenital_muscular_dystrophy	33	32	GO	GO:0055003	cardiac myofibril assembly	4.99E-28	38	12	12	0
IMP	mouse	DOID:0050557	congenital_muscular_dystrophy	33	32	GO	GO:0055008	cardiac muscle tissue morphogenesis	5.43E-28	39	57	56	0
IMP	mouse	DOID:0050557	congenital_muscular_dystrophy	33	32	GO	GO:0030048	actin filament-based movement	9.94E-27	41	30	29	0
IMP	mouse	DOID:0050557	congenital_muscular_dystrophy	33	32	GO	GO:0006941	striated muscle contraction	1.59E-26	42	41	41	0
IMP	mouse	DOID:0050557	congenital_muscular_dystrophy	33	32	GO	GO:0055007	cardiac muscle cell differentiation	1.12E-24	44	74	71	0
IMP	mouse	DOID:0050557	congenital_muscular_dystrophy	33	32	GO	GO:0070252	actin-mediated cell contraction	4.17E-24	45	20	20	0
IMP	mouse	DOID:0050557	congenital_muscular_dystrophy	33	32	GO	GO:1903524	positive regulation of blood circulation	4.40E-22	49	26	26	0
IMP	mouse	DOID:0050557	congenital_muscular_dystrophy	33	32	GO	GO:0060048	cardiac muscle contraction	2.39E-21	52	30	30	0
IMP	mouse	DOID:0050557	congenital_muscular_dystrophy	33	32	GO	GO:0055012	ventricular cardiac muscle cell differentiation	1.91E-19	56	15	15	0
IMP	mouse	DOID:0050557	congenital_muscular_dystrophy	33	32	GO	GO:0009311	oligosaccharide metabolic process	2.05E-19	57	10	10	0
IMP	mouse	DOID:0050557	congenital_muscular_dystrophy	33	32	GO	GO:0035051	cardiocyte differentiation	3.75E-19	58	107	98	0
IMP	mouse	DOID:0050557	congenital_muscular_dystrophy	33	32	GO	GO:0006939	smooth muscle contraction	1.75E-18	60	29	29	0
IMP	mouse	DOID:0050557	congenital_muscular_dystrophy	33	32	GO	GO:0070206	protein trimerization	5.90E-18	62	13	12	0
IMP	mouse	DOID:0050557	congenital_muscular_dystrophy	33	32	GO	GO:0030239	myofibril assembly	3.28E-17	64	37	37	0
IMP	mouse	DOID:0050557	congenital_muscular_dystrophy	33	32	GO	GO:0002027	regulation of heart rate	3.66E-17	65	42	41	0
IMP	mouse	DOID:0050557	congenital_muscular_dystrophy	33	32	GO	GO:0031032	actomyosin structure organization	3.02E-16	69	45	45	0
IMP	mouse	DOID:0050557	congenital_muscular_dystrophy	33	32	GO	GO:0060047	heart contraction	7.31E-16	70	40	39	0
IMP	mouse	DOID:0050557	congenital_muscular_dystrophy	33	32	GO	GO:0030036	actin cytoskeleton organization	1.02E-15	71	196	187	0
IMP	mouse	DOID:0050557	congenital_muscular_dystrophy	33	32	GO	GO:0055010	ventricular cardiac muscle tissue morphogenesis	1.29E-15	72	44	44	0
IMP	mouse	DOID:0050557	congenital_muscular_dystrophy	33	32	GO	GO:0051291	protein heterooligomerization	1.07E-14	75	16	15	0
IMP	mouse	DOID:0050557	congenital_muscular_dystrophy	33	32	GO	GO:0006998	nuclear envelope organization	3.02E-14	76	11	11	0
IMP	mouse	DOID:0050557	congenital_muscular_dystrophy	33	32	GO	GO:0008016	regulation of heart contraction	3.64E-14	77	102	99	0
IMP	mouse	DOID:0050557	congenital_muscular_dystrophy	33	32	GO	GO:1903522	regulation of blood circulation	1.83E-13	80	122	119	0
IMP	mouse	DOID:0050557	congenital_muscular_dystrophy	33	32	GO	GO:0003229	ventricular cardiac muscle tissue development	3.12E-13	82	52	52	0
IMP	mouse	DOID:0050557	congenital_muscular_dystrophy	33	32	GO	GO:0003015	heart process	3.16E-13	83	50	49	0
IMP	mouse	DOID:0050557	congenital_muscular_dystrophy	33	32	GO	GO:0090199	regulation of release of cytochrome c from mitochondria	8.30E-13	84	12	12	0
IMP	mouse	DOID:0050557	congenital_muscular_dystrophy	33	32	GO	GO:0060351	cartilage development involved in endochondral bone morphogenesis	3.74E-12	87	28	27	0
IMP	mouse	DOID:0050557	congenital_muscular_dystrophy	33	32	GO	GO:0003208	cardiac ventricle morphogenesis	6.89E-12	89	64	64	0
IMP	mouse	DOID:0050557	congenital_muscular_dystrophy	33	32	GO	GO:0032963	collagen metabolic process	9.24E-12	90	20	18	0
IMP	mouse	DOID:0050557	congenital_muscular_dystrophy	33	32	GO	GO:0061430	bone trabecula morphogenesis	2.96E-11	93	13	13	0
IMP	mouse	DOID:0050557	congenital_muscular_dystrophy	33	32	GO	GO:0003205	cardiac chamber development	3.23E-11	95	174	166	0
IMP	mouse	DOID:0050557	congenital_muscular_dystrophy	33	32	GO	GO:0010614	negative regulation of cardiac muscle hypertrophy	4.86E-11	97	15	15	0
IMP	mouse	DOID:0050557	congenital_muscular_dystrophy	33	32	GO	GO:0085029	extracellular matrix assembly	5.58E-11	99	16	16	0
IMP	mouse	DOID:0050557	congenital_muscular_dystrophy	33	32	GO	GO:0014741	negative regulation of muscle hypertrophy	7.94E-11	101	16	16	0
IMP	mouse	DOID:0050557	congenital_muscular_dystrophy	33	32	GO	GO:0001503	ossification	1.09E-10	102	154	150	0
IMP	mouse	DOID:0050557	congenital_muscular_dystrophy	33	32	GO	GO:0060348	bone development	2.31E-10	104	164	155	0
IMP	mouse	DOID:0050557	congenital_muscular_dystrophy	33	32	GO	GO:0007528	neuromuscular junction development	2.47E-10	105	36	36	0
IMP	mouse	DOID:0050557	congenital_muscular_dystrophy	33	32	GO	GO:0003206	cardiac chamber morphogenesis	2.71E-10	106	130	123	0
IMP	mouse	DOID:0050557	congenital_muscular_dystrophy	33	32	GO	GO:0060343	trabecula formation	7.63E-10	109	24	24	0
IMP	mouse	DOID:0050557	congenital_muscular_dystrophy	33	32	GO	GO:0010927	cellular component assembly involved in morphogenesis	1.14E-09	111	71	71	0
IMP	mouse	DOID:0050557	congenital_muscular_dystrophy	33	32	GO	GO:0008015	blood circulation	1.19E-09	112	181	178	0
IMP	mouse	DOID:0050557	congenital_muscular_dystrophy	33	32	GO	GO:0010464	regulation of mesenchymal cell proliferation	1.41E-09	114	38	35	0
IMP	mouse	DOID:0050557	congenital_muscular_dystrophy	33	32	GO	GO:0045777	positive regulation of blood pressure	1.57E-09	115	24	23	0
IMP	mouse	DOID:0050557	congenital_muscular_dystrophy	33	32	GO	GO:0071277	cellular response to calcium ion	2.12E-09	116	25	24	0
IMP	mouse	DOID:0050557	congenital_muscular_dystrophy	33	32	GO	GO:0006937	regulation of muscle contraction	2.63E-09	117	69	69	0
IMP	mouse	DOID:0050557	congenital_muscular_dystrophy	33	32	GO	GO:0003013	circulatory system process	2.65E-09	118	191	188	0
IMP	mouse	DOID:0050557	congenital_muscular_dystrophy	33	32	GO	GO:0007163	establishment or maintenance of cell polarity	2.67E-09	119	106	105	0
IMP	mouse	DOID:0050557	congenital_muscular_dystrophy	33	32	GO	GO:0010810	regulation of cell-substrate adhesion	1.06E-08	123	84	79	0
IMP	mouse	DOID:0050557	congenital_muscular_dystrophy	33	32	GO	GO:0060350	endochondral bone morphogenesis	2.01E-08	124	53	50	0
IMP	mouse	DOID:0050557	congenital_muscular_dystrophy	33	32	GO	GO:2001223	negative regulation of neuron migration	2.01E-08	125	10	9	0
IMP	mouse	DOID:0050557	congenital_muscular_dystrophy	33	32	GO	GO:0043931	ossification involved in bone maturation	3.62E-08	127	11	11	0
IMP	mouse	DOID:0050557	congenital_muscular_dystrophy	33	32	GO	GO:0010611	regulation of cardiac muscle hypertrophy	4.34E-08	128	25	25	0
IMP	mouse	DOID:0050557	congenital_muscular_dystrophy	33	32	GO	GO:0010823	negative regulation of mitochondrion organization	4.67E-08	129	19	18	0
IMP	mouse	DOID:0050557	congenital_muscular_dystrophy	33	32	GO	GO:0035904	aorta development	6.02E-08	131	57	55	0
IMP	mouse	DOID:0050557	congenital_muscular_dystrophy	33	32	GO	GO:0014743	regulation of muscle hypertrophy	1.01E-07	134	27	27	0
IMP	mouse	DOID:0050557	congenital_muscular_dystrophy	33	32	GO	GO:0051592	response to calcium ion	1.61E-07	135	33	31	0
IMP	mouse	DOID:0050557	congenital_muscular_dystrophy	33	32	GO	GO:0010882	regulation of cardiac muscle contraction by calcium ion signaling	1.75E-07	136	10	10	0
IMP	mouse	DOID:0050557	congenital_muscular_dystrophy	33	32	GO	GO:0070977	bone maturation	1.88E-07	138	12	12	0
IMP	mouse	DOID:0050557	congenital_muscular_dystrophy	33	32	GO	GO:0060840	artery development	3.27E-07	139	94	91	0
IMP	mouse	DOID:0050557	congenital_muscular_dystrophy	33	32	GO	GO:1900180	regulation of protein localization to nucleus	3.71E-07	140	51	51	0
IMP	mouse	DOID:0050557	congenital_muscular_dystrophy	33	32	GO	GO:0016051	carbohydrate biosynthetic process	5.37E-07	141	39	39	0
IMP	mouse	DOID:0050557	congenital_muscular_dystrophy	33	32	GO	GO:0007512	adult heart development	5.92E-07	142	14	14	0
IMP	mouse	DOID:0050557	congenital_muscular_dystrophy	33	32	GO	GO:0003231	cardiac ventricle development	6.47E-07	143	130	122	0
IMP	mouse	DOID:0050557	congenital_muscular_dystrophy	33	32	GO	GO:0003044	regulation of systemic arterial blood pressure mediated by a chemical signal	6.59E-07	144	32	32	0
IMP	mouse	DOID:0050557	congenital_muscular_dystrophy	33	32	GO	GO:0061448	connective tissue development	7.02E-07	145	180	170	0
IMP	mouse	DOID:0050557	congenital_muscular_dystrophy	33	32	GO	GO:0086001	cardiac muscle cell action potential	7.91E-07	146	12	12	0
IMP	mouse	DOID:0050557	congenital_muscular_dystrophy	33	32	GO	GO:0007169	transmembrane receptor protein tyrosine kinase signaling pathway	8.34E-07	147	191	188	0
IMP	mouse	DOID:0050557	congenital_muscular_dystrophy	33	32	GO	GO:0051570	regulation of histone H3-K9 methylation	9.42E-07	148	19	16	0
IMP	mouse	DOID:0050557	congenital_muscular_dystrophy	33	32	Monarch	MP:0008438	abnormal cutaneous collagen fibril morphology	2.16E-81	25	24	22	0
IMP	mouse	DOID:0050557	congenital_muscular_dystrophy	33	32	Monarch	MP:0009865	abnormal aorta smooth muscle morphology	1.94E-68	30	12	12	0
IMP	mouse	DOID:0050557	congenital_muscular_dystrophy	33	32	Monarch	MP:0009862	abnormal aorta elastic tissue morphology	9.14E-65	32	13	13	0
IMP	mouse	DOID:0050557	congenital_muscular_dystrophy	33	32	Monarch	HP:0002647	Aortic dissection	5.95E-45	51	11	11	0
IMP	mouse	DOID:0050557	congenital_muscular_dystrophy	33	32	Monarch	MP:0005620	abnormal muscle contractility	6.07E-41	54	32	30	0
IMP	mouse	DOID:0050557	congenital_muscular_dystrophy	33	32	Monarch	MP:0008725	enlarged heart atrium	7.00E-41	55	36	33	0
IMP	mouse	DOID:0050557	congenital_muscular_dystrophy	33	32	Monarch	MP:0020254	decreased collagen level	2.97E-38	59	13	13	0
IMP	mouse	DOID:0050557	congenital_muscular_dystrophy	33	32	Monarch	HP:0001671	Abnormal cardiac septum morphology	1.48E-37	62	21	20	0
IMP	mouse	DOID:0050557	congenital_muscular_dystrophy	33	32	Monarch	MP:0004090	abnormal sarcomere morphology	6.05E-36	64	64	61	0
IMP	mouse	DOID:0050557	congenital_muscular_dystrophy	33	32	Monarch	MP:0005598	decreased ventricle muscle contractility	2.60E-33	68	126	124	0
IMP	mouse	DOID:0050557	congenital_muscular_dystrophy	33	32	Monarch	MP:0002190	disorganized myocardium	9.65E-33	69	32	31	0
IMP	mouse	DOID:0050557	congenital_muscular_dystrophy	33	32	Monarch	MP:0003092	decreased corneal stroma thickness	3.79E-32	70	10	10	0
IMP	mouse	DOID:0050557	congenital_muscular_dystrophy	33	32	Monarch	MP:0010996	increased aorta wall thickness	2.35E-31	74	10	10	0
IMP	mouse	DOID:0050557	congenital_muscular_dystrophy	33	32	Monarch	MP:0004215	abnormal myocardial fiber physiology	3.61E-31	76	109	107	0
IMP	mouse	DOID:0050557	congenital_muscular_dystrophy	33	32	Monarch	MP:0003289	abnormal intestinal peristalsis	1.68E-30	80	10	10	0
IMP	mouse	DOID:0050557	congenital_muscular_dystrophy	33	32	Monarch	MP:0003393	decreased cardiac output	2.76E-30	81	57	54	0
IMP	mouse	DOID:0050557	congenital_muscular_dystrophy	33	32	Monarch	MP:0005608	cardiac interstitial fibrosis	6.70E-29	84	80	79	0
IMP	mouse	DOID:0050557	congenital_muscular_dystrophy	33	32	Monarch	HP:0000790	Hematuria	9.71E-29	85	18	18	0
IMP	mouse	DOID:0050557	congenital_muscular_dystrophy	33	32	Monarch	MP:0001625	cardiac hypertrophy	1.16E-27	87	172	166	0
IMP	mouse	DOID:0050557	congenital_muscular_dystrophy	33	32	Monarch	MP:0003089	decreased skin tensile strength	1.49E-27	89	26	23	0
IMP	mouse	DOID:0050557	congenital_muscular_dystrophy	33	32	Monarch	MP:0003819	increased left ventricle diastolic pressure	1.49E-27	90	18	17	0
IMP	mouse	DOID:0050557	congenital_muscular_dystrophy	33	32	Monarch	MP:0002753	dilated heart left ventricle	1.39E-26	92	132	130	0
IMP	mouse	DOID:0050557	congenital_muscular_dystrophy	33	32	Monarch	MP:0000740	impaired smooth muscle contractility	3.92E-26	95	13	13	0
IMP	mouse	DOID:0050557	congenital_muscular_dystrophy	33	32	Monarch	HP:0001712	Left ventricular hypertrophy	1.48E-25	96	76	75	0
IMP	mouse	DOID:0050557	congenital_muscular_dystrophy	33	32	Monarch	HP:0000883	Thin ribs	6.92E-25	100	10	10	0
IMP	mouse	DOID:0050557	congenital_muscular_dystrophy	33	32	Monarch	MP:0002267	abnormal bronchiole morphology	7.27E-25	101	14	13	0
IMP	mouse	DOID:0050557	congenital_muscular_dystrophy	33	32	Monarch	MP:0009480	distended cecum	1.01E-23	103	10	9	0
IMP	mouse	DOID:0050557	congenital_muscular_dystrophy	33	32	Monarch	MP:0001243	abnormal dermal layer morphology	4.01E-23	105	49	48	0
IMP	mouse	DOID:0050557	congenital_muscular_dystrophy	33	32	Monarch	HP:0001635	Congestive heart failure	6.45E-23	106	104	101	0
IMP	mouse	DOID:0050557	congenital_muscular_dystrophy	33	32	Monarch	MP:0003358	abnormal hypaxial muscle morphology	2.24E-22	107	12	11	0
IMP	mouse	DOID:0050557	congenital_muscular_dystrophy	33	32	Monarch	MP:0013630	increased bone trabecular spacing	8.67E-22	111	23	19	0
IMP	mouse	DOID:0050557	congenital_muscular_dystrophy	33	32	Monarch	MP:0002828	abnormal renal glomerular capsule morphology	9.20E-22	113	18	18	0
IMP	mouse	DOID:0050557	congenital_muscular_dystrophy	33	32	Monarch	MP:0009866	abnormal aorta wall morphology	1.40E-21	116	16	15	0
IMP	mouse	DOID:0050557	congenital_muscular_dystrophy	33	32	Monarch	MP:0001855	abnormal atrial thrombosis	1.68E-21	118	33	31	0
IMP	mouse	DOID:0050557	congenital_muscular_dystrophy	33	32	Monarch	MP:0001244	thin dermal layer	2.36E-21	119	23	23	0
IMP	mouse	DOID:0050557	congenital_muscular_dystrophy	33	32	Monarch	MP:0003822	decreased left ventricle systolic pressure	2.42E-21	121	19	19	0
IMP	mouse	DOID:0050557	congenital_muscular_dystrophy	33	32	Monarch	MP:0004088	abnormal sarcoplasmic reticulum morphology	7.31E-21	123	16	14	0
IMP	mouse	DOID:0050557	congenital_muscular_dystrophy	33	32	Monarch	MP:0010876	decreased bone volume	7.44E-21	124	54	49	0
IMP	mouse	DOID:0050557	congenital_muscular_dystrophy	33	32	Monarch	MP:0011348	abnormal renal glomerulus basement membrane morphology	1.02E-20	125	29	29	0
IMP	mouse	DOID:0050557	congenital_muscular_dystrophy	33	32	Monarch	HP:0001711	Abnormal left ventricle morphology	1.69E-20	128	130	128	0
IMP	mouse	DOID:0050557	congenital_muscular_dystrophy	33	32	Monarch	MP:0006263	decreased systemic arterial diastolic blood pressure	2.55E-20	129	16	15	0
IMP	mouse	DOID:0050557	congenital_muscular_dystrophy	33	32	Monarch	MP:0004469	abnormal zygomatic arch morphology	3.57E-20	130	10	10	0
IMP	mouse	DOID:0050557	congenital_muscular_dystrophy	33	32	Monarch	MP:0010869	decreased bone trabecula number	4.51E-19	138	75	69	0
IMP	mouse	DOID:0050557	congenital_muscular_dystrophy	33	32	Monarch	MP:0004084	abnormal cardiac muscle relaxation	1.56E-18	142	40	39	0
IMP	mouse	DOID:0050557	congenital_muscular_dystrophy	33	32	Monarch	MP:0013404	decreased circulating lactate level	1.78E-18	144	11	10	0
IMP	mouse	DOID:0050557	congenital_muscular_dystrophy	33	32	Monarch	MP:0003843	abnormal sagittal suture morphology	2.28E-18	145	14	14	0
IMP	mouse	DOID:0050557	congenital_muscular_dystrophy	33	32	Monarch	MP:0006018	abnormal tympanic membrane morphology	2.44E-18	146	11	11	0
IMP	mouse	DOID:0050557	congenital_muscular_dystrophy	33	32	Monarch	HP:0004422	Biparietal narrowing	1.01E-17	148	11	10	0
IMP	mouse	DOID:0050557	congenital_muscular_dystrophy	33	32	Monarch	MP:0011509	dilated glomerular capillary	1.62E-17	151	14	14	0
IMP	mouse	DOID:0050557	congenital_muscular_dystrophy	33	32	Monarch	HP:0001662	Bradycardia	2.21E-17	152	186	182	0
IMP	mouse	DOID:0050557	congenital_muscular_dystrophy	33	32	Monarch	MP:0005595	abnormal vascular smooth muscle physiology	2.38E-17	153	44	42	0
IMP	mouse	DOID:0050557	congenital_muscular_dystrophy	33	32	Monarch	MP:0010879	decreased trabecular bone volume	3.06E-17	154	62	58	0
IMP	mouse	DOID:0050557	congenital_muscular_dystrophy	33	32	Monarch	MP:0001443	poor grooming	5.54E-17	156	13	12	0
IMP	mouse	DOID:0050557	congenital_muscular_dystrophy	33	32	Monarch	MP:0003236	abnormal lens capsule morphology	1.26E-16	158	12	10	0
IMP	mouse	DOID:0050557	congenital_muscular_dystrophy	33	32	Monarch	MP:0004071	prolonged P wave	1.32E-16	159	15	15	0
IMP	mouse	DOID:0050557	congenital_muscular_dystrophy	33	32	Monarch	HP:0003323	Progressive muscle weakness	5.02E-16	160	32	30	0
IMP	mouse	DOID:0050557	congenital_muscular_dystrophy	33	32	Monarch	MP:0002191	abnormal artery morphology	5.79E-16	162	41	40	0
IMP	mouse	DOID:0050557	congenital_muscular_dystrophy	33	32	Monarch	MP:0001792	impaired wound healing	7.09E-16	163	43	41	0
IMP	mouse	DOID:0050557	congenital_muscular_dystrophy	33	32	Monarch	MP:0010099	abnormal thoracic cage shape	3.01E-15	166	30	27	0
IMP	mouse	DOID:0050557	congenital_muscular_dystrophy	33	32	Monarch	HP:0002617	Vascular dilatation	8.13E-15	168	14	14	0
IMP	mouse	DOID:0050557	congenital_muscular_dystrophy	33	32	Monarch	HP:0001134	Anterior polar cataract	1.05E-14	169	11	4	0
IMP	mouse	DOID:0050557	congenital_muscular_dystrophy	33	32	Monarch	HP:0000009	Functional abnormality of the bladder	1.20E-14	170	18	18	0
IMP	mouse	DOID:0050557	congenital_muscular_dystrophy	33	32	Monarch	MP:0003082	abnormal gastrocnemius morphology	1.30E-14	171	20	15	0
IMP	mouse	DOID:0050557	congenital_muscular_dystrophy	33	32	Monarch	HP:0001713	Abnormal cardiac ventricle morphology	2.07E-14	174	114	111	0
IMP	mouse	DOID:0050557	congenital_muscular_dystrophy	33	32	Monarch	HP:0002753	Thin bony cortex	2.74E-14	175	94	84	0
IMP	mouse	DOID:0050557	congenital_muscular_dystrophy	33	32	Monarch	MP:0003866	abnormal defecation	2.83E-14	177	16	16	0
IMP	mouse	DOID:0050557	congenital_muscular_dystrophy	33	32	Monarch	HP:0031704	Abnormal ear physiology	3.47E-14	178	12	12	0
IMP	mouse	DOID:0050557	congenital_muscular_dystrophy	33	32	Monarch	MP:0009762	abnormal mitotic spindle assembly checkpoint	4.77E-14	179	10	9	0
IMP	mouse	DOID:0050557	congenital_muscular_dystrophy	33	32	Monarch	MP:0001245	thick dermal layer	1.37E-13	185	27	24	0
IMP	mouse	DOID:0050557	congenital_muscular_dystrophy	33	32	Monarch	MP:0004565	small myocardial fiber	1.76E-13	186	18	17	0
IMP	mouse	DOID:0050557	congenital_muscular_dystrophy	33	32	Monarch	HP:0000601	Hypotelorism	1.76E-13	187	11	11	0
IMP	mouse	DOID:0050557	congenital_muscular_dystrophy	33	32	Monarch	MP:0008022	dilated heart ventricle	1.89E-13	188	51	47	0
IMP	mouse	DOID:0050557	congenital_muscular_dystrophy	33	32	Monarch	MP:0006057	decreased vascular endothelial cell number	2.41E-13	189	12	11	0
IMP	mouse	DOID:0050557	congenital_muscular_dystrophy	33	32	Monarch	HP:0002242	Abnormal intestine morphology	3.89E-13	191	106	98	0
IMP	mouse	DOID:0050557	congenital_muscular_dystrophy	33	32	Monarch	HP:0011025	Abnormal cardiovascular system physiology	4.06E-13	192	196	183	0
IMP	mouse	DOID:0050557	congenital_muscular_dystrophy	33	32	Monarch	MP:0008788	abnormal fetal cardiomyocyte morphology	5.51E-13	193	33	33	0
IMP	mouse	DOID:0050557	congenital_muscular_dystrophy	33	32	Monarch	MP:0004564	enlarged myocardial fiber	7.42E-13	194	83	80	0
IMP	mouse	DOID:0050557	congenital_muscular_dystrophy	33	32	Monarch	HP:0001700	Myocardial necrosis	1.38E-12	196	26	26	0
IMP	mouse	DOID:0050557	congenital_muscular_dystrophy	33	32	Monarch	MP:0003057	abnormal epicardium morphology	1.94E-12	197	22	22	0
IMP	mouse	DOID:0050557	congenital_muscular_dystrophy	33	32	Monarch	MP:0004086	absent heartbeat	2.09E-12	198	25	24	0
IMP	mouse	DOID:0050557	congenital_muscular_dystrophy	33	32	Monarch	MP:0009388	abnormal epidermal melanocyte morphology	2.09E-12	199	14	14	0
IMP	mouse	DOID:0050557	congenital_muscular_dystrophy	33	32	Monarch	MP:0009346	decreased trabecular bone thickness	2.25E-12	201	63	58	0
IMP	mouse	DOID:0050557	congenital_muscular_dystrophy	33	32	Monarch	HP:0003115	Abnormal EKG	2.25E-12	202	31	27	0
IMP	mouse	DOID:0050557	congenital_muscular_dystrophy	33	32	Monarch	MP:0031131	myocardial fiber disarray	2.43E-12	203	19	19	0
IMP	mouse	DOID:0050557	congenital_muscular_dystrophy	33	32	Monarch	MP:0004567	decreased myocardial fiber number	3.95E-12	205	20	19	0
IMP	mouse	DOID:0050557	congenital_muscular_dystrophy	33	32	Monarch	MP:0008060	abnormal podocyte slit diaphragm morphology	3.95E-12	206	13	12	0
IMP	mouse	DOID:0050557	congenital_muscular_dystrophy	33	32	Monarch	MP:0003137	abnormal impulse conducting system conduction	4.15E-12	207	38	36	0
IMP	mouse	DOID:0050557	congenital_muscular_dystrophy	33	32	Monarch	HP:0011329	Abnormality of cranial sutures	4.58E-12	209	18	16	0
IMP	mouse	DOID:0050557	congenital_muscular_dystrophy	33	32	Monarch	HP:0100679	Lack of skin elasticity	4.74E-12	210	18	18	0
IMP	mouse	DOID:0050557	congenital_muscular_dystrophy	33	32	Monarch	HP:0100671	Abnormal trabecular bone morphology	6.82E-12	213	183	175	0
IMP	mouse	DOID:0050557	congenital_muscular_dystrophy	33	32	Monarch	HP:0010537	Wide cranial sutures	1.00E-11	214	15	15	0
IMP	mouse	DOID:0050557	congenital_muscular_dystrophy	33	32	Monarch	MP:0005599	increased cardiac muscle contractility	1.03E-11	215	55	54	0
IMP	mouse	DOID:0050557	congenital_muscular_dystrophy	33	32	Monarch	MP:0011925	abnormal heart echocardiography feature	1.07E-11	217	62	61	0
IMP	mouse	DOID:0050557	congenital_muscular_dystrophy	33	32	Monarch	MP:0003140	dilated heart atrium	1.07E-11	216	54	54	0
IMP	mouse	DOID:0050557	congenital_muscular_dystrophy	33	32	Monarch	MP:0001038	abnormal cholinergic neuron morphology	1.30E-11	218	13	13	0
IMP	mouse	DOID:0050557	congenital_muscular_dystrophy	33	32	Monarch	MP:0000438	abnormal cranium morphology	1.58E-11	219	200	184	0
IMP	mouse	DOID:0050557	congenital_muscular_dystrophy	33	32	Monarch	MP:0003814	vascular smooth muscle hypoplasia	1.58E-11	220	14	14	0
IMP	mouse	DOID:0050557	congenital_muscular_dystrophy	33	32	Monarch	MP:0002840	abnormal lens fiber morphology	1.63E-11	221	57	54	0
IMP	mouse	DOID:0050557	congenital_muscular_dystrophy	33	32	Monarch	MP:0004231	abnormal calcium ion homeostasis	2.70E-11	223	54	49	0
IMP	mouse	DOID:0050557	congenital_muscular_dystrophy	33	32	Monarch	HP:0002650	Scoliosis	3.18E-11	224	49	38	0
IMP	mouse	DOID:0050557	congenital_muscular_dystrophy	33	32	Monarch	MP:0008140	podocyte foot process effacement	5.61E-11	227	57	55	0
IMP	mouse	DOID:0050557	congenital_muscular_dystrophy	33	32	Monarch	MP:0001319	irregularly shaped pupil	5.91E-11	228	34	32	0
IMP	mouse	DOID:0050557	congenital_muscular_dystrophy	33	32	Monarch	HP:0003196	Short nose	6.23E-11	230	141	129	0
IMP	mouse	DOID:0050557	congenital_muscular_dystrophy	33	32	Monarch	HP:0001679	Abnormal aortic morphology	6.89E-11	231	43	43	0
IMP	mouse	DOID:0050557	congenital_muscular_dystrophy	33	32	Monarch	HP:0001667	Right ventricular hypertrophy	7.56E-11	232	51	49	0
IMP	mouse	DOID:0050557	congenital_muscular_dystrophy	33	32	Monarch	HP:0005133	Right ventricular dilatation	1.00E-10	234	62	61	0
IMP	mouse	DOID:0050557	congenital_muscular_dystrophy	33	32	Monarch	HP:0004322	Short stature	1.12E-10	236	31	29	0
IMP	mouse	DOID:0050557	congenital_muscular_dystrophy	33	32	Monarch	HP:0002758	Osteoarthritis	1.26E-10	238	26	24	0
IMP	mouse	DOID:0050557	congenital_muscular_dystrophy	33	32	Monarch	MP:0006264	decreased systemic arterial systolic blood pressure	1.27E-10	239	49	47	0
IMP	mouse	DOID:0050557	congenital_muscular_dystrophy	33	32	Monarch	HP:0001638	Cardiomyopathy	2.16E-10	242	72	72	0
IMP	mouse	DOID:0050557	congenital_muscular_dystrophy	33	32	Monarch	HP:0002621	Atherosclerosis	2.57E-10	243	17	9	0
IMP	mouse	DOID:0050557	congenital_muscular_dystrophy	33	32	Monarch	HP:0012594	Moderate albuminuria	2.97E-10	245	10	10	0
IMP	mouse	DOID:0050557	congenital_muscular_dystrophy	33	32	Monarch	MP:0008753	abnormal osteocyte morphology	3.63E-10	247	10	10	0
IMP	mouse	DOID:0050557	congenital_muscular_dystrophy	33	32	Monarch	HP:0007485	Absence of subcutaneous fat	3.85E-10	248	21	21	0
IMP	mouse	DOID:0050557	congenital_muscular_dystrophy	33	32	Monarch	HP:0002659	Increased susceptibility to fractures	4.04E-10	249	31	30	0
IMP	mouse	DOID:0050557	congenital_muscular_dystrophy	33	32	Monarch	MP:0004506	abnormal pubis morphology	4.31E-10	250	10	8	0
IMP	mouse	DOID:0050557	congenital_muscular_dystrophy	33	32	Monarch	MP:0004193	abnormal kidney papilla morphology	4.40E-10	252	12	12	0
IMP	mouse	DOID:0050557	congenital_muscular_dystrophy	33	32	Monarch	MP:0002269	muscular atrophy	5.19E-10	253	58	57	0
IMP	mouse	DOID:0050557	congenital_muscular_dystrophy	33	32	Monarch	HP:0002092	Pulmonary arterial hypertension	5.39E-10	255	17	16	0
IMP	mouse	DOID:0050557	congenital_muscular_dystrophy	33	32	Monarch	MP:0013258	abnormal extracellular matrix morphology	5.39E-10	254	12	12	0
IMP	mouse	DOID:0050557	congenital_muscular_dystrophy	33	32	Monarch	MP:0030451	abnormal dentin mineralization	6.65E-10	258	10	9	0
IMP	mouse	DOID:0050557	congenital_muscular_dystrophy	33	32	Monarch	HP:0010438	Abnormal ventricular septum morphology	7.27E-10	260	66	66	0
IMP	mouse	DOID:0050557	congenital_muscular_dystrophy	33	32	Monarch	MP:0003306	small intestinal inflammation	7.27E-10	259	22	21	0
IMP	mouse	DOID:0050557	congenital_muscular_dystrophy	33	32	Monarch	MP:0010725	thin interventricular septum	9.72E-10	262	30	30	0
IMP	mouse	DOID:0050557	congenital_muscular_dystrophy	33	32	Monarch	MP:0005352	small cranium	1.11E-09	263	34	31	0
IMP	mouse	DOID:0050557	congenital_muscular_dystrophy	33	32	Monarch	MP:0008059	abnormal podocyte foot process morphology	1.27E-09	265	23	23	0
IMP	mouse	DOID:0050557	congenital_muscular_dystrophy	33	32	Monarch	MP:0012106	impaired exercise endurance	1.39E-09	266	63	60	0
IMP	mouse	DOID:0050557	congenital_muscular_dystrophy	33	32	Monarch	MP:0003938	abnormal ear development	1.83E-09	267	17	17	0
IMP	mouse	DOID:0050557	congenital_muscular_dystrophy	33	32	Monarch	HP:0000365	Hearing impairment	1.93E-09	269	114	108	0
IMP	mouse	DOID:0050557	congenital_muscular_dystrophy	33	32	Monarch	MP:0003641	small lung	2.00E-09	270	64	62	0
IMP	mouse	DOID:0050557	congenital_muscular_dystrophy	33	32	Monarch	HP:0001254	Lethargy	2.07E-09	271	130	123	0
IMP	mouse	DOID:0050557	congenital_muscular_dystrophy	33	32	Monarch	MP:0004134	abnormal chest morphology	2.62E-09	272	11	10	0
IMP	mouse	DOID:0050557	congenital_muscular_dystrophy	33	32	Monarch	HP:0012243	Abnormal reproductive system morphology	2.73E-09	273	54	49	0
IMP	mouse	DOID:0050557	congenital_muscular_dystrophy	33	32	Monarch	HP:0010700	obsolete Total cataract	3.49E-09	275	17	13	0
IMP	mouse	DOID:0050557	congenital_muscular_dystrophy	33	32	Monarch	MP:0005123	increased circulating growth hormone level	5.14E-09	279	17	17	0
IMP	mouse	DOID:0050557	congenital_muscular_dystrophy	33	32	Monarch	HP:0001707	Abnormal right ventricle morphology	5.25E-09	281	32	31	0
IMP	mouse	DOID:0050557	congenital_muscular_dystrophy	33	32	Monarch	MP:0009932	skin fibrosis	5.32E-09	282	21	18	0
IMP	mouse	DOID:0050557	congenital_muscular_dystrophy	33	32	Monarch	HP:0040162	Orthokeratosis	6.23E-09	283	17	16	0
IMP	mouse	DOID:0050557	congenital_muscular_dystrophy	33	32	Monarch	HP:0000772	Abnormality of the ribs	6.58E-09	284	147	137	0
IMP	mouse	DOID:0050557	congenital_muscular_dystrophy	33	32	Monarch	MP:0002953	thick ventricular wall	7.00E-09	286	80	76	0
IMP	mouse	DOID:0050557	congenital_muscular_dystrophy	33	32	Monarch	MP:0004507	abnormal ischium morphology	7.63E-09	287	11	9	0
IMP	mouse	DOID:0050557	congenital_muscular_dystrophy	33	32	Monarch	HP:0011314	Abnormality of long bone morphology	7.68E-09	288	77	70	0
IMP	mouse	DOID:0050557	congenital_muscular_dystrophy	33	32	Monarch	HP:0000520	Proptosis	7.83E-09	289	21	20	0
IMP	mouse	DOID:0050557	congenital_muscular_dystrophy	33	32	Monarch	HP:0002789	Tachypnea	8.41E-09	290	19	18	0
IMP	mouse	DOID:0050557	congenital_muscular_dystrophy	33	32	Monarch	HP:0000347	Micrognathia	9.14E-09	291	70	67	0
IMP	mouse	DOID:0050557	congenital_muscular_dystrophy	33	32	Monarch	MP:0010551	abnormal coronary vessel morphology	1.06E-08	294	25	25	0
IMP	mouse	DOID:0050557	congenital_muscular_dystrophy	33	32	Monarch	MP:0009247	meteorism	1.22E-08	295	24	21	0
IMP	mouse	DOID:0050557	congenital_muscular_dystrophy	33	32	Monarch	MP:0030279	thin neurocranium	1.25E-08	296	10	10	0
IMP	mouse	DOID:0050557	congenital_muscular_dystrophy	33	32	Monarch	MP:0001613	abnormal vasodilation	1.36E-08	297	30	30	0
IMP	mouse	DOID:0050557	congenital_muscular_dystrophy	33	32	Monarch	MP:0008256	abnormal myometrium morphology	1.67E-08	299	11	11	0
IMP	mouse	DOID:0050557	congenital_muscular_dystrophy	33	32	Monarch	MP:0010392	prolonged QRS complex duration	1.70E-08	300	64	62	0
IMP	mouse	DOID:0050557	congenital_muscular_dystrophy	33	32	Monarch	MP:0004754	abnormal kidney collecting duct morphology	1.76E-08	301	29	29	0
IMP	mouse	DOID:0050557	congenital_muscular_dystrophy	33	32	Monarch	MP:0008853	decreased abdominal adipose tissue amount	1.77E-08	302	25	25	0
IMP	mouse	DOID:0050557	congenital_muscular_dystrophy	33	32	Monarch	MP:0011014	decreased core body temperature	1.85E-08	303	24	24	0
IMP	mouse	DOID:0050557	congenital_muscular_dystrophy	33	32	Monarch	HP:0008609	Morphological abnormality of the middle ear	1.89E-08	304	28	28	0
IMP	mouse	DOID:0050557	congenital_muscular_dystrophy	33	32	Monarch	MP:0002834	decreased heart weight	1.99E-08	305	184	170	0
IMP	mouse	DOID:0050557	congenital_muscular_dystrophy	33	32	Monarch	MP:0000074	abnormal neurocranium morphology	2.21E-08	306	91	79	0
IMP	mouse	DOID:0050557	congenital_muscular_dystrophy	33	32	Monarch	MP:0011168	abnormal fat cell differentiation	2.26E-08	307	21	19	0
IMP	mouse	DOID:0050557	congenital_muscular_dystrophy	33	32	Monarch	HP:0030718	Right atrial enlargement	2.64E-08	308	23	21	0
IMP	mouse	DOID:0050557	congenital_muscular_dystrophy	33	32	Monarch	HP:0002088	Abnormal lung morphology	3.51E-08	309	176	168	0
IMP	mouse	DOID:0050557	congenital_muscular_dystrophy	33	32	Monarch	MP:0030969	increased circulating adiponectin level	3.86E-08	310	23	21	0
IMP	mouse	DOID:0050557	congenital_muscular_dystrophy	33	32	Monarch	MP:0012082	delayed heart development	3.90E-08	311	21	20	0
IMP	mouse	DOID:0050557	congenital_muscular_dystrophy	33	32	Monarch	MP:0004748	increased susceptibility to age-related hearing loss	4.36E-08	314	24	23	0
IMP	mouse	DOID:0050557	congenital_muscular_dystrophy	33	32	Monarch	MP:0005166	decreased susceptibility to injury	4.65E-08	316	94	87	0
IMP	mouse	DOID:0050557	congenital_muscular_dystrophy	33	32	Monarch	MP:0005630	increased lung weight	4.65E-08	315	45	45	0
IMP	mouse	DOID:0050557	congenital_muscular_dystrophy	33	32	Monarch	MP:0004091	abnormal Z line morphology	4.83E-08	317	43	41	0
IMP	mouse	DOID:0050557	congenital_muscular_dystrophy	33	32	Monarch	MP:0001046	abnormal enteric neuron morphology	5.60E-08	318	25	25	0
IMP	mouse	DOID:0050557	congenital_muscular_dystrophy	33	32	Monarch	MP:0005459	decreased percent body fat/body weight	6.31E-08	319	90	82	0
IMP	mouse	DOID:0050557	congenital_muscular_dystrophy	33	32	Monarch	HP:0012592	Albuminuria	6.49E-08	320	82	78	0
IMP	mouse	DOID:0050557	congenital_muscular_dystrophy	33	32	Monarch	MP:0000755	hindlimb paralysis	7.13E-08	321	86	81	0
IMP	mouse	DOID:0050557	congenital_muscular_dystrophy	33	32	Monarch	MP:0005258	ocular hypertension	7.93E-08	323	13	12	0
IMP	mouse	DOID:0050557	congenital_muscular_dystrophy	33	32	Monarch	MP:0000097	short maxilla	9.64E-08	326	49	41	0
IMP	mouse	DOID:0050557	congenital_muscular_dystrophy	33	32	Monarch	HP:0003026	Short long bone	9.83E-08	327	124	109	0
IMP	mouse	DOID:0050557	congenital_muscular_dystrophy	33	32	Monarch	MP:0011682	renal glomerulus cysts	1.43E-07	330	22	22	0
IMP	mouse	DOID:0050557	congenital_muscular_dystrophy	33	32	Monarch	MP:0000013	abnormal adipose tissue distribution	1.49E-07	331	19	17	0
IMP	mouse	DOID:0050557	congenital_muscular_dystrophy	33	32	Monarch	MP:0013631	decreased bone trabecular spacing	1.99E-07	334	17	15	0
IMP	mouse	DOID:0050557	congenital_muscular_dystrophy	33	32	Monarch	HP:0012248	Prolonged PR interval	2.00E-07	335	62	59	0
IMP	mouse	DOID:0050557	congenital_muscular_dystrophy	33	32	Monarch	MP:0000060	delayed bone ossification	2.21E-07	336	93	87	0
IMP	mouse	DOID:0050557	congenital_muscular_dystrophy	33	32	Monarch	MP:0005326	abnormal podocyte morphology	2.50E-07	337	44	44	0
IMP	mouse	DOID:0050557	congenital_muscular_dystrophy	33	32	Monarch	MP:0011697	vacuolated lens	2.53E-07	338	23	20	0
IMP	mouse	DOID:0050557	congenital_muscular_dystrophy	33	32	Monarch	HP:0003270	Abdominal distention	2.75E-07	339	67	62	0
IMP	mouse	DOID:0050557	congenital_muscular_dystrophy	33	32	Monarch	MP:0012362	increased large unstained cell number	2.84E-07	340	17	17	0
IMP	mouse	DOID:0050557	congenital_muscular_dystrophy	33	32	Monarch	HP:0005922	Abnormal hand morphology	3.62E-07	343	79	70	0
IMP	mouse	DOID:0050557	congenital_muscular_dystrophy	33	32	Monarch	MP:0011501	increased glomerular capsule space	4.20E-07	344	21	18	0
IMP	mouse	DOID:0050557	congenital_muscular_dystrophy	33	32	Monarch	HP:0000689	Dental malocclusion	4.29E-07	345	53	46	0
IMP	mouse	DOID:0050557	congenital_muscular_dystrophy	33	32	Monarch	HP:0000135	Hypogonadism	5.41E-07	347	21	20	0
IMP	mouse	DOID:0050557	congenital_muscular_dystrophy	33	32	Monarch	MP:0004024	aneuploidy	6.37E-07	349	56	55	0
IMP	mouse	DOID:0050557	congenital_muscular_dystrophy	33	32	Monarch	MP:0011409	increased renal glomerulus basement membrane thickness	6.51E-07	350	37	36	0
IMP	mouse	DOID:0050557	congenital_muscular_dystrophy	33	32	Monarch	MP:0001850	increased susceptibility to otitis media	7.32E-07	351	32	31	0
IMP	mouse	DOID:0050557	congenital_muscular_dystrophy	33	32	Monarch	MP:0002843	decreased systemic arterial blood pressure	7.92E-07	353	37	35	0
IMP	mouse	DOID:0050557	congenital_muscular_dystrophy	33	32	Monarch	HP:0004756	Ventricular tachycardia	9.21E-07	356	21	21	0
BioGRID	worm	DOID:0050557	congenital_muscular_dystrophy	31	16	GO	GO:0045214	sarcomere organization	1.54E-44	1	10	7	0
BioGRID	worm	DOID:0050557	congenital_muscular_dystrophy	31	16	GO	GO:0030239	myofibril assembly	7.90E-26	2	23	15	0
BioGRID	worm	DOID:0050557	congenital_muscular_dystrophy	31	16	GO	GO:0055002	striated muscle cell development	2.45E-25	4	26	18	0
BioGRID	worm	DOID:0050557	congenital_muscular_dystrophy	31	16	GO	GO:0055001	muscle cell development	2.45E-25	3	26	18	0
BioGRID	worm	DOID:0050557	congenital_muscular_dystrophy	31	16	GO	GO:0010927	cellular component assembly involved in morphogenesis	6.00E-25	5	24	16	0
BioGRID	worm	DOID:0050557	congenital_muscular_dystrophy	31	16	GO	GO:0031032	actomyosin structure organization	6.00E-25	6	24	15	0
BioGRID	worm	DOID:0050557	congenital_muscular_dystrophy	31	16	GO	GO:0051146	striated muscle cell differentiation	1.77E-24	7	27	19	0
BioGRID	worm	DOID:0050557	congenital_muscular_dystrophy	31	16	GO	GO:0042692	muscle cell differentiation	4.68E-18	8	35	27	0
BioGRID	worm	DOID:0050557	congenital_muscular_dystrophy	31	16	GO	GO:0061061	muscle structure development	9.38E-14	10	56	46	0
BioGRID	worm	DOID:0050557	congenital_muscular_dystrophy	31	16	GO	GO:0055065	metal ion homeostasis	9.38E-14	9	10	10	0
BioGRID	worm	DOID:0050557	congenital_muscular_dystrophy	31	16	GO	GO:0030036	actin cytoskeleton organization	1.91E-12	11	61	48	0
BioGRID	worm	DOID:0050557	congenital_muscular_dystrophy	31	16	GO	GO:0097435	supramolecular fiber organization	1.99E-12	12	62	42	0
BioGRID	worm	DOID:0050557	congenital_muscular_dystrophy	31	16	GO	GO:0030029	actin filament-based process	5.05E-12	14	64	51	0
BioGRID	worm	DOID:0050557	congenital_muscular_dystrophy	31	16	GO	GO:0048646	anatomical structure formation involved in morphogenesis	1.81E-11	15	65	50	0
BioGRID	worm	DOID:0050557	congenital_muscular_dystrophy	31	16	GO	GO:0098771	inorganic ion homeostasis	2.45E-07	20	18	18	0
BioGRID	worm	DOID:0050557	congenital_muscular_dystrophy	31	16	GO	GO:0050801	ion homeostasis	2.45E-07	18	18	18	0
BioGRID	worm	DOID:0050557	congenital_muscular_dystrophy	31	16	GO	GO:0055080	cation homeostasis	2.45E-07	19	18	18	0
BioGRID	worm	DOID:0050557	congenital_muscular_dystrophy	31	16	GO	GO:0090257	regulation of muscle system process	3.30E-07	22	15	13	0
BioGRID	worm	DOID:0050557	congenital_muscular_dystrophy	31	16	GO	GO:0006937	regulation of muscle contraction	3.30E-07	21	15	13	0
BioGRID	worm	DOID:0050557	congenital_muscular_dystrophy	31	16	GO	GO:0060297	regulation of sarcomere organization	9.58E-07	24	10	10	0
BioGRID	worm	DOID:0050557	congenital_muscular_dystrophy	31	16	GO	GO:0051153	regulation of striated muscle cell differentiation	9.58E-07	23	10	10	0
BioGRID	worm	DOID:0050557	congenital_muscular_dystrophy	31	16	Monarch	WBPhenotype:0000904	muscle cell morphology variant	7.40E-29	1	18	13	0
BioGRID	worm	DOID:0050557	congenital_muscular_dystrophy	31	16	Monarch	WBPhenotype:0000352	backing uncoordinated	6.01E-24	2	10	7	0
BioGRID	worm	DOID:0050557	congenital_muscular_dystrophy	31	16	Monarch	WBPhenotype:0000553	muscle birefringence variant	3.69E-22	3	14	10	0
BioGRID	worm	DOID:0050557	congenital_muscular_dystrophy	31	16	Monarch	WBPhenotype:0000604	nervous system morphology variant	2.60E-20	4	10	7	0
BioGRID	worm	DOID:0050557	congenital_muscular_dystrophy	31	16	Monarch	WBPhenotype:0000781	body wall muscle thin filament variant	8.37E-19	5	11	6	0
BioGRID	worm	DOID:0050557	congenital_muscular_dystrophy	31	16	Monarch	WBPhenotype:0000709	pharyngeal morphology variant	1.56E-16	6	28	21	0
BioGRID	worm	DOID:0050557	congenital_muscular_dystrophy	31	16	Monarch	WBPhenotype:0000926	body wall muscle morphology variant	2.21E-16	7	27	21	0
BioGRID	worm	DOID:0050557	congenital_muscular_dystrophy	31	16	Monarch	WBPhenotype:0000072	body morphology variant	8.59E-16	8	22	20	0
BioGRID	worm	DOID:0050557	congenital_muscular_dystrophy	31	16	Monarch	WBPhenotype:0000651	constipated	2.64E-15	9	22	17	0
BioGRID	worm	DOID:0050557	congenital_muscular_dystrophy	31	16	Monarch	WBPhenotype:0001395	body vacuole	2.33E-12	10	25	15	0
BioGRID	worm	DOID:0050557	congenital_muscular_dystrophy	31	16	Monarch	WBPhenotype:0000644	paralyzed	1.61E-08	12	103	77	0
BioGRID	worm	DOID:0050557	congenital_muscular_dystrophy	31	16	Monarch	WBPhenotype:0000843	male mating efficiency reduced	7.07E-08	13	32	29	0
IMP	worm	DOID:0050557	congenital_muscular_dystrophy	33	21	GO	GO:0051155	positive regulation of striated muscle cell differentiation	3.18E-60	1	12	12	0
IMP	worm	DOID:0050557	congenital_muscular_dystrophy	33	21	GO	GO:0051149	positive regulation of muscle cell differentiation	3.18E-60	3	12	12	0
IMP	worm	DOID:0050557	congenital_muscular_dystrophy	33	21	GO	GO:0060298	positive regulation of sarcomere organization	3.18E-60	2	12	12	0
IMP	worm	DOID:0050557	congenital_muscular_dystrophy	33	21	GO	GO:1902903	regulation of supramolecular fiber organization	6.10E-60	4	31	27	0
IMP	worm	DOID:0050557	congenital_muscular_dystrophy	33	21	GO	GO:0060297	regulation of sarcomere organization	1.04E-58	5	13	13	0
IMP	worm	DOID:0050557	congenital_muscular_dystrophy	33	21	GO	GO:0051153	regulation of striated muscle cell differentiation	2.61E-57	6	14	14	0
IMP	worm	DOID:0050557	congenital_muscular_dystrophy	33	21	GO	GO:0032956	regulation of actin cytoskeleton organization	2.00E-50	7	36	34	0
IMP	worm	DOID:0050557	congenital_muscular_dystrophy	33	21	GO	GO:0051147	regulation of muscle cell differentiation	2.02E-48	8	16	16	0
IMP	worm	DOID:0050557	congenital_muscular_dystrophy	33	21	GO	GO:0110020	regulation of actomyosin structure organization	2.32E-45	9	16	16	0
IMP	worm	DOID:0050557	congenital_muscular_dystrophy	33	21	GO	GO:0032970	regulation of actin filament-based process	1.14E-42	10	42	38	0
IMP	worm	DOID:0050557	congenital_muscular_dystrophy	33	21	GO	GO:0045933	positive regulation of muscle contraction	1.34E-41	11	14	12	0
IMP	worm	DOID:0050557	congenital_muscular_dystrophy	33	21	GO	GO:1902905	positive regulation of supramolecular fiber organization	7.06E-40	12	20	19	0
IMP	worm	DOID:0050557	congenital_muscular_dystrophy	33	21	GO	GO:0030036	actin cytoskeleton organization	1.01E-29	14	68	54	0
IMP	worm	DOID:0050557	congenital_muscular_dystrophy	33	21	GO	GO:0030029	actin filament-based process	1.23E-29	15	72	58	0
IMP	worm	DOID:0050557	congenital_muscular_dystrophy	33	21	GO	GO:0051495	positive regulation of cytoskeleton organization	1.20E-27	16	27	24	0
IMP	worm	DOID:0050557	congenital_muscular_dystrophy	33	21	GO	GO:0090257	regulation of muscle system process	6.49E-27	17	47	35	0
IMP	worm	DOID:0050557	congenital_muscular_dystrophy	33	21	GO	GO:0006937	regulation of muscle contraction	6.49E-27	18	47	35	0
IMP	worm	DOID:0050557	congenital_muscular_dystrophy	33	21	GO	GO:1902117	positive regulation of organelle assembly	4.39E-24	24	26	23	0
IMP	worm	DOID:0050557	congenital_muscular_dystrophy	33	21	GO	GO:0030833	regulation of actin filament polymerization	1.40E-23	28	11	9	0
IMP	worm	DOID:0050557	congenital_muscular_dystrophy	33	21	GO	GO:0008064	regulation of actin polymerization or depolymerization	1.40E-23	27	11	9	0
IMP	worm	DOID:0050557	congenital_muscular_dystrophy	33	21	GO	GO:0110053	regulation of actin filament organization	1.40E-23	26	11	9	0
IMP	worm	DOID:0050557	congenital_muscular_dystrophy	33	21	GO	GO:0030832	regulation of actin filament length	1.40E-23	25	11	9	0
IMP	worm	DOID:0050557	congenital_muscular_dystrophy	33	21	GO	GO:0031034	myosin filament assembly	3.08E-23	29	10	5	0
IMP	worm	DOID:0050557	congenital_muscular_dystrophy	33	21	GO	GO:0031033	myosin filament organization	3.08E-23	30	10	5	0
IMP	worm	DOID:0050557	congenital_muscular_dystrophy	33	21	GO	GO:0042338	cuticle development involved in collagen and cuticulin-based cuticle molting cycle	4.06E-21	32	25	20	0
IMP	worm	DOID:0050557	congenital_muscular_dystrophy	33	21	GO	GO:0010927	cellular component assembly involved in morphogenesis	7.06E-21	33	27	19	0
IMP	worm	DOID:0050557	congenital_muscular_dystrophy	33	21	GO	GO:0030239	myofibril assembly	1.29E-20	34	26	18	0
IMP	worm	DOID:0050557	congenital_muscular_dystrophy	33	21	GO	GO:0031032	actomyosin structure organization	1.88E-20	35	27	18	0
IMP	worm	DOID:0050557	congenital_muscular_dystrophy	33	21	GO	GO:0045214	sarcomere organization	5.51E-19	40	11	8	0
IMP	worm	DOID:0050557	congenital_muscular_dystrophy	33	21	GO	GO:0032271	regulation of protein polymerization	2.79E-17	42	15	12	0
IMP	worm	DOID:0050557	congenital_muscular_dystrophy	33	21	GO	GO:0051098	regulation of binding	3.12E-17	43	11	7	0
IMP	worm	DOID:0050557	congenital_muscular_dystrophy	33	21	GO	GO:0010720	positive regulation of cell development	4.60E-17	44	73	60	0
IMP	worm	DOID:0050557	congenital_muscular_dystrophy	33	21	GO	GO:0043244	regulation of protein complex disassembly	7.88E-17	45	12	10	0
IMP	worm	DOID:0050557	congenital_muscular_dystrophy	33	21	GO	GO:0097435	supramolecular fiber organization	8.26E-17	46	73	51	0
IMP	worm	DOID:0050557	congenital_muscular_dystrophy	33	21	GO	GO:0055002	striated muscle cell development	2.03E-16	49	31	21	0
IMP	worm	DOID:0050557	congenital_muscular_dystrophy	33	21	GO	GO:0055001	muscle cell development	2.03E-16	48	31	21	0
IMP	worm	DOID:0050557	congenital_muscular_dystrophy	33	21	GO	GO:0051146	striated muscle cell differentiation	4.26E-16	50	32	22	0
IMP	worm	DOID:0050557	congenital_muscular_dystrophy	33	21	GO	GO:0042335	cuticle development	9.39E-16	51	41	32	0
IMP	worm	DOID:0050557	congenital_muscular_dystrophy	33	21	GO	GO:0051493	regulation of cytoskeleton organization	2.50E-15	52	83	66	0
IMP	worm	DOID:0050557	congenital_muscular_dystrophy	33	21	GO	GO:0061061	muscle structure development	3.57E-15	54	71	57	0
IMP	worm	DOID:0050557	congenital_muscular_dystrophy	33	21	GO	GO:0044087	regulation of cellular component biogenesis	1.26E-14	55	101	78	0
IMP	worm	DOID:0050557	congenital_muscular_dystrophy	33	21	GO	GO:0044089	positive regulation of cellular component biogenesis	1.42E-14	56	49	42	0
IMP	worm	DOID:0050557	congenital_muscular_dystrophy	33	21	GO	GO:0040002	collagen and cuticulin-based cuticle development	2.41E-14	57	38	30	0
IMP	worm	DOID:0050557	congenital_muscular_dystrophy	33	21	GO	GO:0045597	positive regulation of cell differentiation	1.72E-13	58	87	71	0
IMP	worm	DOID:0050557	congenital_muscular_dystrophy	33	21	GO	GO:0060179	male mating behavior	3.34E-13	59	18	14	0
IMP	worm	DOID:0050557	congenital_muscular_dystrophy	33	21	GO	GO:1902115	regulation of organelle assembly	7.31E-13	60	46	38	0
IMP	worm	DOID:0050557	congenital_muscular_dystrophy	33	21	GO	GO:0007015	actin filament organization	2.72E-12	61	30	24	0
IMP	worm	DOID:0050557	congenital_muscular_dystrophy	33	21	GO	GO:0042692	muscle cell differentiation	1.97E-11	64	43	33	0
IMP	worm	DOID:0050557	congenital_muscular_dystrophy	33	21	GO	GO:0043254	regulation of protein complex assembly	8.35E-11	65	22	15	0
IMP	worm	DOID:0050557	congenital_muscular_dystrophy	33	21	GO	GO:0051782	negative regulation of cell division	4.31E-10	66	10	7	0
IMP	worm	DOID:0050557	congenital_muscular_dystrophy	33	21	GO	GO:0030534	adult behavior	8.51E-10	67	15	10	0
IMP	worm	DOID:0050557	congenital_muscular_dystrophy	33	21	GO	GO:0019932	second-messenger-mediated signaling	1.66E-09	68	14	10	0
IMP	worm	DOID:0050557	congenital_muscular_dystrophy	33	21	GO	GO:0003012	muscle system process	1.79E-09	70	14	13	0
IMP	worm	DOID:0050557	congenital_muscular_dystrophy	33	21	GO	GO:0006936	muscle contraction	1.79E-09	69	14	13	0
IMP	worm	DOID:0050557	congenital_muscular_dystrophy	33	21	GO	GO:0010638	positive regulation of organelle organization	2.96E-09	71	60	51	0
IMP	worm	DOID:0050557	congenital_muscular_dystrophy	33	21	GO	GO:0007617	mating behavior	3.92E-09	72	25	20	0
IMP	worm	DOID:0050557	congenital_muscular_dystrophy	33	21	GO	GO:0060284	regulation of cell development	3.49E-08	80	146	123	0
IMP	worm	DOID:0050557	congenital_muscular_dystrophy	33	21	GO	GO:0007618	mating	3.71E-08	81	28	21	0
IMP	worm	DOID:0050557	congenital_muscular_dystrophy	33	21	GO	GO:0051494	negative regulation of cytoskeleton organization	3.78E-08	82	20	16	0
IMP	worm	DOID:0050557	congenital_muscular_dystrophy	33	21	GO	GO:0018996	molting cycle, collagen and cuticulin-based cuticle	4.23E-08	84	83	65	0
IMP	worm	DOID:0050557	congenital_muscular_dystrophy	33	21	GO	GO:0042303	molting cycle	4.62E-08	85	86	68	0
IMP	worm	DOID:0050557	congenital_muscular_dystrophy	33	21	GO	GO:0007626	locomotory behavior	2.86E-07	86	41	29	0
IMP	worm	DOID:0050557	congenital_muscular_dystrophy	33	21	GO	GO:0022603	regulation of anatomical structure morphogenesis	3.79E-07	88	135	115	0
IMP	worm	DOID:0050557	congenital_muscular_dystrophy	33	21	GO	GO:0022412	cellular process involved in reproduction in multicellular organism	5.29E-07	94	163	121	0
IMP	worm	DOID:0050557	congenital_muscular_dystrophy	33	21	GO	GO:0018107	peptidyl-threonine phosphorylation	6.82E-07	89	14	13	0
IMP	worm	DOID:0050557	congenital_muscular_dystrophy	33	21	GO	GO:0048285	organelle fission	7.61E-07	93	131	85	0
IMP	worm	DOID:0050557	congenital_muscular_dystrophy	33	21	GO	GO:0043050	pharyngeal pumping	9.13E-07	90	16	14	0
IMP	worm	DOID:0050557	congenital_muscular_dystrophy	33	21	GO	GO:0000280	nuclear division	9.62E-07	92	128	82	0
IMP	worm	DOID:0050557	congenital_muscular_dystrophy	33	21	Monarch	WBPhenotype:0001852	antihelmintic response variant	5.65E-56	1	12	9	0
IMP	worm	DOID:0050557	congenital_muscular_dystrophy	33	21	Monarch	WBPhenotype:0000509	sperm pseudopod variant	9.73E-44	2	16	9	0
IMP	worm	DOID:0050557	congenital_muscular_dystrophy	33	21	Monarch	WBPhenotype:0000644	paralyzed	4.43E-36	4	156	117	0
IMP	worm	DOID:0050557	congenital_muscular_dystrophy	33	21	Monarch	WBPhenotype:0000053	paralyzed arrested elongation two fold	5.66E-29	5	25	22	0
IMP	worm	DOID:0050557	congenital_muscular_dystrophy	33	21	Monarch	WBPhenotype:0000926	body wall muscle morphology variant	2.71E-28	7	36	29	0
IMP	worm	DOID:0050557	congenital_muscular_dystrophy	33	21	Monarch	WBPhenotype:0000553	muscle birefringence variant	2.71E-28	6	19	15	0
IMP	worm	DOID:0050557	congenital_muscular_dystrophy	33	21	Monarch	WBPhenotype:0000904	muscle cell morphology variant	7.94E-22	8	22	17	0
IMP	worm	DOID:0050557	congenital_muscular_dystrophy	33	21	Monarch	WBPhenotype:0000782	body wall muscle thick filament variant	1.86E-20	9	10	6	0
IMP	worm	DOID:0050557	congenital_muscular_dystrophy	33	21	Monarch	WBPhenotype:0001517	annulae morphology variant	8.00E-20	10	31	20	0
IMP	worm	DOID:0050557	congenital_muscular_dystrophy	33	21	Monarch	WBPhenotype:0000088	body muscle displaced	1.32E-19	11	12	10	0
IMP	worm	DOID:0050557	congenital_muscular_dystrophy	33	21	Monarch	WBPhenotype:0000421	levamisole resistant	1.38E-18	12	30	24	0
IMP	worm	DOID:0050557	congenital_muscular_dystrophy	33	21	Monarch	WBPhenotype:0000035	larval body morphology variant	2.73E-16	13	13	10	0
IMP	worm	DOID:0050557	congenital_muscular_dystrophy	33	21	Monarch	WBPhenotype:0004006	post hermaphrodite contact variant	5.19E-16	14	10	10	0
IMP	worm	DOID:0050557	congenital_muscular_dystrophy	33	21	Monarch	WBPhenotype:0001516	helical cuticle	6.31E-13	17	11	7	0
IMP	worm	DOID:0050557	congenital_muscular_dystrophy	33	21	Monarch	WBPhenotype:0001213	locomotion reduced	1.16E-12	18	73	62	0
IMP	worm	DOID:0050557	congenital_muscular_dystrophy	33	21	Monarch	WBPhenotype:0001354	actin cytoskeleton filament morphology phenotype	2.56E-12	20	22	9	0
IMP	worm	DOID:0050557	congenital_muscular_dystrophy	33	21	Monarch	WBPhenotype:0001206	movement variant	4.37E-12	22	15	11	0
IMP	worm	DOID:0050557	congenital_muscular_dystrophy	33	21	Monarch	WBPhenotype:0000901	gland cell morphology variant	8.83E-12	23	10	8	0
IMP	worm	DOID:0050557	congenital_muscular_dystrophy	33	21	Monarch	WBPhenotype:0001212	cuticle fragile	1.27E-11	24	18	12	0
IMP	worm	DOID:0050557	congenital_muscular_dystrophy	33	21	Monarch	WBPhenotype:0000501	left handed roller	1.66E-11	25	10	6	0
IMP	worm	DOID:0050557	congenital_muscular_dystrophy	33	21	Monarch	WBPhenotype:0000586	bleach hypersensitive	2.59E-11	26	10	6	0
IMP	worm	DOID:0050557	congenital_muscular_dystrophy	33	21	Monarch	WBPhenotype:0001209	skiddy	6.41E-11	27	12	9	0
IMP	worm	DOID:0050557	congenital_muscular_dystrophy	33	21	Monarch	ZP:0012861	actin cytoskeleton organization process quality, abnormal	2.00E-10	28	22	16	0
IMP	worm	DOID:0050557	congenital_muscular_dystrophy	33	21	Monarch	WBPhenotype:0000547	starved	5.09E-10	29	13	9	0
IMP	worm	DOID:0050557	congenital_muscular_dystrophy	33	21	Monarch	WBPhenotype:0000704	excretory canal morphology variant	9.16E-10	30	30	23	0
IMP	worm	DOID:0050557	congenital_muscular_dystrophy	33	21	Monarch	WBPhenotype:0000781	body wall muscle thin filament variant	2.83E-09	31	12	7	0
IMP	worm	DOID:0050557	congenital_muscular_dystrophy	33	21	Monarch	WBPhenotype:0001411	cuticle carbohydrate surface variant	3.31E-09	32	13	11	0
IMP	worm	DOID:0050557	congenital_muscular_dystrophy	33	21	Monarch	ZP:0019910	ovulation process quality, abnormal	5.01E-09	33	27	20	0
IMP	worm	DOID:0050557	congenital_muscular_dystrophy	33	21	Monarch	WBPhenotype:0000645	roller	1.31E-08	34	32	21	0
IMP	worm	DOID:0050557	congenital_muscular_dystrophy	33	21	Monarch	WBPhenotype:0001930	muscle arm development defective	1.39E-08	35	19	14	0
IMP	worm	DOID:0050557	congenital_muscular_dystrophy	33	21	Monarch	WBPhenotype:0001018	cytokinesis variant emb	2.05E-08	36	56	44	0
IMP	worm	DOID:0050557	congenital_muscular_dystrophy	33	21	Monarch	WBPhenotype:0001202	nicotine hypersensitive	7.55E-08	37	51	34	0
IMP	worm	DOID:0050557	congenital_muscular_dystrophy	33	21	Monarch	WBPhenotype:0001569	body wall muscle myosin organization defective	9.59E-08	38	141	98	0
IMP	worm	DOID:0050557	congenital_muscular_dystrophy	33	21	Monarch	WBPhenotype:0002285	head bend angle decreased	1.19E-07	39	16	9	0
IMP	worm	DOID:0050557	congenital_muscular_dystrophy	33	21	Monarch	WBPhenotype:0002355	increased susceptibility to bacterial pathogens	1.93E-07	40	17	13	0
IMP	worm	DOID:0050557	congenital_muscular_dystrophy	33	21	Monarch	WBPhenotype:0001412	alae morphology variant	3.65E-07	41	40	25	0
IMP	worm	DOID:0050557	congenital_muscular_dystrophy	33	21	Monarch	ZP:0003267	muscle attachment process quality, abnormal	3.93E-07	42	18	6	0
BioGRID	yeast	DOID:0050557	congenital_muscular_dystrophy	31	10	GO	GO:0000915	actomyosin contractile ring assembly	6.63E-46	11	10	8	0
BioGRID	yeast	DOID:0050557	congenital_muscular_dystrophy	31	10	GO	GO:0000912	assembly of actomyosin apparatus involved in cytokinesis	6.63E-46	10	10	8	0
BioGRID	yeast	DOID:0050557	congenital_muscular_dystrophy	31	10	GO	GO:0031032	actomyosin structure organization	5.41E-39	13	13	11	0
BioGRID	yeast	DOID:0050557	congenital_muscular_dystrophy	31	10	GO	GO:0044837	actomyosin contractile ring organization	5.41E-39	12	13	11	0
BioGRID	yeast	DOID:0050557	congenital_muscular_dystrophy	31	10	GO	GO:1902410	mitotic cytokinetic process	5.92E-30	14	11	7	0
BioGRID	yeast	DOID:0050557	congenital_muscular_dystrophy	31	10	GO	GO:0061572	actin filament bundle organization	1.75E-20	18	16	10	0
BioGRID	yeast	DOID:0050557	congenital_muscular_dystrophy	31	10	GO	GO:0051017	actin filament bundle assembly	1.75E-20	19	16	10	0
BioGRID	yeast	DOID:0050557	congenital_muscular_dystrophy	31	10	GO	GO:0032506	cytokinetic process	7.64E-20	20	28	21	0
BioGRID	yeast	DOID:0050557	congenital_muscular_dystrophy	31	10	GO	GO:0000011	vacuole inheritance	3.24E-19	21	18	17	0
BioGRID	yeast	DOID:0050557	congenital_muscular_dystrophy	31	10	GO	GO:0030865	cortical cytoskeleton organization	1.75E-18	23	28	21	0
BioGRID	yeast	DOID:0050557	congenital_muscular_dystrophy	31	10	GO	GO:0030866	cortical actin cytoskeleton organization	1.75E-18	24	28	21	0
BioGRID	yeast	DOID:0050557	congenital_muscular_dystrophy	31	10	GO	GO:0007118	budding cell apical bud growth	3.29E-18	25	20	12	0
BioGRID	yeast	DOID:0050557	congenital_muscular_dystrophy	31	10	GO	GO:0000001	mitochondrion inheritance	8.32E-13	32	28	19	0
BioGRID	yeast	DOID:0050557	congenital_muscular_dystrophy	31	10	GO	GO:0048311	mitochondrion distribution	8.32E-13	33	28	19	0
BioGRID	yeast	DOID:0050557	congenital_muscular_dystrophy	31	10	GO	GO:0008298	intracellular mRNA localization	8.32E-13	31	26	19	0
BioGRID	yeast	DOID:0050557	congenital_muscular_dystrophy	31	10	GO	GO:0051646	mitochondrion localization	1.51E-11	35	32	21	0
BioGRID	yeast	DOID:0050557	congenital_muscular_dystrophy	31	10	GO	GO:0007117	budding cell bud growth	1.87E-11	36	32	22	0
BioGRID	yeast	DOID:0050557	congenital_muscular_dystrophy	31	10	GO	GO:0048308	organelle inheritance	1.93E-09	42	58	42	0
BioGRID	yeast	DOID:0050557	congenital_muscular_dystrophy	31	10	GO	GO:0000910	cytokinesis	2.41E-08	43	68	43	0
BioGRID	yeast	DOID:0050557	congenital_muscular_dystrophy	31	10	GO	GO:0007114	cell budding	7.52E-08	44	55	39	0
BioGRID	yeast	DOID:0050557	congenital_muscular_dystrophy	31	10	GO	GO:0019954	asexual reproduction	7.52E-08	45	55	39	0
BioGRID	yeast	DOID:0050557	congenital_muscular_dystrophy	31	10	GO	GO:0061640	cytoskeleton-dependent cytokinesis	8.08E-08	46	62	40	0
BioGRID	yeast	DOID:0050557	congenital_muscular_dystrophy	31	10	GO	GO:0007015	actin filament organization	9.37E-08	47	45	36	0
BioGRID	yeast	DOID:0050557	congenital_muscular_dystrophy	31	10	GO	GO:0006887	exocytosis	9.57E-08	48	40	35	0
IMP	yeast	DOID:0050557	congenital_muscular_dystrophy	33	10	GO	GO:0000912	assembly of actomyosin apparatus involved in cytokinesis	2.82E-118	1	10	8	0
IMP	yeast	DOID:0050557	congenital_muscular_dystrophy	33	10	GO	GO:0000915	actomyosin contractile ring assembly	2.82E-118	2	10	8	0
IMP	yeast	DOID:0050557	congenital_muscular_dystrophy	33	10	GO	GO:0044837	actomyosin contractile ring organization	5.29E-100	3	13	11	0
IMP	yeast	DOID:0050557	congenital_muscular_dystrophy	33	10	GO	GO:0031032	actomyosin structure organization	5.29E-100	4	13	11	0
IMP	yeast	DOID:0050557	congenital_muscular_dystrophy	33	10	GO	GO:1902410	mitotic cytokinetic process	7.86E-89	5	11	7	0
IMP	yeast	DOID:0050557	congenital_muscular_dystrophy	33	10	GO	GO:0000011	vacuole inheritance	2.75E-70	9	18	17	0
IMP	yeast	DOID:0050557	congenital_muscular_dystrophy	33	10	GO	GO:0007118	budding cell apical bud growth	5.62E-65	10	20	12	0
IMP	yeast	DOID:0050557	congenital_muscular_dystrophy	33	10	GO	GO:0051017	actin filament bundle assembly	7.18E-61	12	16	10	0
IMP	yeast	DOID:0050557	congenital_muscular_dystrophy	33	10	GO	GO:0061572	actin filament bundle organization	7.18E-61	11	16	10	0
IMP	yeast	DOID:0050557	congenital_muscular_dystrophy	33	10	GO	GO:0032506	cytokinetic process	1.23E-60	13	28	21	0
IMP	yeast	DOID:0050557	congenital_muscular_dystrophy	33	10	GO	GO:0000001	mitochondrion inheritance	4.40E-51	14	28	19	0
IMP	yeast	DOID:0050557	congenital_muscular_dystrophy	33	10	GO	GO:0048311	mitochondrion distribution	4.40E-51	15	28	19	0
IMP	yeast	DOID:0050557	congenital_muscular_dystrophy	33	10	GO	GO:0030866	cortical actin cytoskeleton organization	1.21E-45	17	28	21	0
IMP	yeast	DOID:0050557	congenital_muscular_dystrophy	33	10	GO	GO:0030865	cortical cytoskeleton organization	1.21E-45	16	28	21	0
IMP	yeast	DOID:0050557	congenital_muscular_dystrophy	33	10	GO	GO:0007117	budding cell bud growth	2.02E-44	18	32	22	0
IMP	yeast	DOID:0050557	congenital_muscular_dystrophy	33	10	GO	GO:0051646	mitochondrion localization	7.56E-44	19	32	21	0
IMP	yeast	DOID:0050557	congenital_muscular_dystrophy	33	10	GO	GO:0008298	intracellular mRNA localization	1.40E-43	20	26	19	0
IMP	yeast	DOID:0050557	congenital_muscular_dystrophy	33	10	GO	GO:0006887	exocytosis	5.59E-41	21	40	35	0
IMP	yeast	DOID:0050557	congenital_muscular_dystrophy	33	10	GO	GO:0007114	cell budding	1.97E-34	23	55	39	0
IMP	yeast	DOID:0050557	congenital_muscular_dystrophy	33	10	GO	GO:0019954	asexual reproduction	1.97E-34	22	55	39	0
IMP	yeast	DOID:0050557	congenital_muscular_dystrophy	33	10	GO	GO:0000910	cytokinesis	4.44E-33	27	68	43	0
IMP	yeast	DOID:0050557	congenital_muscular_dystrophy	33	10	GO	GO:0032940	secretion by cell	4.44E-33	28	48	38	0
IMP	yeast	DOID:0050557	congenital_muscular_dystrophy	33	10	GO	GO:0046903	secretion	4.44E-33	29	48	38	0
IMP	yeast	DOID:0050557	congenital_muscular_dystrophy	33	10	GO	GO:0030010	establishment of cell polarity	2.39E-30	31	65	35	0
IMP	yeast	DOID:0050557	congenital_muscular_dystrophy	33	10	GO	GO:0140352	export from cell	2.19E-29	32	54	44	0
IMP	yeast	DOID:0050557	congenital_muscular_dystrophy	33	10	GO	GO:0061640	cytoskeleton-dependent cytokinesis	6.42E-29	33	62	40	0
IMP	yeast	DOID:0050557	congenital_muscular_dystrophy	33	10	GO	GO:0048308	organelle inheritance	1.88E-28	35	58	42	0
IMP	yeast	DOID:0050557	congenital_muscular_dystrophy	33	10	GO	GO:0007015	actin filament organization	2.20E-28	36	45	36	0
IMP	yeast	DOID:0050557	congenital_muscular_dystrophy	33	10	GO	GO:0000281	mitotic cytokinesis	1.44E-24	37	57	35	0
IMP	yeast	DOID:0050557	congenital_muscular_dystrophy	33	10	GO	GO:0097435	supramolecular fiber organization	1.48E-23	38	54	44	0
IMP	yeast	DOID:0050557	congenital_muscular_dystrophy	33	10	GO	GO:0051301	cell division	4.40E-23	39	105	69	0
IMP	yeast	DOID:0050557	congenital_muscular_dystrophy	33	10	GO	GO:0030029	actin filament-based process	5.90E-22	40	97	72	0
IMP	yeast	DOID:0050557	congenital_muscular_dystrophy	33	10	GO	GO:0007163	establishment or maintenance of cell polarity	4.01E-21	41	98	60	0
IMP	yeast	DOID:0050557	congenital_muscular_dystrophy	33	10	GO	GO:0030036	actin cytoskeleton organization	2.20E-18	43	92	68	0
IMP	yeast	DOID:0050557	congenital_muscular_dystrophy	33	10	GO	GO:0007033	vacuole organization	6.62E-16	46	77	54	0
IMP	yeast	DOID:0050557	congenital_muscular_dystrophy	33	10	GO	GO:0007010	cytoskeleton organization	1.75E-13	48	196	133	0
IMP	yeast	DOID:0050557	congenital_muscular_dystrophy	33	10	GO	GO:0040007	growth	7.29E-13	50	112	68	0
IMP	yeast	DOID:0050557	congenital_muscular_dystrophy	33	10	GO	GO:0051640	organelle localization	5.55E-11	51	168	116	0
IMP	yeast	DOID:0050557	congenital_muscular_dystrophy	33	10	GO	GO:0030838	positive regulation of actin filament polymerization	1.03E-08	58	12	9	0
IMP	yeast	DOID:0050557	congenital_muscular_dystrophy	33	10	GO	GO:0006403	RNA localization	1.47E-08	61	151	120	0
IMP	yeast	DOID:0050557	congenital_muscular_dystrophy	33	10	GO	GO:0032505	reproduction of a single-celled organism	1.74E-08	62	180	98	0
IMP	yeast	DOID:0050557	congenital_muscular_dystrophy	33	10	GO	GO:0016049	cell growth	1.36E-07	64	53	30	0
IMP	yeast	DOID:0050557	congenital_muscular_dystrophy	33	10	Monarch	MONARCH:APO_0000027APO_0000005	filamentous growth:absent	1.04E-12	1	21	12	0
BioGRID	fish	DOID:0060159	organic_acidemia	26	0	GO	GO:0070121	Kupffer's vesicle development	8.56E-13	1	13	9	0
BioGRID	fish	DOID:0060159	organic_acidemia	26	0	GO	GO:0051649	establishment of localization in cell	8.56E-13	2	13	9	0
BioGRID	fish	DOID:0060159	organic_acidemia	26	0	GO	GO:0051656	establishment of organelle localization	9.28E-13	4	11	9	0
BioGRID	fish	DOID:0060159	organic_acidemia	26	0	GO	GO:0051640	organelle localization	9.28E-13	3	11	9	0
BioGRID	fish	DOID:0060159	organic_acidemia	26	0	GO	GO:0051641	cellular localization	1.06E-09	5	16	11	0
BioGRID	fish	DOID:0060159	organic_acidemia	26	0	GO	GO:0001947	heart looping	1.15E-07	6	19	13	0
BioGRID	fish	DOID:0060159	organic_acidemia	26	0	GO	GO:0035050	embryonic heart tube development	3.73E-07	9	20	14	0
BioGRID	fish	DOID:0060159	organic_acidemia	26	0	GO	GO:0003143	embryonic heart tube morphogenesis	3.73E-07	8	20	14	0
BioGRID	fish	DOID:0060159	organic_acidemia	26	0	GO	GO:0043473	pigmentation	3.73E-07	7	14	9	0
BioGRID	fish	DOID:0060159	organic_acidemia	26	0	GO	GO:0061371	determination of heart left/right asymmetry	9.45E-07	10	21	15	0
BioGRID	fish	DOID:0060159	organic_acidemia	26	0	Monarch	ZP:0003113	gastrulation disrupted, abnormal	1.13E-12	1	10	9	0
BioGRID	fish	DOID:0060159	organic_acidemia	26	0	Monarch	ZP:0000153	somite increased width, abnormal	9.21E-12	2	16	13	0
BioGRID	fish	DOID:0060159	organic_acidemia	26	0	Monarch	ZP:0000148	notochord increased width, abnormal	9.60E-11	3	17	16	0
BioGRID	fish	DOID:0060159	organic_acidemia	26	0	Monarch	ZP:0000586	anterior-posterior axis whole organism decreased length, abnormal	1.34E-10	4	19	17	0
BioGRID	fish	DOID:0060159	organic_acidemia	26	0	Monarch	ZP:0008102	convergent extension process quality, abnormal	3.24E-08	5	10	9	0
BioGRID	fish	DOID:0060159	organic_acidemia	26	0	Monarch	ZP:0001314	convergent extension involved in axis elongation disrupted, abnormal	1.11E-07	6	10	7	0
BioGRID	fly	DOID:0060159	organic_acidemia	26	15	Monarch	ZP:0022916	response to heat process quality, abnormal	9.92E-09	1	84	66	0
BioGRID	human	DOID:0060159	organic_acidemia	26	0	GO	GO:0062125	regulation of mitochondrial gene expression	2.63E-14	25	21	NA	0
BioGRID	human	DOID:0060159	organic_acidemia	26	0	GO	GO:0070129	regulation of mitochondrial translation	2.63E-14	26	21	NA	0
BioGRID	human	DOID:0060159	organic_acidemia	26	0	GO	GO:0070131	positive regulation of mitochondrial translation	3.98E-14	27	14	NA	0
BioGRID	human	DOID:0060159	organic_acidemia	26	0	GO	GO:0097428	protein maturation by iron-sulfur cluster transfer	2.77E-13	31	11	NA	0
BioGRID	human	DOID:0060159	organic_acidemia	26	0	GO	GO:0140053	mitochondrial gene expression	1.27E-07	53	119	NA	0
BioGRID	human	DOID:0060159	organic_acidemia	26	0	Monarch	HP:0100659	Abnormality of the cerebral vasculature	8.14E-18	51	27	NA	0
BioGRID	human	DOID:0060159	organic_acidemia	26	0	Monarch	HP:0011923	Decreased activity of mitochondrial complex I	5.22E-13	61	38	NA	0
BioGRID	human	DOID:0060159	organic_acidemia	26	0	Monarch	HP:0002490	Increased CSF lactate	2.11E-11	68	82	NA	0
BioGRID	human	DOID:0060159	organic_acidemia	26	0	Monarch	HP:0008316	Abnormal mitochondria in muscle tissue	8.18E-10	81	30	NA	0
BioGRID	human	DOID:0060159	organic_acidemia	26	0	Monarch	HP:0012748	Focal T2 hyperintense brainstem lesion	7.09E-09	91	28	NA	0
BioGRID	human	DOID:0060159	organic_acidemia	26	0	Monarch	HP:0000114	Proximal tubulopathy	2.40E-08	99	36	NA	0
BioGRID	human	DOID:0060159	organic_acidemia	26	0	Monarch	HP:0007704	Paroxysmal involuntary eye movements	2.84E-08	100	30	NA	0
BioGRID	human	DOID:0060159	organic_acidemia	26	0	Monarch	EFO:0009768	glutamine measurement	3.99E-08	102	10	NA	0
BioGRID	human	DOID:0060159	organic_acidemia	26	0	Monarch	HP:0001138	Optic neuropathy	2.43E-07	107	38	NA	0
BioGRID	human	DOID:0060159	organic_acidemia	26	0	Monarch	HP:0001051	Seborrheic dermatitis	2.85E-07	110	17	NA	0
BioGRID	human	DOID:0060159	organic_acidemia	26	0	Monarch	HP:0001531	Failure to thrive in infancy	5.76E-07	113	75	NA	0
BioGRID	mouse	DOID:0060159	organic_acidemia	26	15	GO	GO:0046320	regulation of fatty acid oxidation	1.84E-27	9	11	11	0
BioGRID	mouse	DOID:0060159	organic_acidemia	26	15	GO	GO:0006633	fatty acid biosynthetic process	5.48E-24	10	13	13	0
BioGRID	mouse	DOID:0060159	organic_acidemia	26	15	GO	GO:0097009	energy homeostasis	1.92E-19	15	14	14	0
BioGRID	mouse	DOID:0060159	organic_acidemia	26	15	GO	GO:0050994	regulation of lipid catabolic process	1.92E-19	16	13	13	0
BioGRID	mouse	DOID:0060159	organic_acidemia	26	15	GO	GO:0010883	regulation of lipid storage	2.13E-18	17	15	15	0
BioGRID	mouse	DOID:0060159	organic_acidemia	26	15	GO	GO:1905954	positive regulation of lipid localization	7.24E-17	18	19	18	0
BioGRID	mouse	DOID:0060159	organic_acidemia	26	15	GO	GO:0062014	negative regulation of small molecule metabolic process	1.32E-15	21	20	20	0
BioGRID	mouse	DOID:0060159	organic_acidemia	26	15	GO	GO:0045833	negative regulation of lipid metabolic process	4.01E-14	23	18	18	0
BioGRID	mouse	DOID:0060159	organic_acidemia	26	15	GO	GO:0072330	monocarboxylic acid biosynthetic process	3.66E-13	25	23	23	0
BioGRID	mouse	DOID:0060159	organic_acidemia	26	15	GO	GO:0019217	regulation of fatty acid metabolic process	6.85E-12	29	27	27	0
BioGRID	mouse	DOID:0060159	organic_acidemia	26	15	GO	GO:0060421	positive regulation of heart growth	8.47E-12	30	21	21	0
BioGRID	mouse	DOID:0060159	organic_acidemia	26	15	GO	GO:0006631	fatty acid metabolic process	2.73E-11	31	46	45	0
BioGRID	mouse	DOID:0060159	organic_acidemia	26	15	GO	GO:0046394	carboxylic acid biosynthetic process	3.84E-10	35	35	35	0
BioGRID	mouse	DOID:0060159	organic_acidemia	26	15	GO	GO:0016053	organic acid biosynthetic process	3.84E-10	34	35	35	0
BioGRID	mouse	DOID:0060159	organic_acidemia	26	15	GO	GO:0010565	regulation of cellular ketone metabolic process	1.91E-09	37	36	36	0
BioGRID	mouse	DOID:0060159	organic_acidemia	26	15	GO	GO:0046622	positive regulation of organ growth	4.98E-09	40	27	27	0
BioGRID	mouse	DOID:0060159	organic_acidemia	26	15	GO	GO:1905952	regulation of lipid localization	1.07E-08	41	35	34	0
BioGRID	mouse	DOID:0060159	organic_acidemia	26	15	GO	GO:0010906	regulation of glucose metabolic process	1.27E-07	44	40	39	0
BioGRID	mouse	DOID:0060159	organic_acidemia	26	15	GO	GO:0060420	regulation of heart growth	1.43E-07	45	31	31	0
BioGRID	mouse	DOID:0060159	organic_acidemia	26	15	GO	GO:0010675	regulation of cellular carbohydrate metabolic process	2.97E-07	48	45	44	0
BioGRID	mouse	DOID:0060159	organic_acidemia	26	15	Monarch	MP:0010401	increased skeletal muscle glycogen level	4.47E-23	1	11	11	0
BioGRID	mouse	DOID:0060159	organic_acidemia	26	15	Monarch	MP:0010957	abnormal aerobic respiration	1.23E-21	2	14	14	0
BioGRID	mouse	DOID:0060159	organic_acidemia	26	15	Monarch	MP:0005282	decreased fatty acids level	1.36E-19	3	17	17	0
BioGRID	mouse	DOID:0060159	organic_acidemia	26	15	Monarch	HP:0012338	Abnormal energy expenditure	1.45E-15	5	16	15	0
BioGRID	mouse	DOID:0060159	organic_acidemia	26	15	Monarch	MP:0002575	increased circulating ketone body level	7.36E-15	6	22	22	0
BioGRID	mouse	DOID:0060159	organic_acidemia	26	15	Monarch	MP:0005319	abnormal enzyme/coenzyme level	2.45E-09	7	33	32	0
BioGRID	mouse	DOID:0060159	organic_acidemia	26	15	Monarch	HP:0002591	Polyphagia	5.65E-08	8	28	28	0
BioGRID	worm	DOID:0060159	organic_acidemia	26	19	Monarch	WBPhenotype:0000717	gene expression variant	1.95E-07	1	41	34	0
BioGRID	yeast	DOID:0060159	organic_acidemia	26	14	GO	GO:0006633	fatty acid biosynthetic process	2.67E-21	22	17	15	0
BioGRID	yeast	DOID:0060159	organic_acidemia	26	14	GO	GO:0006631	fatty acid metabolic process	4.85E-16	32	41	36	0
BioGRID	yeast	DOID:0060159	organic_acidemia	26	14	GO	GO:0009060	aerobic respiration	2.25E-14	37	64	43	0
BioGRID	yeast	DOID:0060159	organic_acidemia	26	14	GO	GO:1901661	quinone metabolic process	1.81E-10	47	14	14	0
BioGRID	yeast	DOID:0060159	organic_acidemia	26	14	GO	GO:0006743	ubiquinone metabolic process	1.81E-10	48	14	14	0
BioGRID	yeast	DOID:0060159	organic_acidemia	26	14	GO	GO:1901663	quinone biosynthetic process	1.81E-10	49	14	14	0
BioGRID	yeast	DOID:0060159	organic_acidemia	26	14	GO	GO:0042181	ketone biosynthetic process	1.81E-10	50	14	14	0
BioGRID	yeast	DOID:0060159	organic_acidemia	26	14	GO	GO:0006744	ubiquinone biosynthetic process	1.81E-10	51	14	14	0
BioGRID	yeast	DOID:0060159	organic_acidemia	26	14	GO	GO:0006839	mitochondrial transport	2.61E-10	52	93	76	0
BioGRID	yeast	DOID:0060159	organic_acidemia	26	14	GO	GO:0072330	monocarboxylic acid biosynthetic process	3.32E-10	53	40	31	0
BioGRID	yeast	DOID:0060159	organic_acidemia	26	14	GO	GO:0006123	mitochondrial electron transport, cytochrome c to oxygen	1.34E-09	57	12	9	0
BioGRID	yeast	DOID:0060159	organic_acidemia	26	14	GO	GO:0019646	aerobic electron transport chain	1.34E-09	58	12	9	0
BioGRID	yeast	DOID:0060159	organic_acidemia	26	14	GO	GO:0016226	iron-sulfur cluster assembly	1.72E-07	63	19	19	0
BioGRID	yeast	DOID:0060159	organic_acidemia	26	14	GO	GO:0031163	metallo-sulfur cluster assembly	1.72E-07	62	19	19	0
BioGRID	yeast	DOID:0060159	organic_acidemia	26	14	GO	GO:0042180	cellular ketone metabolic process	2.88E-07	64	23	22	0
BioGRID	yeast	DOID:0060159	organic_acidemia	26	14	GO	GO:0006733	oxidoreduction coenzyme metabolic process	8.91E-07	66	34	29	0
BioGRID	yeast	DOID:0060159	organic_acidemia	26	14	Monarch	MONARCH:APO_0000022APO_0000005	protein activity:absent	5.55E-18	1	11	10	0
BioGRID	yeast	DOID:0060159	organic_acidemia	26	14	Monarch	MONARCH:APO_0000095APO_0000005	chemical compound accumulation:absent	1.10E-10	2	37	30	0
IMP	fish	DOID:0060286	combined_oxidative_phosphorylation_deficiency	24	19	GO	GO:0006364	rRNA processing	8.31E-30	1	13	10	0
IMP	fish	DOID:0060286	combined_oxidative_phosphorylation_deficiency	24	19	GO	GO:0016072	rRNA metabolic process	1.34E-27	2	14	10	0
IMP	fish	DOID:0060286	combined_oxidative_phosphorylation_deficiency	24	19	GO	GO:0042254	ribosome biogenesis	5.77E-25	4	21	17	0
IMP	fish	DOID:0060286	combined_oxidative_phosphorylation_deficiency	24	19	GO	GO:0034470	ncRNA processing	5.77E-25	3	16	13	0
IMP	fish	DOID:0060286	combined_oxidative_phosphorylation_deficiency	24	19	GO	GO:0022613	ribonucleoprotein complex biogenesis	1.68E-23	5	25	20	0
IMP	fish	DOID:0060286	combined_oxidative_phosphorylation_deficiency	24	19	GO	GO:0006396	RNA processing	3.00E-22	6	36	26	0
IMP	fish	DOID:0060286	combined_oxidative_phosphorylation_deficiency	24	19	GO	GO:0034660	ncRNA metabolic process	2.28E-21	7	21	17	0
IMP	fish	DOID:0060286	combined_oxidative_phosphorylation_deficiency	24	19	GO	GO:0010467	gene expression	5.96E-14	8	71	49	0
IMP	fish	DOID:0060286	combined_oxidative_phosphorylation_deficiency	24	19	GO	GO:0016070	RNA metabolic process	4.95E-12	9	81	52	0
IMP	fish	DOID:0060286	combined_oxidative_phosphorylation_deficiency	24	19	GO	GO:0046483	heterocycle metabolic process	7.73E-11	10	128	87	0
IMP	fish	DOID:0060286	combined_oxidative_phosphorylation_deficiency	24	19	GO	GO:0006139	nucleobase-containing compound metabolic process	1.14E-10	11	111	74	0
IMP	fish	DOID:0060286	combined_oxidative_phosphorylation_deficiency	24	19	GO	GO:0090304	nucleic acid metabolic process	1.36E-10	12	104	71	0
IMP	fish	DOID:0060286	combined_oxidative_phosphorylation_deficiency	24	19	GO	GO:0006725	cellular aromatic compound metabolic process	2.91E-10	13	133	89	0
IMP	fish	DOID:0060286	combined_oxidative_phosphorylation_deficiency	24	19	GO	GO:0034641	cellular nitrogen compound metabolic process	1.69E-09	14	141	99	0
IMP	fish	DOID:0060286	combined_oxidative_phosphorylation_deficiency	24	19	GO	GO:1901360	organic cyclic compound metabolic process	7.10E-09	15	146	101	0
IMP	fish	DOID:0060286	combined_oxidative_phosphorylation_deficiency	24	19	GO	GO:1901990	regulation of mitotic cell cycle phase transition	4.87E-07	17	11	6	0
IMP	fish	DOID:0060286	combined_oxidative_phosphorylation_deficiency	24	19	Monarch	ZP:0000403	gut hypoplastic, abnormal	3.81E-42	1	182	142	0
IMP	fish	DOID:0060286	combined_oxidative_phosphorylation_deficiency	24	19	Monarch	ZP:0000404	liver hypoplastic, abnormal	3.67E-35	2	156	122	0
IMP	fish	DOID:0060286	combined_oxidative_phosphorylation_deficiency	24	19	Monarch	ZP:0002255	midbrain hindbrain boundary condensed, abnormal	4.20E-33	3	35	28	0
IMP	fish	DOID:0060286	combined_oxidative_phosphorylation_deficiency	24	19	Monarch	ZP:0000571	liver quality, abnormal	1.63E-26	4	134	102	0
IMP	fish	DOID:0060286	combined_oxidative_phosphorylation_deficiency	24	19	Monarch	ZP:0000570	gut quality, abnormal	7.72E-26	5	157	119	0
IMP	fish	DOID:0060286	combined_oxidative_phosphorylation_deficiency	24	19	Monarch	ZP:0000569	yolk circular, abnormal	1.42E-23	6	84	62	0
IMP	fish	DOID:0060286	combined_oxidative_phosphorylation_deficiency	24	19	Monarch	ZP:0003959	post-vent region apoptotic, abnormal	3.89E-23	7	10	6	0
IMP	fish	DOID:0060286	combined_oxidative_phosphorylation_deficiency	24	19	Monarch	ZP:0001546	yolk grey, abnormal	6.34E-23	8	61	43	0
IMP	fish	DOID:0060286	combined_oxidative_phosphorylation_deficiency	24	19	Monarch	ZP:0002256	fourth ventricle distended, abnormal	5.19E-22	9	43	34	0
IMP	fish	DOID:0060286	combined_oxidative_phosphorylation_deficiency	24	19	Monarch	ZP:0000397	central nervous system necrotic, abnormal	5.57E-18	11	170	127	0
IMP	fish	DOID:0060286	combined_oxidative_phosphorylation_deficiency	24	19	Monarch	ZP:0000374	head apoptotic, abnormal	1.95E-15	12	30	24	0
IMP	fish	DOID:0060286	combined_oxidative_phosphorylation_deficiency	24	19	Monarch	ZP:0003233	midbrain hindbrain boundary quality, abnormal	2.52E-14	13	34	26	0
IMP	fish	DOID:0060286	combined_oxidative_phosphorylation_deficiency	24	19	Monarch	ZP:0000353	telencephalon decreased size, abnormal	9.40E-13	15	13	10	0
IMP	fish	DOID:0060286	combined_oxidative_phosphorylation_deficiency	24	19	Monarch	ZP:0002286	midbrain hindbrain boundary decreased thickness, abnormal	1.02E-12	16	19	14	0
IMP	fish	DOID:0060286	combined_oxidative_phosphorylation_deficiency	24	19	Monarch	ZP:0000044	heart quality, abnormal	5.44E-12	17	158	123	0
IMP	fish	DOID:0060286	combined_oxidative_phosphorylation_deficiency	24	19	Monarch	ZP:0011447	forebrain disrupted commissural neuron axon guidance, abnormal	9.23E-11	18	19	15	0
IMP	fish	DOID:0060286	combined_oxidative_phosphorylation_deficiency	24	19	Monarch	ZP:0002273	yolk non-functional, abnormal	4.62E-10	19	11	7	0
IMP	fish	DOID:0060286	combined_oxidative_phosphorylation_deficiency	24	19	Monarch	ZP:0000034	hindbrain quality, abnormal	9.95E-10	20	42	32	0
IMP	fish	DOID:0060286	combined_oxidative_phosphorylation_deficiency	24	19	Monarch	ZP:0003144	cranial nerve II decreased size, abnormal	7.04E-09	22	17	13	0
IMP	fish	DOID:0060286	combined_oxidative_phosphorylation_deficiency	24	19	Monarch	ZP:0005361	cranial nerve II decreased thickness, abnormal	7.36E-09	23	21	13	0
IMP	fish	DOID:0060286	combined_oxidative_phosphorylation_deficiency	24	19	Monarch	ZP:0000358	forebrain quality, abnormal	2.80E-08	24	12	8	0
IMP	fish	DOID:0060286	combined_oxidative_phosphorylation_deficiency	24	19	Monarch	ZP:0000761	extension decreased thickness, abnormal	3.64E-08	25	87	63	0
IMP	fish	DOID:0060286	combined_oxidative_phosphorylation_deficiency	24	19	Monarch	ZP:0003200	fourth ventricle hydrocephalic, abnormal	6.45E-08	26	12	11	0
IMP	fish	DOID:0060286	combined_oxidative_phosphorylation_deficiency	24	19	Monarch	ZP:0002075	amacrine cell decreased amount, abnormal	9.84E-08	27	10	6	0
IMP	fish	DOID:0060286	combined_oxidative_phosphorylation_deficiency	24	19	Monarch	ZP:0011464	astrocyte postoptic commissure mislocalised, abnormal	1.01E-07	28	16	12	0
IMP	fish	DOID:0060286	combined_oxidative_phosphorylation_deficiency	24	19	Monarch	ZP:0011466	astrocyte anterior commissure mislocalised, abnormal	1.01E-07	29	16	12	0
IMP	fish	DOID:0060286	combined_oxidative_phosphorylation_deficiency	24	19	Monarch	ZP:0002272	brain necrotic, abnormal	1.87E-07	30	106	84	0
IMP	fish	DOID:0060286	combined_oxidative_phosphorylation_deficiency	24	19	Monarch	ZP:0005534	anterior commissure morphology, abnormal	2.29E-07	31	14	10	0
IMP	fish	DOID:0060286	combined_oxidative_phosphorylation_deficiency	24	19	Monarch	ZP:0005519	postoptic commissure morphology, abnormal	2.29E-07	32	14	10	0
IMP	fish	DOID:0060286	combined_oxidative_phosphorylation_deficiency	24	19	Monarch	ZP:0000040	yolk quality, abnormal	7.80E-07	33	47	35	0
IMP	fly	DOID:0060286	combined_oxidative_phosphorylation_deficiency	24	21	GO	GO:0002181	cytoplasmic translation	1.46E-12	13	97	91	0
IMP	human	DOID:0060286	combined_oxidative_phosphorylation_deficiency	24	19	GO	GO:0042254	ribosome biogenesis	2.43E-57	19	146	NA	0
IMP	human	DOID:0060286	combined_oxidative_phosphorylation_deficiency	24	19	GO	GO:0008535	respiratory chain complex IV assembly	3.51E-53	20	18	NA	0
IMP	human	DOID:0060286	combined_oxidative_phosphorylation_deficiency	24	19	GO	GO:0017004	cytochrome complex assembly	1.44E-51	21	25	NA	0
IMP	human	DOID:0060286	combined_oxidative_phosphorylation_deficiency	24	19	GO	GO:0032981	mitochondrial respiratory chain complex I assembly	7.22E-51	22	64	NA	0
IMP	human	DOID:0060286	combined_oxidative_phosphorylation_deficiency	24	19	GO	GO:0010257	NADH dehydrogenase complex assembly	7.22E-51	23	64	NA	0
IMP	human	DOID:0060286	combined_oxidative_phosphorylation_deficiency	24	19	GO	GO:0045333	cellular respiration	2.99E-49	25	116	NA	0
IMP	human	DOID:0060286	combined_oxidative_phosphorylation_deficiency	24	19	GO	GO:0033617	mitochondrial respiratory chain complex IV assembly	3.22E-46	27	14	NA	0
IMP	human	DOID:0060286	combined_oxidative_phosphorylation_deficiency	24	19	GO	GO:0006364	rRNA processing	4.40E-45	28	115	NA	0
IMP	human	DOID:0060286	combined_oxidative_phosphorylation_deficiency	24	19	GO	GO:0016072	rRNA metabolic process	1.55E-43	29	122	NA	0
IMP	human	DOID:0060286	combined_oxidative_phosphorylation_deficiency	24	19	GO	GO:0015980	energy derivation by oxidation of organic compounds	1.46E-37	32	147	NA	0
IMP	human	DOID:0060286	combined_oxidative_phosphorylation_deficiency	24	19	GO	GO:0022900	electron transport chain	1.06E-31	36	82	NA	0
IMP	human	DOID:0060286	combined_oxidative_phosphorylation_deficiency	24	19	GO	GO:0022904	respiratory electron transport chain	1.06E-31	35	82	NA	0
IMP	human	DOID:0060286	combined_oxidative_phosphorylation_deficiency	24	19	GO	GO:0042773	ATP synthesis coupled electron transport	2.06E-31	37	74	NA	0
IMP	human	DOID:0060286	combined_oxidative_phosphorylation_deficiency	24	19	GO	GO:0042775	mitochondrial ATP synthesis coupled electron transport	3.37E-30	38	73	NA	0
IMP	human	DOID:0060286	combined_oxidative_phosphorylation_deficiency	24	19	GO	GO:0006626	protein targeting to mitochondrion	3.02E-29	40	37	NA	0
IMP	human	DOID:0060286	combined_oxidative_phosphorylation_deficiency	24	19	GO	GO:0009060	aerobic respiration	3.48E-25	41	49	NA	0
IMP	human	DOID:0060286	combined_oxidative_phosphorylation_deficiency	24	19	GO	GO:0072655	establishment of protein localization to mitochondrion	5.55E-23	42	48	NA	0
IMP	human	DOID:0060286	combined_oxidative_phosphorylation_deficiency	24	19	GO	GO:0070585	protein localization to mitochondrion	6.74E-22	43	53	NA	0
IMP	human	DOID:0060286	combined_oxidative_phosphorylation_deficiency	24	19	GO	GO:0006120	mitochondrial electron transport, NADH to ubiquinone	2.52E-19	45	43	NA	0
IMP	human	DOID:0060286	combined_oxidative_phosphorylation_deficiency	24	19	GO	GO:0009451	RNA modification	9.92E-18	51	89	NA	0
IMP	human	DOID:0060286	combined_oxidative_phosphorylation_deficiency	24	19	GO	GO:0006099	tricarboxylic acid cycle	5.76E-16	55	24	NA	0
IMP	human	DOID:0060286	combined_oxidative_phosphorylation_deficiency	24	19	GO	GO:0090151	establishment of protein localization to mitochondrial membrane	5.03E-14	62	11	NA	0
IMP	human	DOID:0060286	combined_oxidative_phosphorylation_deficiency	24	19	GO	GO:0006400	tRNA modification	3.16E-13	65	43	NA	0
IMP	human	DOID:0060286	combined_oxidative_phosphorylation_deficiency	24	19	GO	GO:1903008	organelle disassembly	3.16E-13	64	31	NA	0
IMP	human	DOID:0060286	combined_oxidative_phosphorylation_deficiency	24	19	GO	GO:0042255	ribosome assembly	5.91E-13	66	21	NA	0
IMP	human	DOID:0060286	combined_oxidative_phosphorylation_deficiency	24	19	GO	GO:0042273	ribosomal large subunit biogenesis	9.32E-11	70	22	NA	0
IMP	human	DOID:0060286	combined_oxidative_phosphorylation_deficiency	24	19	GO	GO:0000154	rRNA modification	4.73E-10	71	17	NA	0
IMP	human	DOID:0060286	combined_oxidative_phosphorylation_deficiency	24	19	GO	GO:0001510	RNA methylation	1.43E-09	73	39	NA	0
IMP	human	DOID:0060286	combined_oxidative_phosphorylation_deficiency	24	19	GO	GO:0051204	protein insertion into mitochondrial membrane	2.05E-09	74	18	NA	0
IMP	human	DOID:0060286	combined_oxidative_phosphorylation_deficiency	24	19	GO	GO:0006122	mitochondrial electron transport, ubiquinol to cytochrome c	2.99E-08	78	11	NA	0
IMP	human	DOID:0060286	combined_oxidative_phosphorylation_deficiency	24	19	GO	GO:0006851	mitochondrial calcium ion transmembrane transport	9.19E-07	88	20	NA	0
IMP	human	DOID:0060286	combined_oxidative_phosphorylation_deficiency	24	19	Monarch	HP:0008316	Abnormal mitochondria in muscle tissue	2.77E-35	34	31	NA	0
IMP	human	DOID:0060286	combined_oxidative_phosphorylation_deficiency	24	19	Monarch	HP:0003737	Mitochondrial myopathy	1.47E-29	39	43	NA	0
IMP	human	DOID:0060286	combined_oxidative_phosphorylation_deficiency	24	19	Monarch	HP:0012748	Focal T2 hyperintense brainstem lesion	1.44E-26	40	28	NA	0
IMP	human	DOID:0060286	combined_oxidative_phosphorylation_deficiency	24	19	Monarch	HP:0007704	Paroxysmal involuntary eye movements	1.28E-23	48	31	NA	0
IMP	human	DOID:0060286	combined_oxidative_phosphorylation_deficiency	24	19	Monarch	HP:0000114	Proximal tubulopathy	2.27E-22	52	36	NA	0
IMP	human	DOID:0060286	combined_oxidative_phosphorylation_deficiency	24	19	Monarch	HP:0025116	Fetal distress	4.76E-19	62	40	NA	0
IMP	human	DOID:0060286	combined_oxidative_phosphorylation_deficiency	24	19	Monarch	HP:0031956	Elevated serum aspartate aminotransferase	1.60E-15	74	10	NA	0
IMP	human	DOID:0060286	combined_oxidative_phosphorylation_deficiency	24	19	Monarch	HP:0003546	Exercise intolerance	1.15E-13	84	90	NA	0
IMP	human	DOID:0060286	combined_oxidative_phosphorylation_deficiency	24	19	Monarch	HP:0031964	Elevated serum alanine aminotransferase	4.98E-13	88	10	NA	0
IMP	human	DOID:0060286	combined_oxidative_phosphorylation_deficiency	24	19	Monarch	HP:0003688	Cytochrome C oxidase-negative muscle fibers	5.78E-12	95	23	NA	0
IMP	human	DOID:0060286	combined_oxidative_phosphorylation_deficiency	24	19	Monarch	HP:0001994	Renal Fanconi syndrome	8.87E-12	100	21	NA	0
IMP	human	DOID:0060286	combined_oxidative_phosphorylation_deficiency	24	19	Monarch	HP:0000819	Diabetes mellitus	3.04E-11	105	154	NA	0
IMP	human	DOID:0060286	combined_oxidative_phosphorylation_deficiency	24	19	Monarch	HP:0001662	Bradycardia	7.35E-11	107	38	NA	0
IMP	human	DOID:0060286	combined_oxidative_phosphorylation_deficiency	24	19	Monarch	HP:0012240	Increased intramyocellular lipid droplets	5.05E-09	133	27	NA	0
IMP	human	DOID:0060286	combined_oxidative_phosphorylation_deficiency	24	19	Monarch	HP:0006565	Increased hepatocellular lipid droplets	5.51E-09	134	13	NA	0
IMP	human	DOID:0060286	combined_oxidative_phosphorylation_deficiency	24	19	Monarch	HP:0006999	Basal ganglia gliosis	6.47E-08	146	12	NA	0
IMP	human	DOID:0060286	combined_oxidative_phosphorylation_deficiency	24	19	Monarch	HP:0000253	Progressive microcephaly	5.19E-07	154	78	NA	0
IMP	mouse	DOID:0060286	combined_oxidative_phosphorylation_deficiency	24	23	GO	GO:0045333	cellular respiration	2.91E-35	10	36	35	0
IMP	mouse	DOID:0060286	combined_oxidative_phosphorylation_deficiency	24	23	GO	GO:0022904	respiratory electron transport chain	2.05E-23	17	23	23	0
IMP	mouse	DOID:0060286	combined_oxidative_phosphorylation_deficiency	24	23	GO	GO:0022900	electron transport chain	2.05E-23	16	23	23	0
IMP	mouse	DOID:0060286	combined_oxidative_phosphorylation_deficiency	24	23	GO	GO:0015980	energy derivation by oxidation of organic compounds	1.18E-16	20	71	69	0
IMP	mouse	DOID:0060286	combined_oxidative_phosphorylation_deficiency	24	23	GO	GO:0006783	heme biosynthetic process	3.62E-14	21	11	11	0
IMP	mouse	DOID:0060286	combined_oxidative_phosphorylation_deficiency	24	23	GO	GO:0051188	cofactor biosynthetic process	4.86E-14	22	61	58	0
IMP	mouse	DOID:0060286	combined_oxidative_phosphorylation_deficiency	24	23	GO	GO:0055114	oxidation-reduction process	8.85E-12	23	121	119	0
IMP	mouse	DOID:0060286	combined_oxidative_phosphorylation_deficiency	24	23	GO	GO:0006091	generation of precursor metabolites and energy	2.05E-11	24	103	101	0
IMP	mouse	DOID:0060286	combined_oxidative_phosphorylation_deficiency	24	23	GO	GO:0033014	tetrapyrrole biosynthetic process	2.98E-10	28	15	15	0
IMP	mouse	DOID:0060286	combined_oxidative_phosphorylation_deficiency	24	23	GO	GO:0006779	porphyrin-containing compound biosynthetic process	2.98E-10	29	15	15	0
IMP	mouse	DOID:0060286	combined_oxidative_phosphorylation_deficiency	24	23	GO	GO:0051186	cofactor metabolic process	7.04E-10	30	125	119	0
IMP	mouse	DOID:0060286	combined_oxidative_phosphorylation_deficiency	24	23	GO	GO:0072655	establishment of protein localization to mitochondrion	7.22E-10	31	12	12	0
IMP	mouse	DOID:0060286	combined_oxidative_phosphorylation_deficiency	24	23	GO	GO:0042168	heme metabolic process	2.59E-09	32	16	16	0
IMP	mouse	DOID:0060286	combined_oxidative_phosphorylation_deficiency	24	23	GO	GO:0006119	oxidative phosphorylation	3.75E-09	33	12	12	0
IMP	mouse	DOID:0060286	combined_oxidative_phosphorylation_deficiency	24	23	GO	GO:0070585	protein localization to mitochondrion	1.40E-08	34	15	14	0
IMP	mouse	DOID:0060286	combined_oxidative_phosphorylation_deficiency	24	23	GO	GO:0042254	ribosome biogenesis	1.86E-07	36	30	25	0
IMP	mouse	DOID:0060286	combined_oxidative_phosphorylation_deficiency	24	23	GO	GO:0033013	tetrapyrrole metabolic process	8.07E-07	37	23	23	0
IMP	mouse	DOID:0060286	combined_oxidative_phosphorylation_deficiency	24	23	Monarch	MP:0000811	hippocampal neuron degeneration	4.94E-22	11	27	27	0
IMP	mouse	DOID:0060286	combined_oxidative_phosphorylation_deficiency	24	23	Monarch	HP:0002180	Neurodegeneration	7.81E-14	14	90	88	0
IMP	mouse	DOID:0060286	combined_oxidative_phosphorylation_deficiency	24	23	Monarch	MP:0008025	brain vacuoles	8.21E-13	15	33	31	0
IMP	mouse	DOID:0060286	combined_oxidative_phosphorylation_deficiency	24	23	Monarch	HP:0030781	Increased circulating free fatty acid level	1.85E-10	17	119	112	0
IMP	mouse	DOID:0060286	combined_oxidative_phosphorylation_deficiency	24	23	Monarch	MP:0003076	increased susceptibility to ischemic brain injury	3.25E-09	18	25	23	0
IMP	mouse	DOID:0060286	combined_oxidative_phosphorylation_deficiency	24	23	Monarch	MP:0011630	increased mitochondrial size	6.80E-09	19	32	32	0
IMP	mouse	DOID:0060286	combined_oxidative_phosphorylation_deficiency	24	23	Monarch	MP:0001700	abnormal embryo turning	1.34E-08	21	198	191	0
IMP	mouse	DOID:0060286	combined_oxidative_phosphorylation_deficiency	24	23	Monarch	HP:0003750	Increased muscle fatiguability	1.34E-08	20	19	19	0
IMP	mouse	DOID:0060286	combined_oxidative_phosphorylation_deficiency	24	23	Monarch	MP:0030937	increased mitochondrial DNA content	5.21E-08	22	11	11	0
IMP	mouse	DOID:0060286	combined_oxidative_phosphorylation_deficiency	24	23	Monarch	MP:0003244	loss of dopaminergic neurons	1.26E-07	23	22	21	0
IMP	worm	DOID:0060286	combined_oxidative_phosphorylation_deficiency	24	20	GO	GO:0042180	cellular ketone metabolic process	6.58E-08	8	11	10	0
IMP	worm	DOID:0060286	combined_oxidative_phosphorylation_deficiency	24	20	GO	GO:0009108	coenzyme biosynthetic process	1.86E-07	9	11	10	0
IMP	worm	DOID:0060286	combined_oxidative_phosphorylation_deficiency	24	20	GO	GO:0006119	oxidative phosphorylation	6.44E-07	10	21	17	0
IMP	worm	DOID:0060286	combined_oxidative_phosphorylation_deficiency	24	20	GO	GO:0051188	cofactor biosynthetic process	8.13E-07	11	12	11	0
IMP	worm	DOID:0060286	combined_oxidative_phosphorylation_deficiency	24	20	GO	GO:0046034	ATP metabolic process	9.95E-07	12	24	18	0
IMP	worm	DOID:0060286	combined_oxidative_phosphorylation_deficiency	24	20	Monarch	WBPhenotype:0001538	mRNA surveillance defective	1.18E-26	10	111	88	0
IMP	worm	DOID:0060286	combined_oxidative_phosphorylation_deficiency	24	20	Monarch	WBPhenotype:0000508	nonsense mRNA accumulation	1.30E-26	12	108	85	0
IMP	worm	DOID:0060286	combined_oxidative_phosphorylation_deficiency	24	20	Monarch	HP:0001511	Intrauterine growth retardation	2.73E-18	17	90	77	0
IMP	worm	DOID:0060286	combined_oxidative_phosphorylation_deficiency	24	20	Monarch	ZP:0014134	developmental process decreased rate, abnormal	5.83E-18	18	45	36	0
IMP	worm	DOID:0060286	combined_oxidative_phosphorylation_deficiency	24	20	Monarch	WBPhenotype:0000662	foraging behavior variant	1.05E-14	21	146	119	0
IMP	worm	DOID:0060286	combined_oxidative_phosphorylation_deficiency	24	20	Monarch	WBPhenotype:0001719	unfolded protein response variant	1.15E-10	25	53	46	0
IMP	worm	DOID:0060286	combined_oxidative_phosphorylation_deficiency	24	20	Monarch	WBPhenotype:0001759	21U RNA expression variant	1.37E-10	26	13	8	0
IMP	worm	DOID:0060286	combined_oxidative_phosphorylation_deficiency	24	20	Monarch	WBPhenotype:0001972	germ cell compartment multinucleate	3.41E-10	27	166	135	0
IMP	worm	DOID:0060286	combined_oxidative_phosphorylation_deficiency	24	20	Monarch	WBPhenotype:0002390	variable cell division timing	9.01E-10	28	73	63	0
IMP	worm	DOID:0060286	combined_oxidative_phosphorylation_deficiency	24	20	Monarch	WBPhenotype:0001776	siRNA expression variant	1.05E-09	29	11	5	0
IMP	worm	DOID:0060286	combined_oxidative_phosphorylation_deficiency	24	20	Monarch	WBPhenotype:0000365	embryo osmotic integrity defective early emb	3.03E-09	31	124	91	0
IMP	worm	DOID:0060286	combined_oxidative_phosphorylation_deficiency	24	20	Monarch	WBPhenotype:0001029	patchy coloration	3.29E-09	32	96	70	0
IMP	worm	DOID:0060286	combined_oxidative_phosphorylation_deficiency	24	20	Monarch	WBPhenotype:0000298	rays displaced	3.89E-09	33	23	16	0
IMP	worm	DOID:0060286	combined_oxidative_phosphorylation_deficiency	24	20	Monarch	WBPhenotype:0001284	coenzyme Q depleted	1.53E-08	37	10	9	0
IMP	worm	DOID:0060286	combined_oxidative_phosphorylation_deficiency	24	20	Monarch	WBPhenotype:0000215	no germ line	2.78E-08	38	11	7	0
IMP	worm	DOID:0060286	combined_oxidative_phosphorylation_deficiency	24	20	Monarch	WBPhenotype:0001595	somatic transgene silencing variant	4.53E-07	40	101	77	0
IMP	worm	DOID:0060286	combined_oxidative_phosphorylation_deficiency	24	20	Monarch	WBPhenotype:0001282	mitochondrial metabolism variant	7.71E-07	41	36	28	0
IMP	yeast	DOID:0060286	combined_oxidative_phosphorylation_deficiency	24	19	GO	GO:0006626	protein targeting to mitochondrion	1.18E-17	12	68	55	0
IMP	yeast	DOID:0060286	combined_oxidative_phosphorylation_deficiency	24	19	GO	GO:0070585	protein localization to mitochondrion	1.18E-17	11	68	55	0
IMP	yeast	DOID:0060286	combined_oxidative_phosphorylation_deficiency	24	19	GO	GO:0072655	establishment of protein localization to mitochondrion	1.18E-17	10	68	55	0
IMP	yeast	DOID:0060286	combined_oxidative_phosphorylation_deficiency	24	19	GO	GO:0006839	mitochondrial transport	1.34E-15	13	93	76	0
IMP	yeast	DOID:0060286	combined_oxidative_phosphorylation_deficiency	24	19	GO	GO:0007007	inner mitochondrial membrane organization	1.40E-14	15	33	21	0
IMP	yeast	DOID:0060286	combined_oxidative_phosphorylation_deficiency	24	19	GO	GO:0045039	protein insertion into mitochondrial inner membrane	1.63E-12	17	19	15	0
IMP	yeast	DOID:0060286	combined_oxidative_phosphorylation_deficiency	24	19	GO	GO:0007006	mitochondrial membrane organization	3.33E-12	18	51	31	0
IMP	yeast	DOID:0060286	combined_oxidative_phosphorylation_deficiency	24	19	GO	GO:0006415	translational termination	3.42E-12	19	12	11	0
IMP	yeast	DOID:0060286	combined_oxidative_phosphorylation_deficiency	24	19	GO	GO:0090151	establishment of protein localization to mitochondrial membrane	2.24E-10	21	29	20	0
IMP	yeast	DOID:0060286	combined_oxidative_phosphorylation_deficiency	24	19	GO	GO:0051204	protein insertion into mitochondrial membrane	2.24E-10	20	29	20	0
IMP	yeast	DOID:0060286	combined_oxidative_phosphorylation_deficiency	24	19	GO	GO:0051205	protein insertion into membrane	4.75E-09	22	32	22	0
IMP	yeast	DOID:0060286	combined_oxidative_phosphorylation_deficiency	24	19	GO	GO:0033108	mitochondrial respiratory chain complex assembly	7.25E-09	23	42	19	0
IMP	yeast	DOID:0060286	combined_oxidative_phosphorylation_deficiency	24	19	GO	GO:0043461	proton-transporting ATP synthase complex assembly	7.82E-09	25	11	3	0
IMP	yeast	DOID:0060286	combined_oxidative_phosphorylation_deficiency	24	19	GO	GO:0033615	mitochondrial proton-transporting ATP synthase complex assembly	7.82E-09	24	11	3	0
IMP	yeast	DOID:0060286	combined_oxidative_phosphorylation_deficiency	24	19	GO	GO:1990542	mitochondrial transmembrane transport	9.43E-07	27	48	43	0
IMP	yeast	DOID:0060286	combined_oxidative_phosphorylation_deficiency	24	19	Monarch	MONARCH:APO_0000159APO_0000004	biofilm formation:increased	1.01E-35	2	166	110	0
IMP	yeast	DOID:0060286	combined_oxidative_phosphorylation_deficiency	24	19	Monarch	APO:0000153	petite	6.92E-14	5	42	28	0
IMP	fly	DOID:0060536	mitochondrial_complex_I_deficiency	27	18	GO	GO:0032543	mitochondrial translation	1.48E-123	1	77	71	0
IMP	fly	DOID:0060536	mitochondrial_complex_I_deficiency	27	18	GO	GO:0140053	mitochondrial gene expression	1.51E-111	2	88	78	0
BioGRID	human	DOID:0060536	mitochondrial_complex_I_deficiency	27	0	GO	GO:0019646	aerobic electron transport chain	2.58E-26	13	17	NA	0
BioGRID	human	DOID:0060536	mitochondrial_complex_I_deficiency	27	0	GO	GO:0006123	mitochondrial electron transport, cytochrome c to oxygen	2.58E-26	14	17	NA	0
BioGRID	human	DOID:0060536	mitochondrial_complex_I_deficiency	27	0	GO	GO:0006122	mitochondrial electron transport, ubiquinol to cytochrome c	1.67E-21	16	11	NA	0
BioGRID	human	DOID:0060536	mitochondrial_complex_I_deficiency	27	0	GO	GO:0009060	aerobic respiration	3.91E-21	17	49	NA	0
BioGRID	human	DOID:0060536	mitochondrial_complex_I_deficiency	27	0	GO	GO:0007007	inner mitochondrial membrane organization	1.43E-13	18	35	NA	0
BioGRID	human	DOID:0060536	mitochondrial_complex_I_deficiency	27	0	GO	GO:0008535	respiratory chain complex IV assembly	4.31E-11	19	18	NA	0
BioGRID	human	DOID:0060536	mitochondrial_complex_I_deficiency	27	0	GO	GO:0017004	cytochrome complex assembly	5.73E-10	20	25	NA	0
BioGRID	human	DOID:0060536	mitochondrial_complex_I_deficiency	27	0	GO	GO:0090151	establishment of protein localization to mitochondrial membrane	6.14E-10	21	11	NA	0
BioGRID	human	DOID:0060536	mitochondrial_complex_I_deficiency	27	0	GO	GO:0006626	protein targeting to mitochondrion	7.49E-08	22	37	NA	0
BioGRID	human	DOID:0060536	mitochondrial_complex_I_deficiency	27	0	GO	GO:0033617	mitochondrial respiratory chain complex IV assembly	8.60E-08	23	14	NA	0
BioGRID	human	DOID:0060536	mitochondrial_complex_I_deficiency	27	0	GO	GO:0035458	cellular response to interferon-beta	3.52E-07	25	10	NA	0
BioGRID	human	DOID:0060536	mitochondrial_complex_I_deficiency	27	0	GO	GO:1990542	mitochondrial transmembrane transport	4.24E-07	26	53	NA	0
BioGRID	human	DOID:0060536	mitochondrial_complex_I_deficiency	27	0	GO	GO:0006839	mitochondrial transport	5.19E-07	27	153	NA	0
BioGRID	human	DOID:0060536	mitochondrial_complex_I_deficiency	27	0	Monarch	HP:0001704	Tricuspid valve prolapse	2.78E-18	53	12	NA	0
BioGRID	human	DOID:0060536	mitochondrial_complex_I_deficiency	27	0	Monarch	HP:0012240	Increased intramyocellular lipid droplets	2.19E-14	62	26	NA	0
BioGRID	human	DOID:0060536	mitochondrial_complex_I_deficiency	27	0	Monarch	HP:0006565	Increased hepatocellular lipid droplets	1.22E-13	65	13	NA	0
BioGRID	human	DOID:0060536	mitochondrial_complex_I_deficiency	27	0	Monarch	HP:0001414	Microvesicular hepatic steatosis	1.51E-13	66	11	NA	0
BioGRID	human	DOID:0060536	mitochondrial_complex_I_deficiency	27	0	Monarch	HP:0001987	Hyperammonemia	1.27E-11	67	57	NA	0
BioGRID	human	DOID:0060536	mitochondrial_complex_I_deficiency	27	0	Monarch	HP:0001958	Nonketotic hypoglycemia	2.83E-11	68	10	NA	0
BioGRID	human	DOID:0060536	mitochondrial_complex_I_deficiency	27	0	Monarch	HP:0003688	Cytochrome C oxidase-negative muscle fibers	5.26E-10	72	23	NA	0
BioGRID	human	DOID:0060536	mitochondrial_complex_I_deficiency	27	0	Monarch	HP:0002034	Abnormal rectum morphology	2.00E-09	74	12	NA	0
BioGRID	human	DOID:0060536	mitochondrial_complex_I_deficiency	27	0	Monarch	HP:0001994	Renal Fanconi syndrome	2.40E-09	75	20	NA	0
BioGRID	human	DOID:0060536	mitochondrial_complex_I_deficiency	27	0	Monarch	HP:0011027	Abnormal fallopian tube morphology	4.35E-08	81	14	NA	0
BioGRID	human	DOID:0060536	mitochondrial_complex_I_deficiency	27	0	Monarch	HP:0009939	Mandibular aplasia	5.52E-08	82	14	NA	0
BioGRID	human	DOID:0060536	mitochondrial_complex_I_deficiency	27	0	Monarch	HP:0000036	Abnormal penis morphology	6.76E-08	83	20	NA	0
BioGRID	human	DOID:0060536	mitochondrial_complex_I_deficiency	27	0	Monarch	HP:0006554	Acute hepatic failure	2.00E-07	87	17	NA	0
BioGRID	human	DOID:0060536	mitochondrial_complex_I_deficiency	27	0	Monarch	HP:0000363	Abnormality of earlobe	5.70E-07	90	16	NA	0
IMP	human	DOID:0060536	mitochondrial_complex_I_deficiency	27	20	GO	GO:0070125	mitochondrial translational elongation	9.18E-211	13	87	NA	0
IMP	human	DOID:0060536	mitochondrial_complex_I_deficiency	27	20	GO	GO:0070126	mitochondrial translational termination	1.09E-210	14	88	NA	0
IMP	human	DOID:0060536	mitochondrial_complex_I_deficiency	27	20	GO	GO:0006415	translational termination	3.85E-206	15	91	NA	0
IMP	human	DOID:0060536	mitochondrial_complex_I_deficiency	27	20	GO	GO:0032543	mitochondrial translation	2.78E-196	16	98	NA	0
IMP	human	DOID:0060536	mitochondrial_complex_I_deficiency	27	20	GO	GO:0006414	translational elongation	7.67E-193	17	97	NA	0
IMP	human	DOID:0060536	mitochondrial_complex_I_deficiency	27	20	GO	GO:0140053	mitochondrial gene expression	1.06E-171	18	119	NA	0
IMP	human	DOID:0060536	mitochondrial_complex_I_deficiency	27	20	GO	GO:0043624	cellular protein complex disassembly	8.86E-165	19	112	NA	0
IMP	human	DOID:0060536	mitochondrial_complex_I_deficiency	27	20	GO	GO:0006122	mitochondrial electron transport, ubiquinol to cytochrome c	4.08E-124	20	11	NA	0
IMP	human	DOID:0060536	mitochondrial_complex_I_deficiency	27	20	GO	GO:0007007	inner mitochondrial membrane organization	7.61E-106	21	35	NA	0
IMP	human	DOID:0060536	mitochondrial_complex_I_deficiency	27	20	GO	GO:0042407	cristae formation	5.56E-102	22	27	NA	0
IMP	human	DOID:0060536	mitochondrial_complex_I_deficiency	27	20	GO	GO:0032984	protein-containing complex disassembly	1.90E-98	23	181	NA	0
IMP	human	DOID:0060536	mitochondrial_complex_I_deficiency	27	20	GO	GO:0042776	mitochondrial ATP synthesis coupled proton transport	8.00E-77	24	19	NA	0
IMP	human	DOID:0060536	mitochondrial_complex_I_deficiency	27	20	GO	GO:0015985	energy coupled proton transport, down electrochemical gradient	9.97E-73	25	20	NA	0
IMP	human	DOID:0060536	mitochondrial_complex_I_deficiency	27	20	GO	GO:0015986	ATP synthesis coupled proton transport	9.97E-73	26	20	NA	0
IMP	human	DOID:0060536	mitochondrial_complex_I_deficiency	27	20	GO	GO:0009060	aerobic respiration	1.67E-65	27	49	NA	0
IMP	human	DOID:0060536	mitochondrial_complex_I_deficiency	27	20	GO	GO:0009206	purine ribonucleoside triphosphate biosynthetic process	1.02E-57	30	25	NA	0
IMP	human	DOID:0060536	mitochondrial_complex_I_deficiency	27	20	GO	GO:0006754	ATP biosynthetic process	1.02E-57	29	25	NA	0
IMP	human	DOID:0060536	mitochondrial_complex_I_deficiency	27	20	GO	GO:0009145	purine nucleoside triphosphate biosynthetic process	1.02E-57	28	25	NA	0
IMP	human	DOID:0060536	mitochondrial_complex_I_deficiency	27	20	GO	GO:0006123	mitochondrial electron transport, cytochrome c to oxygen	1.62E-55	32	17	NA	0
IMP	human	DOID:0060536	mitochondrial_complex_I_deficiency	27	20	GO	GO:0019646	aerobic electron transport chain	1.62E-55	31	17	NA	0
IMP	human	DOID:0060536	mitochondrial_complex_I_deficiency	27	20	GO	GO:0009201	ribonucleoside triphosphate biosynthetic process	1.76E-55	33	26	NA	0
IMP	human	DOID:0060536	mitochondrial_complex_I_deficiency	27	20	GO	GO:1990542	mitochondrial transmembrane transport	1.09E-44	34	53	NA	0
IMP	human	DOID:0060536	mitochondrial_complex_I_deficiency	27	20	GO	GO:0007006	mitochondrial membrane organization	2.71E-44	35	102	NA	0
IMP	human	DOID:0060536	mitochondrial_complex_I_deficiency	27	20	GO	GO:0006839	mitochondrial transport	3.38E-43	36	154	NA	0
IMP	human	DOID:0060536	mitochondrial_complex_I_deficiency	27	20	GO	GO:0009142	nucleoside triphosphate biosynthetic process	1.49E-41	37	34	NA	0
IMP	human	DOID:0060536	mitochondrial_complex_I_deficiency	27	20	GO	GO:0009205	purine ribonucleoside triphosphate metabolic process	3.08E-39	38	36	NA	0
IMP	human	DOID:0060536	mitochondrial_complex_I_deficiency	27	20	GO	GO:0009199	ribonucleoside triphosphate metabolic process	3.79E-38	39	37	NA	0
IMP	human	DOID:0060536	mitochondrial_complex_I_deficiency	27	20	GO	GO:0009144	purine nucleoside triphosphate metabolic process	9.18E-37	40	39	NA	0
IMP	human	DOID:0060536	mitochondrial_complex_I_deficiency	27	20	GO	GO:1902600	proton transmembrane transport	9.13E-35	41	42	NA	0
IMP	human	DOID:0060536	mitochondrial_complex_I_deficiency	27	20	GO	GO:0017004	cytochrome complex assembly	3.31E-30	42	25	NA	0
IMP	human	DOID:0060536	mitochondrial_complex_I_deficiency	27	20	GO	GO:0009141	nucleoside triphosphate metabolic process	2.99E-28	44	51	NA	0
IMP	human	DOID:0060536	mitochondrial_complex_I_deficiency	27	20	GO	GO:0009152	purine ribonucleotide biosynthetic process	1.23E-23	45	88	NA	0
IMP	human	DOID:0060536	mitochondrial_complex_I_deficiency	27	20	GO	GO:0009260	ribonucleotide biosynthetic process	8.33E-23	46	91	NA	0
IMP	human	DOID:0060536	mitochondrial_complex_I_deficiency	27	20	GO	GO:0006164	purine nucleotide biosynthetic process	1.72E-22	47	92	NA	0
IMP	human	DOID:0060536	mitochondrial_complex_I_deficiency	27	20	GO	GO:0046390	ribose phosphate biosynthetic process	2.99E-22	48	93	NA	0
IMP	human	DOID:0060536	mitochondrial_complex_I_deficiency	27	20	GO	GO:0008535	respiratory chain complex IV assembly	1.34E-21	49	18	NA	0
IMP	human	DOID:0060536	mitochondrial_complex_I_deficiency	27	20	GO	GO:0006099	tricarboxylic acid cycle	3.54E-20	50	24	NA	0
IMP	human	DOID:0060536	mitochondrial_complex_I_deficiency	27	20	GO	GO:0072522	purine-containing compound biosynthetic process	1.55E-19	51	106	NA	0
IMP	human	DOID:0060536	mitochondrial_complex_I_deficiency	27	20	GO	GO:0033617	mitochondrial respiratory chain complex IV assembly	4.08E-18	52	14	NA	0
IMP	human	DOID:0060536	mitochondrial_complex_I_deficiency	27	20	GO	GO:0006626	protein targeting to mitochondrion	6.48E-18	53	37	NA	0
IMP	human	DOID:0060536	mitochondrial_complex_I_deficiency	27	20	GO	GO:0009165	nucleotide biosynthetic process	9.98E-17	54	121	NA	0
IMP	human	DOID:0060536	mitochondrial_complex_I_deficiency	27	20	GO	GO:1901293	nucleoside phosphate biosynthetic process	8.06E-15	55	136	NA	0
IMP	human	DOID:0060536	mitochondrial_complex_I_deficiency	27	20	GO	GO:0072655	establishment of protein localization to mitochondrion	9.46E-15	56	48	NA	0
IMP	human	DOID:0060536	mitochondrial_complex_I_deficiency	27	20	GO	GO:0070585	protein localization to mitochondrion	4.31E-14	57	53	NA	0
IMP	human	DOID:0060536	mitochondrial_complex_I_deficiency	27	20	GO	GO:0009150	purine ribonucleotide metabolic process	2.29E-13	58	187	NA	0
IMP	human	DOID:0060536	mitochondrial_complex_I_deficiency	27	20	GO	GO:0009259	ribonucleotide metabolic process	5.02E-13	59	191	NA	0
IMP	human	DOID:0060536	mitochondrial_complex_I_deficiency	27	20	GO	GO:0019693	ribose phosphate metabolic process	7.45E-13	60	193	NA	0
IMP	human	DOID:0060536	mitochondrial_complex_I_deficiency	27	20	GO	GO:0090151	establishment of protein localization to mitochondrial membrane	7.27E-11	62	11	NA	0
IMP	human	DOID:0060536	mitochondrial_complex_I_deficiency	27	20	GO	GO:0070129	regulation of mitochondrial translation	4.91E-09	64	21	NA	0
IMP	human	DOID:0060536	mitochondrial_complex_I_deficiency	27	20	GO	GO:0062125	regulation of mitochondrial gene expression	4.91E-09	63	21	NA	0
IMP	human	DOID:0060536	mitochondrial_complex_I_deficiency	27	20	GO	GO:0051204	protein insertion into mitochondrial membrane	4.51E-08	65	18	NA	0
IMP	human	DOID:0060536	mitochondrial_complex_I_deficiency	27	20	GO	GO:0072321	chaperone-mediated protein transport	5.48E-08	66	10	NA	0
IMP	human	DOID:0060536	mitochondrial_complex_I_deficiency	27	20	GO	GO:0070131	positive regulation of mitochondrial translation	1.06E-07	67	14	NA	0
IMP	human	DOID:0060536	mitochondrial_complex_I_deficiency	27	20	GO	GO:0006084	acetyl-CoA metabolic process	8.40E-07	69	11	NA	0
IMP	human	DOID:0060536	mitochondrial_complex_I_deficiency	27	20	Monarch	HP:0006565	Increased hepatocellular lipid droplets	4.97E-38	45	13	NA	0
IMP	human	DOID:0060536	mitochondrial_complex_I_deficiency	27	20	Monarch	HP:0012240	Increased intramyocellular lipid droplets	6.85E-38	46	27	NA	0
IMP	human	DOID:0060536	mitochondrial_complex_I_deficiency	27	20	Monarch	HP:0003688	Cytochrome C oxidase-negative muscle fibers	7.90E-26	50	23	NA	0
IMP	human	DOID:0060536	mitochondrial_complex_I_deficiency	27	20	Monarch	HP:0001994	Renal Fanconi syndrome	1.12E-23	51	21	NA	0
IMP	human	DOID:0060536	mitochondrial_complex_I_deficiency	27	20	Monarch	HP:0001987	Hyperammonemia	6.90E-17	66	57	NA	0
IMP	human	DOID:0060536	mitochondrial_complex_I_deficiency	27	20	Monarch	HP:0000124	Renal tubular dysfunction	2.13E-16	68	28	NA	0
IMP	human	DOID:0060536	mitochondrial_complex_I_deficiency	27	20	Monarch	HP:0030319	Weakness of facial musculature	1.04E-11	79	39	NA	0
IMP	human	DOID:0060536	mitochondrial_complex_I_deficiency	27	20	Monarch	HP:0003109	Hyperphosphaturia	1.20E-11	80	36	NA	0
IMP	human	DOID:0060536	mitochondrial_complex_I_deficiency	27	20	Monarch	HP:0008347	Decreased activity of mitochondrial complex IV	1.16E-09	89	14	NA	0
BioGRID	mouse	DOID:0060536	mitochondrial_complex_I_deficiency	27	15	GO	GO:0002082	regulation of oxidative phosphorylation	8.99E-10	1	10	10	0
BioGRID	mouse	DOID:0060536	mitochondrial_complex_I_deficiency	27	15	Monarch	MP:0010954	abnormal cellular respiration	2.94E-11	2	30	30	0
BioGRID	mouse	DOID:0060536	mitochondrial_complex_I_deficiency	27	15	Monarch	MP:0010959	abnormal oxidative phosphorylation	3.07E-10	3	11	11	0
BioGRID	mouse	DOID:0060536	mitochondrial_complex_I_deficiency	27	15	Monarch	MP:0003061	decreased aerobic running capacity	3.07E-10	4	10	10	0
BioGRID	mouse	DOID:0060536	mitochondrial_complex_I_deficiency	27	15	Monarch	MP:0008964	decreased carbon dioxide production	1.29E-09	5	11	11	0
IMP	mouse	DOID:0060536	mitochondrial_complex_I_deficiency	27	27	GO	GO:0006119	oxidative phosphorylation	7.70E-45	8	12	12	0
IMP	mouse	DOID:0060536	mitochondrial_complex_I_deficiency	27	27	GO	GO:0009108	coenzyme biosynthetic process	8.20E-18	10	31	30	0
IMP	mouse	DOID:0060536	mitochondrial_complex_I_deficiency	27	27	GO	GO:0051188	cofactor biosynthetic process	4.47E-17	11	61	58	0
IMP	mouse	DOID:0060536	mitochondrial_complex_I_deficiency	27	27	GO	GO:0070585	protein localization to mitochondrion	1.28E-15	12	15	14	0
IMP	mouse	DOID:0060536	mitochondrial_complex_I_deficiency	27	27	GO	GO:0051186	cofactor metabolic process	1.93E-14	13	125	119	0
IMP	mouse	DOID:0060536	mitochondrial_complex_I_deficiency	27	27	GO	GO:0006635	fatty acid beta-oxidation	3.76E-14	14	20	20	0
IMP	mouse	DOID:0060536	mitochondrial_complex_I_deficiency	27	27	GO	GO:0043457	regulation of cellular respiration	6.67E-14	16	20	20	0
IMP	mouse	DOID:0060536	mitochondrial_complex_I_deficiency	27	27	GO	GO:0046034	ATP metabolic process	1.25E-13	17	46	46	0
IMP	mouse	DOID:0060536	mitochondrial_complex_I_deficiency	27	27	GO	GO:0042180	cellular ketone metabolic process	3.74E-13	19	20	20	0
IMP	mouse	DOID:0060536	mitochondrial_complex_I_deficiency	27	27	GO	GO:0019395	fatty acid oxidation	4.55E-12	20	25	25	0
IMP	mouse	DOID:0060536	mitochondrial_complex_I_deficiency	27	27	GO	GO:0034440	lipid oxidation	4.55E-12	21	25	25	0
IMP	mouse	DOID:0060536	mitochondrial_complex_I_deficiency	27	27	GO	GO:0002082	regulation of oxidative phosphorylation	2.17E-11	22	17	17	0
IMP	mouse	DOID:0060536	mitochondrial_complex_I_deficiency	27	27	GO	GO:0072655	establishment of protein localization to mitochondrion	2.94E-11	23	12	12	0
IMP	mouse	DOID:0060536	mitochondrial_complex_I_deficiency	27	27	GO	GO:0009062	fatty acid catabolic process	2.57E-10	25	30	30	0
IMP	mouse	DOID:0060536	mitochondrial_complex_I_deficiency	27	27	GO	GO:0006732	coenzyme metabolic process	3.14E-10	26	64	59	0
IMP	mouse	DOID:0060536	mitochondrial_complex_I_deficiency	27	27	GO	GO:0072329	monocarboxylic acid catabolic process	6.66E-09	27	34	34	0
IMP	mouse	DOID:0060536	mitochondrial_complex_I_deficiency	27	27	GO	GO:0046395	carboxylic acid catabolic process	7.25E-08	28	67	67	0
IMP	mouse	DOID:0060536	mitochondrial_complex_I_deficiency	27	27	GO	GO:0016054	organic acid catabolic process	7.25E-08	29	67	67	0
IMP	mouse	DOID:0060536	mitochondrial_complex_I_deficiency	27	27	GO	GO:0043467	regulation of generation of precursor metabolites and energy	1.55E-07	30	68	66	0
IMP	mouse	DOID:0060536	mitochondrial_complex_I_deficiency	27	27	Monarch	MP:0006036	abnormal mitochondrial physiology	2.59E-32	5	128	123	0
IMP	mouse	DOID:0060536	mitochondrial_complex_I_deficiency	27	27	Monarch	MP:0010957	abnormal aerobic respiration	4.12E-31	6	24	23	0
IMP	mouse	DOID:0060536	mitochondrial_complex_I_deficiency	27	27	Monarch	MP:0011636	disorganized mitochondrial cristae	2.30E-18	15	16	16	0
IMP	mouse	DOID:0060536	mitochondrial_complex_I_deficiency	27	27	Monarch	MP:0030937	increased mitochondrial DNA content	3.62E-14	24	11	11	0
IMP	mouse	DOID:0060536	mitochondrial_complex_I_deficiency	27	27	Monarch	MP:0011019	abnormal adaptive thermogenesis	7.95E-14	26	10	10	0
IMP	mouse	DOID:0060536	mitochondrial_complex_I_deficiency	27	27	Monarch	MP:0009125	decreased brown fat cell lipid droplet size	3.73E-11	32	20	20	0
IMP	mouse	DOID:0060536	mitochondrial_complex_I_deficiency	27	27	Monarch	HP:0000816	Abnormality of Krebs cycle metabolism	2.90E-08	40	16	16	0
BioGRID	worm	DOID:0060536	mitochondrial_complex_I_deficiency	27	14	Monarch	WBPhenotype:0001282	mitochondrial metabolism variant	3.65E-12	8	25	21	0
BioGRID	worm	DOID:0060536	mitochondrial_complex_I_deficiency	27	14	Monarch	WBPhenotype:0001575	ATP levels reduced	2.38E-07	14	21	19	0
IMP	worm	DOID:0060536	mitochondrial_complex_I_deficiency	27	19	GO	GO:0042180	cellular ketone metabolic process	2.07E-11	17	11	10	0
IMP	worm	DOID:0060536	mitochondrial_complex_I_deficiency	27	19	GO	GO:0009108	coenzyme biosynthetic process	1.10E-10	18	11	10	0
IMP	worm	DOID:0060536	mitochondrial_complex_I_deficiency	27	19	GO	GO:0006839	mitochondrial transport	1.65E-10	19	11	10	0
IMP	worm	DOID:0060536	mitochondrial_complex_I_deficiency	27	19	GO	GO:0051188	cofactor biosynthetic process	1.02E-09	20	12	11	0
IMP	worm	DOID:0060536	mitochondrial_complex_I_deficiency	27	19	GO	GO:0006732	coenzyme metabolic process	2.79E-08	21	14	13	0
IMP	worm	DOID:0060536	mitochondrial_complex_I_deficiency	27	19	Monarch	WBPhenotype:0001284	coenzyme Q depleted	2.31E-17	8	10	9	0
IMP	worm	DOID:0060536	mitochondrial_complex_I_deficiency	27	19	Monarch	WBPhenotype:0001282	mitochondrial metabolism variant	3.22E-16	9	36	28	0
IMP	worm	DOID:0060536	mitochondrial_complex_I_deficiency	27	19	Monarch	WBPhenotype:0002390	variable cell division timing	1.03E-15	12	73	63	0
IMP	worm	DOID:0060536	mitochondrial_complex_I_deficiency	27	19	Monarch	WBPhenotype:0001575	ATP levels reduced	1.03E-15	13	26	22	0
IMP	worm	DOID:0060536	mitochondrial_complex_I_deficiency	27	19	Monarch	HP:0001511	Intrauterine growth retardation	1.26E-15	14	90	77	0
IMP	worm	DOID:0060536	mitochondrial_complex_I_deficiency	27	19	Monarch	ZP:0014134	developmental process decreased rate, abnormal	1.87E-15	15	45	36	0
IMP	worm	DOID:0060536	mitochondrial_complex_I_deficiency	27	19	Monarch	ZP:0100495	response to stress process quality, abnormal	6.58E-14	16	26	20	0
IMP	worm	DOID:0060536	mitochondrial_complex_I_deficiency	27	19	Monarch	ZP:0000606	developmental process delayed, abnormal	6.67E-13	18	81	65	0
IMP	worm	DOID:0060536	mitochondrial_complex_I_deficiency	27	19	Monarch	WBPhenotype:0002238	increased levels of reactive oxygen species	8.24E-10	22	15	11	0
BioGRID	yeast	DOID:0060536	mitochondrial_complex_I_deficiency	27	3	GO	GO:0022900	electron transport chain	4.19E-172	3	26	20	0
BioGRID	yeast	DOID:0060536	mitochondrial_complex_I_deficiency	27	3	GO	GO:0022904	respiratory electron transport chain	4.19E-172	4	26	20	0
BioGRID	yeast	DOID:0060536	mitochondrial_complex_I_deficiency	27	3	GO	GO:0042775	mitochondrial ATP synthesis coupled electron transport	4.19E-172	2	26	20	0
BioGRID	yeast	DOID:0060536	mitochondrial_complex_I_deficiency	27	3	GO	GO:0042773	ATP synthesis coupled electron transport	4.19E-172	1	26	20	0
BioGRID	yeast	DOID:0060536	mitochondrial_complex_I_deficiency	27	3	GO	GO:0006119	oxidative phosphorylation	1.29E-165	5	27	20	0
BioGRID	yeast	DOID:0060536	mitochondrial_complex_I_deficiency	27	3	GO	GO:0046034	ATP metabolic process	3.78E-117	6	63	44	0
BioGRID	yeast	DOID:0060536	mitochondrial_complex_I_deficiency	27	3	GO	GO:0006122	mitochondrial electron transport, ubiquinol to cytochrome c	1.85E-101	7	11	8	0
BioGRID	yeast	DOID:0060536	mitochondrial_complex_I_deficiency	27	3	GO	GO:0019646	aerobic electron transport chain	9.52E-98	9	12	9	0
BioGRID	yeast	DOID:0060536	mitochondrial_complex_I_deficiency	27	3	GO	GO:0006123	mitochondrial electron transport, cytochrome c to oxygen	9.52E-98	8	12	9	0
BioGRID	yeast	DOID:0060536	mitochondrial_complex_I_deficiency	27	3	GO	GO:0009060	aerobic respiration	1.06E-81	10	64	43	0
BioGRID	yeast	DOID:0060536	mitochondrial_complex_I_deficiency	27	3	GO	GO:0045333	cellular respiration	1.16E-78	11	73	51	0
BioGRID	yeast	DOID:0060536	mitochondrial_complex_I_deficiency	27	3	GO	GO:0015980	energy derivation by oxidation of organic compounds	2.61E-52	12	108	75	0
BioGRID	yeast	DOID:0060536	mitochondrial_complex_I_deficiency	27	3	GO	GO:0006091	generation of precursor metabolites and energy	1.54E-40	13	135	100	0
BioGRID	yeast	DOID:0060536	mitochondrial_complex_I_deficiency	27	3	GO	GO:0055114	oxidation-reduction process	2.11E-39	14	143	107	0
BioGRID	yeast	DOID:0060536	mitochondrial_complex_I_deficiency	27	3	GO	GO:0016310	phosphorylation	2.67E-21	15	172	153	0
BioGRID	yeast	DOID:0060536	mitochondrial_complex_I_deficiency	27	3	GO	GO:0015986	ATP synthesis coupled proton transport	9.77E-20	16	18	10	0
BioGRID	yeast	DOID:0060536	mitochondrial_complex_I_deficiency	27	3	GO	GO:0006754	ATP biosynthetic process	9.77E-20	17	18	10	0
BioGRID	yeast	DOID:0060536	mitochondrial_complex_I_deficiency	27	3	GO	GO:0015985	energy coupled proton transport, down electrochemical gradient	9.77E-20	18	18	10	0
BioGRID	yeast	DOID:0060536	mitochondrial_complex_I_deficiency	27	3	GO	GO:0017004	cytochrome complex assembly	1.19E-19	19	37	15	0
BioGRID	yeast	DOID:0060536	mitochondrial_complex_I_deficiency	27	3	GO	GO:0009206	purine ribonucleoside triphosphate biosynthetic process	1.11E-17	21	20	12	0
BioGRID	yeast	DOID:0060536	mitochondrial_complex_I_deficiency	27	3	GO	GO:0009205	purine ribonucleoside triphosphate metabolic process	1.11E-17	20	20	12	0
BioGRID	yeast	DOID:0060536	mitochondrial_complex_I_deficiency	27	3	GO	GO:0009145	purine nucleoside triphosphate biosynthetic process	1.11E-17	22	20	12	0
BioGRID	yeast	DOID:0060536	mitochondrial_complex_I_deficiency	27	3	GO	GO:1990542	mitochondrial transmembrane transport	4.83E-17	23	48	43	0
BioGRID	yeast	DOID:0060536	mitochondrial_complex_I_deficiency	27	3	GO	GO:0033108	mitochondrial respiratory chain complex assembly	5.06E-17	24	42	18	0
BioGRID	yeast	DOID:0060536	mitochondrial_complex_I_deficiency	27	3	GO	GO:0006839	mitochondrial transport	6.97E-17	25	93	76	0
BioGRID	yeast	DOID:0060536	mitochondrial_complex_I_deficiency	27	3	GO	GO:0009199	ribonucleoside triphosphate metabolic process	2.26E-16	26	22	14	0
BioGRID	yeast	DOID:0060536	mitochondrial_complex_I_deficiency	27	3	GO	GO:0009201	ribonucleoside triphosphate biosynthetic process	2.26E-16	27	22	14	0
BioGRID	yeast	DOID:0060536	mitochondrial_complex_I_deficiency	27	3	GO	GO:0009144	purine nucleoside triphosphate metabolic process	6.82E-16	28	22	14	0
BioGRID	yeast	DOID:0060536	mitochondrial_complex_I_deficiency	27	3	GO	GO:0009142	nucleoside triphosphate biosynthetic process	3.45E-14	29	25	17	0
BioGRID	yeast	DOID:0060536	mitochondrial_complex_I_deficiency	27	3	GO	GO:1902600	proton transmembrane transport	9.27E-14	30	26	16	0
BioGRID	yeast	DOID:0060536	mitochondrial_complex_I_deficiency	27	3	GO	GO:0006626	protein targeting to mitochondrion	2.99E-13	32	68	55	0
BioGRID	yeast	DOID:0060536	mitochondrial_complex_I_deficiency	27	3	GO	GO:0072655	establishment of protein localization to mitochondrion	2.99E-13	33	68	55	0
BioGRID	yeast	DOID:0060536	mitochondrial_complex_I_deficiency	27	3	GO	GO:0070585	protein localization to mitochondrion	2.99E-13	31	68	55	0
BioGRID	yeast	DOID:0060536	mitochondrial_complex_I_deficiency	27	3	GO	GO:0009141	nucleoside triphosphate metabolic process	3.73E-12	34	30	21	0
BioGRID	yeast	DOID:0060536	mitochondrial_complex_I_deficiency	27	3	GO	GO:0033617	mitochondrial respiratory chain complex IV assembly	4.34E-11	35	24	8	0
BioGRID	yeast	DOID:0060536	mitochondrial_complex_I_deficiency	27	3	GO	GO:0008535	respiratory chain complex IV assembly	4.34E-11	36	24	8	0
BioGRID	yeast	DOID:0060536	mitochondrial_complex_I_deficiency	27	3	GO	GO:0015672	monovalent inorganic cation transport	2.67E-10	37	34	22	0
BioGRID	yeast	DOID:0060536	mitochondrial_complex_I_deficiency	27	3	GO	GO:0000376	RNA splicing, via transesterification reactions with guanosine as nucleophile	3.02E-09	38	10	4	0
BioGRID	yeast	DOID:0060536	mitochondrial_complex_I_deficiency	27	3	GO	GO:0000372	Group I intron splicing	3.02E-09	39	10	4	0
BioGRID	yeast	DOID:0060536	mitochondrial_complex_I_deficiency	27	3	GO	GO:0098655	cation transmembrane transport	3.20E-09	40	54	35	0
BioGRID	yeast	DOID:0060536	mitochondrial_complex_I_deficiency	27	3	GO	GO:0051259	protein complex oligomerization	3.72E-09	41	12	5	0
BioGRID	yeast	DOID:0060536	mitochondrial_complex_I_deficiency	27	3	GO	GO:0034220	ion transmembrane transport	2.26E-08	42	87	61	0
BioGRID	yeast	DOID:0060536	mitochondrial_complex_I_deficiency	27	3	GO	GO:0007007	inner mitochondrial membrane organization	2.41E-08	43	33	21	0
BioGRID	yeast	DOID:0060536	mitochondrial_complex_I_deficiency	27	3	GO	GO:0007006	mitochondrial membrane organization	1.07E-07	45	51	31	0
BioGRID	yeast	DOID:0060536	mitochondrial_complex_I_deficiency	27	3	GO	GO:0098662	inorganic cation transmembrane transport	1.07E-07	44	48	29	0
BioGRID	yeast	DOID:0060536	mitochondrial_complex_I_deficiency	27	3	GO	GO:0044743	protein transmembrane import into intracellular organelle	1.24E-07	46	52	43	0
BioGRID	yeast	DOID:0060536	mitochondrial_complex_I_deficiency	27	3	GO	GO:0009152	purine ribonucleotide biosynthetic process	2.62E-07	49	47	37	0
BioGRID	yeast	DOID:0060536	mitochondrial_complex_I_deficiency	27	3	GO	GO:0098660	inorganic ion transmembrane transport	3.91E-07	50	52	31	0
BioGRID	yeast	DOID:0060536	mitochondrial_complex_I_deficiency	27	3	GO	GO:0006164	purine nucleotide biosynthetic process	4.09E-07	51	48	38	0
BioGRID	yeast	DOID:0060536	mitochondrial_complex_I_deficiency	27	3	GO	GO:0009260	ribonucleotide biosynthetic process	9.53E-07	52	51	41	0
BioGRID	yeast	DOID:0060536	mitochondrial_complex_I_deficiency	27	3	Monarch	MONARCH:APO_0000076APO_0000003	mitochondrial transport:decreased	1.90E-08	1	17	15	0
IMP	yeast	DOID:0060536	mitochondrial_complex_I_deficiency	27	3	GO	GO:0046034	ATP metabolic process	3.97E-103	1	63	44	0
IMP	yeast	DOID:0060536	mitochondrial_complex_I_deficiency	27	3	GO	GO:0015986	ATP synthesis coupled proton transport	1.77E-92	4	18	10	0
IMP	yeast	DOID:0060536	mitochondrial_complex_I_deficiency	27	3	GO	GO:0015985	energy coupled proton transport, down electrochemical gradient	1.77E-92	3	18	10	0
IMP	yeast	DOID:0060536	mitochondrial_complex_I_deficiency	27	3	GO	GO:0006754	ATP biosynthetic process	1.77E-92	2	18	10	0
IMP	yeast	DOID:0060536	mitochondrial_complex_I_deficiency	27	3	GO	GO:0009206	purine ribonucleoside triphosphate biosynthetic process	7.15E-83	6	20	12	0
IMP	yeast	DOID:0060536	mitochondrial_complex_I_deficiency	27	3	GO	GO:0009205	purine ribonucleoside triphosphate metabolic process	7.15E-83	7	20	12	0
IMP	yeast	DOID:0060536	mitochondrial_complex_I_deficiency	27	3	GO	GO:0009145	purine nucleoside triphosphate biosynthetic process	7.15E-83	5	20	12	0
IMP	yeast	DOID:0060536	mitochondrial_complex_I_deficiency	27	3	GO	GO:0009144	purine nucleoside triphosphate metabolic process	2.56E-76	8	22	14	0
IMP	yeast	DOID:0060536	mitochondrial_complex_I_deficiency	27	3	GO	GO:0009201	ribonucleoside triphosphate biosynthetic process	1.97E-75	10	22	14	0
IMP	yeast	DOID:0060536	mitochondrial_complex_I_deficiency	27	3	GO	GO:0009199	ribonucleoside triphosphate metabolic process	1.97E-75	9	22	14	0
IMP	yeast	DOID:0060536	mitochondrial_complex_I_deficiency	27	3	GO	GO:0009142	nucleoside triphosphate biosynthetic process	6.89E-66	11	25	17	0
IMP	yeast	DOID:0060536	mitochondrial_complex_I_deficiency	27	3	GO	GO:0022900	electron transport chain	4.89E-64	12	26	20	0
IMP	yeast	DOID:0060536	mitochondrial_complex_I_deficiency	27	3	GO	GO:0022904	respiratory electron transport chain	4.89E-64	13	26	20	0
IMP	yeast	DOID:0060536	mitochondrial_complex_I_deficiency	27	3	GO	GO:0042775	mitochondrial ATP synthesis coupled electron transport	4.89E-64	14	26	20	0
IMP	yeast	DOID:0060536	mitochondrial_complex_I_deficiency	27	3	GO	GO:0042773	ATP synthesis coupled electron transport	4.89E-64	15	26	20	0
IMP	yeast	DOID:0060536	mitochondrial_complex_I_deficiency	27	3	GO	GO:1902600	proton transmembrane transport	1.06E-63	16	26	16	0
IMP	yeast	DOID:0060536	mitochondrial_complex_I_deficiency	27	3	GO	GO:0032543	mitochondrial translation	6.89E-63	17	132	77	0
IMP	yeast	DOID:0060536	mitochondrial_complex_I_deficiency	27	3	GO	GO:0006119	oxidative phosphorylation	2.76E-61	18	27	20	0
IMP	yeast	DOID:0060536	mitochondrial_complex_I_deficiency	27	3	GO	GO:0140053	mitochondrial gene expression	2.65E-56	19	157	86	0
IMP	yeast	DOID:0060536	mitochondrial_complex_I_deficiency	27	3	GO	GO:0007007	inner mitochondrial membrane organization	1.80E-55	20	33	21	0
IMP	yeast	DOID:0060536	mitochondrial_complex_I_deficiency	27	3	GO	GO:0009141	nucleoside triphosphate metabolic process	1.23E-54	21	30	21	0
IMP	yeast	DOID:0060536	mitochondrial_complex_I_deficiency	27	3	GO	GO:0045039	protein insertion into mitochondrial inner membrane	1.24E-51	22	19	15	0
IMP	yeast	DOID:0060536	mitochondrial_complex_I_deficiency	27	3	GO	GO:0045333	cellular respiration	2.28E-49	23	73	51	0
IMP	yeast	DOID:0060536	mitochondrial_complex_I_deficiency	27	3	GO	GO:0007006	mitochondrial membrane organization	2.85E-47	24	51	31	0
IMP	yeast	DOID:0060536	mitochondrial_complex_I_deficiency	27	3	GO	GO:0015672	monovalent inorganic cation transport	1.02E-45	25	34	22	0
IMP	yeast	DOID:0060536	mitochondrial_complex_I_deficiency	27	3	GO	GO:0009060	aerobic respiration	5.34E-45	26	64	43	0
IMP	yeast	DOID:0060536	mitochondrial_complex_I_deficiency	27	3	GO	GO:0051204	protein insertion into mitochondrial membrane	3.25E-43	27	29	20	0
IMP	yeast	DOID:0060536	mitochondrial_complex_I_deficiency	27	3	GO	GO:0090151	establishment of protein localization to mitochondrial membrane	3.25E-43	28	29	20	0
IMP	yeast	DOID:0060536	mitochondrial_complex_I_deficiency	27	3	GO	GO:0009152	purine ribonucleotide biosynthetic process	5.81E-42	29	47	37	0
IMP	yeast	DOID:0060536	mitochondrial_complex_I_deficiency	27	3	GO	GO:0072655	establishment of protein localization to mitochondrion	1.59E-41	32	68	55	0
IMP	yeast	DOID:0060536	mitochondrial_complex_I_deficiency	27	3	GO	GO:0006626	protein targeting to mitochondrion	1.59E-41	31	68	55	0
IMP	yeast	DOID:0060536	mitochondrial_complex_I_deficiency	27	3	GO	GO:0070585	protein localization to mitochondrion	1.59E-41	30	68	55	0
IMP	yeast	DOID:0060536	mitochondrial_complex_I_deficiency	27	3	GO	GO:0006164	purine nucleotide biosynthetic process	4.93E-41	33	48	38	0
IMP	yeast	DOID:0060536	mitochondrial_complex_I_deficiency	27	3	GO	GO:0009260	ribonucleotide biosynthetic process	2.43E-39	34	51	41	0
IMP	yeast	DOID:0060536	mitochondrial_complex_I_deficiency	27	3	GO	GO:0051205	protein insertion into membrane	3.84E-39	35	32	22	0
IMP	yeast	DOID:0060536	mitochondrial_complex_I_deficiency	27	3	GO	GO:0006122	mitochondrial electron transport, ubiquinol to cytochrome c	4.72E-38	36	11	8	0
IMP	yeast	DOID:0060536	mitochondrial_complex_I_deficiency	27	3	GO	GO:0006839	mitochondrial transport	5.81E-36	37	93	76	0
IMP	yeast	DOID:0060536	mitochondrial_complex_I_deficiency	27	3	GO	GO:0019646	aerobic electron transport chain	3.76E-35	39	12	9	0
IMP	yeast	DOID:0060536	mitochondrial_complex_I_deficiency	27	3	GO	GO:0006123	mitochondrial electron transport, cytochrome c to oxygen	3.76E-35	38	12	9	0
IMP	yeast	DOID:0060536	mitochondrial_complex_I_deficiency	27	3	GO	GO:0046390	ribose phosphate biosynthetic process	6.14E-35	40	57	47	0
IMP	yeast	DOID:0060536	mitochondrial_complex_I_deficiency	27	3	GO	GO:0072522	purine-containing compound biosynthetic process	3.25E-34	41	56	45	0
IMP	yeast	DOID:0060536	mitochondrial_complex_I_deficiency	27	3	GO	GO:0098662	inorganic cation transmembrane transport	4.23E-32	42	48	29	0
IMP	yeast	DOID:0060536	mitochondrial_complex_I_deficiency	27	3	GO	GO:0033108	mitochondrial respiratory chain complex assembly	8.81E-32	43	42	19	0
IMP	yeast	DOID:0060536	mitochondrial_complex_I_deficiency	27	3	GO	GO:0015980	energy derivation by oxidation of organic compounds	9.47E-32	44	108	75	0
IMP	yeast	DOID:0060536	mitochondrial_complex_I_deficiency	27	3	GO	GO:0098660	inorganic ion transmembrane transport	2.87E-31	45	52	31	0
IMP	yeast	DOID:0060536	mitochondrial_complex_I_deficiency	27	3	GO	GO:0009150	purine ribonucleotide metabolic process	7.03E-31	46	69	57	0
IMP	yeast	DOID:0060536	mitochondrial_complex_I_deficiency	27	3	GO	GO:0009259	ribonucleotide metabolic process	1.22E-29	47	73	61	0
IMP	yeast	DOID:0060536	mitochondrial_complex_I_deficiency	27	3	GO	GO:0006163	purine nucleotide metabolic process	2.37E-29	48	72	60	0
IMP	yeast	DOID:0060536	mitochondrial_complex_I_deficiency	27	3	GO	GO:0098655	cation transmembrane transport	8.35E-29	49	54	35	0
IMP	yeast	DOID:0060536	mitochondrial_complex_I_deficiency	27	3	GO	GO:0019693	ribose phosphate metabolic process	4.07E-27	50	80	68	0
IMP	yeast	DOID:0060536	mitochondrial_complex_I_deficiency	27	3	GO	GO:0006091	generation of precursor metabolites and energy	3.29E-25	51	135	100	0
IMP	yeast	DOID:0060536	mitochondrial_complex_I_deficiency	27	3	GO	GO:0072521	purine-containing compound metabolic process	2.00E-24	52	84	70	0
IMP	yeast	DOID:0060536	mitochondrial_complex_I_deficiency	27	3	GO	GO:0055114	oxidation-reduction process	2.72E-24	53	143	107	0
IMP	yeast	DOID:0060536	mitochondrial_complex_I_deficiency	27	3	GO	GO:0009165	nucleotide biosynthetic process	1.96E-23	54	80	63	0
IMP	yeast	DOID:0060536	mitochondrial_complex_I_deficiency	27	3	GO	GO:1901293	nucleoside phosphate biosynthetic process	8.51E-23	55	82	65	0
IMP	yeast	DOID:0060536	mitochondrial_complex_I_deficiency	27	3	GO	GO:0017004	cytochrome complex assembly	4.47E-21	56	37	15	0
IMP	yeast	DOID:0060536	mitochondrial_complex_I_deficiency	27	3	GO	GO:0034220	ion transmembrane transport	3.42E-20	57	87	61	0
IMP	yeast	DOID:0060536	mitochondrial_complex_I_deficiency	27	3	GO	GO:0009117	nucleotide metabolic process	7.48E-20	58	114	94	0
IMP	yeast	DOID:0060536	mitochondrial_complex_I_deficiency	27	3	GO	GO:0006753	nucleoside phosphate metabolic process	2.20E-19	59	120	99	0
IMP	yeast	DOID:0060536	mitochondrial_complex_I_deficiency	27	3	GO	GO:0055086	nucleobase-containing small molecule metabolic process	2.79E-15	62	149	123	0
IMP	yeast	DOID:0060536	mitochondrial_complex_I_deficiency	27	3	GO	GO:1990542	mitochondrial transmembrane transport	2.18E-13	63	48	43	0
IMP	yeast	DOID:0060536	mitochondrial_complex_I_deficiency	27	3	GO	GO:0042407	cristae formation	9.88E-13	64	10	4	0
IMP	yeast	DOID:0060536	mitochondrial_complex_I_deficiency	27	3	GO	GO:0008535	respiratory chain complex IV assembly	1.07E-12	66	24	8	0
IMP	yeast	DOID:0060536	mitochondrial_complex_I_deficiency	27	3	GO	GO:0033617	mitochondrial respiratory chain complex IV assembly	1.07E-12	65	24	8	0
IMP	yeast	DOID:0060536	mitochondrial_complex_I_deficiency	27	3	GO	GO:0106035	protein maturation by [4Fe-4S] cluster transfer	7.28E-12	67	10	10	0
IMP	yeast	DOID:0060536	mitochondrial_complex_I_deficiency	27	3	GO	GO:0090150	establishment of protein localization to membrane	1.53E-11	69	97	74	0
IMP	yeast	DOID:0060536	mitochondrial_complex_I_deficiency	27	3	GO	GO:0017144	drug metabolic process	2.04E-11	70	133	70	0
IMP	yeast	DOID:0060536	mitochondrial_complex_I_deficiency	27	3	GO	GO:0033615	mitochondrial proton-transporting ATP synthase complex assembly	8.97E-11	72	11	3	0
IMP	yeast	DOID:0060536	mitochondrial_complex_I_deficiency	27	3	GO	GO:0043461	proton-transporting ATP synthase complex assembly	8.97E-11	71	11	3	0
IMP	yeast	DOID:0060536	mitochondrial_complex_I_deficiency	27	3	GO	GO:0030150	protein import into mitochondrial matrix	1.37E-09	74	23	21	0
IMP	yeast	DOID:0060536	mitochondrial_complex_I_deficiency	27	3	GO	GO:0061024	membrane organization	1.66E-09	75	166	106	0
IMP	yeast	DOID:0060536	mitochondrial_complex_I_deficiency	27	3	GO	GO:0097428	protein maturation by iron-sulfur cluster transfer	1.94E-09	76	13	13	0
IMP	yeast	DOID:0060536	mitochondrial_complex_I_deficiency	27	3	GO	GO:0044743	protein transmembrane import into intracellular organelle	3.35E-09	77	52	43	0
IMP	yeast	DOID:0060536	mitochondrial_complex_I_deficiency	27	3	GO	GO:0090407	organophosphate biosynthetic process	1.27E-08	78	171	135	0
IMP	yeast	DOID:0060536	mitochondrial_complex_I_deficiency	27	3	GO	GO:0072657	protein localization to membrane	3.25E-08	79	119	84	0
IMP	yeast	DOID:0060536	mitochondrial_complex_I_deficiency	27	3	GO	GO:0006744	ubiquinone biosynthetic process	4.61E-08	80	14	14	0
IMP	yeast	DOID:0060536	mitochondrial_complex_I_deficiency	27	3	GO	GO:0042181	ketone biosynthetic process	4.61E-08	81	14	14	0
IMP	yeast	DOID:0060536	mitochondrial_complex_I_deficiency	27	3	GO	GO:1901661	quinone metabolic process	4.61E-08	82	14	14	0
IMP	yeast	DOID:0060536	mitochondrial_complex_I_deficiency	27	3	GO	GO:1901663	quinone biosynthetic process	4.61E-08	83	14	14	0
IMP	yeast	DOID:0060536	mitochondrial_complex_I_deficiency	27	3	GO	GO:0006743	ubiquinone metabolic process	4.61E-08	84	14	14	0
IMP	yeast	DOID:0060536	mitochondrial_complex_I_deficiency	27	3	GO	GO:0006812	cation transport	1.32E-07	85	136	90	0
IMP	yeast	DOID:0060536	mitochondrial_complex_I_deficiency	27	3	GO	GO:0065002	intracellular protein transmembrane transport	1.32E-07	86	66	54	0
IMP	yeast	DOID:0060536	mitochondrial_complex_I_deficiency	27	3	GO	GO:0071806	protein transmembrane transport	1.32E-07	87	66	54	0
IMP	yeast	DOID:0060536	mitochondrial_complex_I_deficiency	27	3	GO	GO:0006099	tricarboxylic acid cycle	1.54E-07	88	16	15	0
IMP	yeast	DOID:0060536	mitochondrial_complex_I_deficiency	27	3	GO	GO:1901137	carbohydrate derivative biosynthetic process	1.95E-07	89	186	133	0
IMP	yeast	DOID:0060536	mitochondrial_complex_I_deficiency	27	3	GO	GO:0070071	proton-transporting two-sector ATPase complex assembly	8.65E-07	90	17	4	0
IMP	yeast	DOID:0060536	mitochondrial_complex_I_deficiency	27	3	Monarch	MONARCH:APO_0000105APO_0000005	mitochondrial genome maintenance:absent	2.04E-44	1	98	75	0
IMP	yeast	DOID:0060536	mitochondrial_complex_I_deficiency	27	3	Monarch	MONARCH:APO_0000159APO_0000004	biofilm formation:increased	6.25E-27	2	166	110	0
IMP	yeast	DOID:0060536	mitochondrial_complex_I_deficiency	27	3	Monarch	APO:0000154	petite-negative	2.71E-18	3	32	23	0
IMP	yeast	DOID:0060536	mitochondrial_complex_I_deficiency	27	3	Monarch	APO:0000153	petite	4.60E-15	4	42	28	0
IMP	yeast	DOID:0060536	mitochondrial_complex_I_deficiency	27	3	Monarch	MONARCH:APO_0000105APO_0000002	mitochondrial genome maintenance:abnormal	2.92E-12	5	131	77	0
IMP	yeast	DOID:0060536	mitochondrial_complex_I_deficiency	27	3	Monarch	MONARCH:APO_0000149APO_0000005	protein/peptide accumulation:absent	5.22E-10	6	15	9	0
IMP	yeast	DOID:0060536	mitochondrial_complex_I_deficiency	27	3	Monarch	MONARCH:APO_0000104APO_0000004	mitochondrial rho- mutation frequency:increased	5.08E-08	7	48	33	0
IMP	yeast	DOID:0060536	mitochondrial_complex_I_deficiency	27	3	Monarch	MONARCH:APO_0000076APO_0000003	mitochondrial transport:decreased	5.61E-08	8	17	15	0
IMP	yeast	DOID:0060536	mitochondrial_complex_I_deficiency	27	3	Monarch	MONARCH:APO_0000022APO_0000003	protein activity:decreased	1.36E-07	9	75	58	0
BioGRID	fish	DOID:10493	adrenal_cortical_hypofunction	38	5	GO	GO:0045995	regulation of embryonic development	3.13E-12	1	10	4	0
BioGRID	fish	DOID:10493	adrenal_cortical_hypofunction	38	5	GO	GO:0009953	dorsal/ventral pattern formation	4.54E-09	2	22	12	0
BioGRID	fish	DOID:10493	adrenal_cortical_hypofunction	38	5	GO	GO:0022603	regulation of anatomical structure morphogenesis	1.11E-07	3	16	10	0
BioGRID	fly	DOID:10493	adrenal_cortical_hypofunction	38	27	GO	GO:0060070	canonical Wnt signaling pathway	1.29E-25	3	11	10	0
BioGRID	fly	DOID:10493	adrenal_cortical_hypofunction	38	27	GO	GO:0198738	cell-cell signaling by wnt	4.21E-24	6	29	26	0
BioGRID	fly	DOID:10493	adrenal_cortical_hypofunction	38	27	GO	GO:0016055	Wnt signaling pathway	4.01E-18	8	21	18	0
BioGRID	fly	DOID:10493	adrenal_cortical_hypofunction	38	27	GO	GO:1905114	cell surface receptor signaling pathway involved in cell-cell signaling	2.79E-16	10	23	20	0
BioGRID	fly	DOID:10493	adrenal_cortical_hypofunction	38	27	GO	GO:0042446	hormone biosynthetic process	4.77E-07	24	19	16	0
BioGRID	fly	DOID:10493	adrenal_cortical_hypofunction	38	27	GO	GO:0042445	hormone metabolic process	4.84E-07	25	26	22	0
BioGRID	human	DOID:10493	adrenal_cortical_hypofunction	38	5	GO	GO:0035336	long-chain fatty-acyl-CoA metabolic process	2.74E-12	57	22	NA	0
BioGRID	mouse	DOID:10493	adrenal_cortical_hypofunction	38	25	GO	GO:0060070	canonical Wnt signaling pathway	2.39E-118	1	50	47	0
BioGRID	mouse	DOID:10493	adrenal_cortical_hypofunction	38	25	GO	GO:0198738	cell-cell signaling by wnt	2.11E-97	2	79	74	0
BioGRID	mouse	DOID:10493	adrenal_cortical_hypofunction	38	25	GO	GO:0016055	Wnt signaling pathway	2.11E-97	3	79	74	0
BioGRID	mouse	DOID:10493	adrenal_cortical_hypofunction	38	25	GO	GO:1905114	cell surface receptor signaling pathway involved in cell-cell signaling	1.77E-64	4	112	106	0
BioGRID	mouse	DOID:10493	adrenal_cortical_hypofunction	38	25	GO	GO:0035567	non-canonical Wnt signaling pathway	6.03E-33	12	20	18	0
BioGRID	mouse	DOID:10493	adrenal_cortical_hypofunction	38	25	GO	GO:0003338	metanephros morphogenesis	1.51E-27	15	12	12	0
BioGRID	mouse	DOID:10493	adrenal_cortical_hypofunction	38	25	GO	GO:0035115	embryonic forelimb morphogenesis	8.11E-24	22	25	25	0
BioGRID	mouse	DOID:10493	adrenal_cortical_hypofunction	38	25	GO	GO:0061037	negative regulation of cartilage development	1.55E-22	34	13	13	0
BioGRID	mouse	DOID:10493	adrenal_cortical_hypofunction	38	25	GO	GO:0035136	forelimb morphogenesis	7.86E-20	42	32	32	0
BioGRID	mouse	DOID:10493	adrenal_cortical_hypofunction	38	25	GO	GO:0032331	negative regulation of chondrocyte differentiation	1.93E-16	57	10	10	0
BioGRID	mouse	DOID:10493	adrenal_cortical_hypofunction	38	25	GO	GO:0003209	cardiac atrium morphogenesis	2.16E-16	58	17	17	0
BioGRID	mouse	DOID:10493	adrenal_cortical_hypofunction	38	25	GO	GO:0072210	metanephric nephron development	3.44E-15	61	13	13	0
BioGRID	mouse	DOID:10493	adrenal_cortical_hypofunction	38	25	GO	GO:0060323	head morphogenesis	4.87E-15	62	22	22	0
BioGRID	mouse	DOID:10493	adrenal_cortical_hypofunction	38	25	GO	GO:0045880	positive regulation of smoothened signaling pathway	1.89E-14	65	14	14	0
BioGRID	mouse	DOID:10493	adrenal_cortical_hypofunction	38	25	GO	GO:0003230	cardiac atrium development	3.76E-14	73	20	18	0
BioGRID	mouse	DOID:10493	adrenal_cortical_hypofunction	38	25	GO	GO:2000117	negative regulation of cysteine-type endopeptidase activity	1.24E-13	77	15	14	0
BioGRID	mouse	DOID:10493	adrenal_cortical_hypofunction	38	25	GO	GO:0043154	negative regulation of cysteine-type endopeptidase activity involved in apoptotic process	1.24E-13	78	15	14	0
BioGRID	mouse	DOID:10493	adrenal_cortical_hypofunction	38	25	GO	GO:0021984	adenohypophysis development	3.85E-12	83	11	11	0
BioGRID	mouse	DOID:10493	adrenal_cortical_hypofunction	38	25	GO	GO:0090090	negative regulation of canonical Wnt signaling pathway	1.72E-11	91	46	45	0
BioGRID	mouse	DOID:10493	adrenal_cortical_hypofunction	38	25	GO	GO:0010171	body morphogenesis	1.83E-11	94	28	28	0
BioGRID	mouse	DOID:10493	adrenal_cortical_hypofunction	38	25	GO	GO:0040036	regulation of fibroblast growth factor receptor signaling pathway	5.28E-11	98	13	12	0
BioGRID	mouse	DOID:10493	adrenal_cortical_hypofunction	38	25	GO	GO:0060444	branching involved in mammary gland duct morphogenesis	6.91E-11	99	22	21	0
BioGRID	mouse	DOID:10493	adrenal_cortical_hypofunction	38	25	GO	GO:0071542	dopaminergic neuron differentiation	7.41E-11	100	21	20	0
BioGRID	mouse	DOID:10493	adrenal_cortical_hypofunction	38	25	GO	GO:0010951	negative regulation of endopeptidase activity	9.82E-11	102	19	18	0
BioGRID	mouse	DOID:10493	adrenal_cortical_hypofunction	38	25	GO	GO:0035116	embryonic hindlimb morphogenesis	2.35E-10	109	28	28	0
BioGRID	mouse	DOID:10493	adrenal_cortical_hypofunction	38	25	GO	GO:0060317	cardiac epithelial to mesenchymal transition	3.66E-10	112	13	12	0
BioGRID	mouse	DOID:10493	adrenal_cortical_hypofunction	38	25	GO	GO:0010466	negative regulation of peptidase activity	4.39E-10	114	20	19	0
BioGRID	mouse	DOID:10493	adrenal_cortical_hypofunction	38	25	GO	GO:0090288	negative regulation of cellular response to growth factor stimulus	1.71E-09	122	44	42	0
BioGRID	mouse	DOID:10493	adrenal_cortical_hypofunction	38	25	GO	GO:0045836	positive regulation of meiotic nuclear division	3.33E-09	125	11	11	0
BioGRID	mouse	DOID:10493	adrenal_cortical_hypofunction	38	25	GO	GO:0032350	regulation of hormone metabolic process	4.01E-09	127	12	12	0
BioGRID	mouse	DOID:10493	adrenal_cortical_hypofunction	38	25	GO	GO:0072132	mesenchyme morphogenesis	7.45E-09	129	37	35	0
BioGRID	mouse	DOID:10493	adrenal_cortical_hypofunction	38	25	GO	GO:0001837	epithelial to mesenchymal transition	8.58E-09	130	29	28	0
BioGRID	mouse	DOID:10493	adrenal_cortical_hypofunction	38	25	GO	GO:0035137	hindlimb morphogenesis	1.76E-08	132	37	37	0
BioGRID	mouse	DOID:10493	adrenal_cortical_hypofunction	38	25	GO	GO:0060071	Wnt signaling pathway, planar cell polarity pathway	2.01E-08	133	17	16	0
BioGRID	mouse	DOID:10493	adrenal_cortical_hypofunction	38	25	GO	GO:0003203	endocardial cushion morphogenesis	3.74E-08	136	24	23	0
BioGRID	mouse	DOID:10493	adrenal_cortical_hypofunction	38	25	GO	GO:0048103	somatic stem cell division	4.16E-08	137	17	15	0
BioGRID	mouse	DOID:10493	adrenal_cortical_hypofunction	38	25	GO	GO:0090287	regulation of cellular response to growth factor stimulus	7.65E-08	141	94	86	0
BioGRID	mouse	DOID:10493	adrenal_cortical_hypofunction	38	25	GO	GO:0060325	face morphogenesis	9.80E-08	146	19	19	0
BioGRID	mouse	DOID:10493	adrenal_cortical_hypofunction	38	25	GO	GO:0060413	atrial septum morphogenesis	9.80E-08	145	10	10	0
BioGRID	mouse	DOID:10493	adrenal_cortical_hypofunction	38	25	GO	GO:0110111	negative regulation of animal organ morphogenesis	1.03E-07	147	20	20	0
BioGRID	mouse	DOID:10493	adrenal_cortical_hypofunction	38	25	GO	GO:0055008	cardiac muscle tissue morphogenesis	1.82E-07	150	41	40	0
BioGRID	mouse	DOID:10493	adrenal_cortical_hypofunction	38	25	GO	GO:0048644	muscle organ morphogenesis	1.98E-07	151	53	52	0
BioGRID	mouse	DOID:10493	adrenal_cortical_hypofunction	38	25	GO	GO:0060603	mammary gland duct morphogenesis	2.70E-07	153	31	30	0
BioGRID	mouse	DOID:10493	adrenal_cortical_hypofunction	38	25	GO	GO:0060415	muscle tissue morphogenesis	2.76E-07	154	48	47	0
BioGRID	mouse	DOID:10493	adrenal_cortical_hypofunction	38	25	GO	GO:0009953	dorsal/ventral pattern formation	2.97E-07	155	53	53	0
BioGRID	mouse	DOID:10493	adrenal_cortical_hypofunction	38	25	GO	GO:0030514	negative regulation of BMP signaling pathway	7.57E-07	158	22	20	0
BioGRID	mouse	DOID:10493	adrenal_cortical_hypofunction	38	25	Monarch	MP:0009593	absent chorion	1.51E-14	4	16	15	0
BioGRID	mouse	DOID:10493	adrenal_cortical_hypofunction	38	25	Monarch	MP:0008329	decreased somatotroph cell number	2.53E-13	8	12	12	0
BioGRID	mouse	DOID:10493	adrenal_cortical_hypofunction	38	25	Monarch	MP:0010984	abnormal metanephric mesenchyme morphology	6.07E-13	11	14	14	0
BioGRID	mouse	DOID:10493	adrenal_cortical_hypofunction	38	25	Monarch	MP:0008730	fused phalanges	6.07E-13	12	10	10	0
BioGRID	mouse	DOID:10493	adrenal_cortical_hypofunction	38	25	Monarch	MP:0000557	absent hindlimb	2.60E-12	14	12	12	0
BioGRID	mouse	DOID:10493	adrenal_cortical_hypofunction	38	25	Monarch	HP:0012165	Oligodactyly	2.82E-12	16	32	31	0
BioGRID	mouse	DOID:10493	adrenal_cortical_hypofunction	38	25	Monarch	MP:0004377	small frontal bone	2.82E-12	15	10	10	0
BioGRID	mouse	DOID:10493	adrenal_cortical_hypofunction	38	25	Monarch	MP:0010873	decreased trabecular bone mass	7.70E-11	21	14	13	0
BioGRID	mouse	DOID:10493	adrenal_cortical_hypofunction	38	25	Monarch	MP:0005030	absent amnion	1.57E-10	22	20	19	0
BioGRID	mouse	DOID:10493	adrenal_cortical_hypofunction	38	25	Monarch	MP:0000079	abnormal basioccipital bone morphology	1.76E-09	26	19	19	0
BioGRID	mouse	DOID:10493	adrenal_cortical_hypofunction	38	25	Monarch	MP:0003843	abnormal sagittal suture morphology	4.17E-09	30	12	12	0
BioGRID	mouse	DOID:10493	adrenal_cortical_hypofunction	38	25	Monarch	MP:0009264	failure of eyelid fusion	1.84E-08	35	14	13	0
BioGRID	mouse	DOID:10493	adrenal_cortical_hypofunction	38	25	Monarch	MP:0003935	abnormal craniofacial development	3.45E-08	37	43	43	0
BioGRID	mouse	DOID:10493	adrenal_cortical_hypofunction	38	25	Monarch	MP:0002995	primary sex reversal	5.79E-08	41	11	11	0
BioGRID	mouse	DOID:10493	adrenal_cortical_hypofunction	38	25	Monarch	MP:0001244	thin dermal layer	6.14E-08	42	12	12	0
BioGRID	mouse	DOID:10493	adrenal_cortical_hypofunction	38	25	Monarch	MP:0000550	abnormal forelimb morphology	1.14E-07	44	42	42	0
BioGRID	mouse	DOID:10493	adrenal_cortical_hypofunction	38	25	Monarch	MP:0000556	abnormal hindlimb morphology	1.29E-07	45	50	48	0
BioGRID	mouse	DOID:10493	adrenal_cortical_hypofunction	38	25	Monarch	HP:0001159	Syndactyly	1.57E-07	47	39	38	0
BioGRID	mouse	DOID:10493	adrenal_cortical_hypofunction	38	25	Monarch	MP:0004505	decreased renal glomerulus number	1.60E-07	48	31	29	0
BioGRID	mouse	DOID:10493	adrenal_cortical_hypofunction	38	25	Monarch	MP:0009780	abnormal chondrocyte physiology	3.78E-07	57	17	17	0
BioGRID	mouse	DOID:10493	adrenal_cortical_hypofunction	38	25	Monarch	MP:0014101	decreased chondrocyte proliferation	4.77E-07	60	10	9	0
BioGRID	mouse	DOID:10493	adrenal_cortical_hypofunction	38	25	Monarch	HP:0100689	Decreased corneal thickness	6.19E-07	62	18	18	0
BioGRID	mouse	DOID:10493	adrenal_cortical_hypofunction	38	25	Monarch	MP:0003704	abnormal hair follicle development	6.63E-07	64	30	30	0
BioGRID	mouse	DOID:10493	adrenal_cortical_hypofunction	38	25	Monarch	MP:0004163	abnormal adenohypophysis morphology	7.06E-07	65	17	17	0
BioGRID	worm	DOID:10493	adrenal_cortical_hypofunction	38	24	GO	GO:0097402	neuroblast migration	7.44E-25	1	11	9	0
BioGRID	worm	DOID:10493	adrenal_cortical_hypofunction	38	24	GO	GO:0060070	canonical Wnt signaling pathway	4.04E-20	2	11	8	0
BioGRID	worm	DOID:10493	adrenal_cortical_hypofunction	38	24	GO	GO:0016055	Wnt signaling pathway	1.07E-19	3	25	17	0
BioGRID	worm	DOID:10493	adrenal_cortical_hypofunction	38	24	GO	GO:0198738	cell-cell signaling by wnt	1.07E-19	4	25	17	0
BioGRID	worm	DOID:10493	adrenal_cortical_hypofunction	38	24	GO	GO:1905114	cell surface receptor signaling pathway involved in cell-cell signaling	1.07E-19	5	25	17	0
BioGRID	worm	DOID:10493	adrenal_cortical_hypofunction	38	24	GO	GO:0001711	endodermal cell fate commitment	9.29E-17	8	12	10	0
BioGRID	worm	DOID:10493	adrenal_cortical_hypofunction	38	24	GO	GO:0001714	endodermal cell fate specification	9.29E-17	7	12	10	0
BioGRID	worm	DOID:10493	adrenal_cortical_hypofunction	38	24	GO	GO:0035987	endodermal cell differentiation	9.29E-17	6	12	10	0
BioGRID	worm	DOID:10493	adrenal_cortical_hypofunction	38	24	GO	GO:0001706	endoderm formation	9.29E-17	9	12	10	0
BioGRID	worm	DOID:10493	adrenal_cortical_hypofunction	38	24	GO	GO:0009798	axis specification	8.24E-15	10	56	39	0
BioGRID	worm	DOID:10493	adrenal_cortical_hypofunction	38	24	GO	GO:0065001	specification of axis polarity	9.74E-15	11	19	14	0
BioGRID	worm	DOID:10493	adrenal_cortical_hypofunction	38	24	GO	GO:0070986	left/right axis specification	9.74E-15	13	15	11	0
BioGRID	worm	DOID:10493	adrenal_cortical_hypofunction	38	24	GO	GO:0060972	left/right pattern formation	9.74E-15	12	15	11	0
BioGRID	worm	DOID:10493	adrenal_cortical_hypofunction	38	24	GO	GO:0030335	positive regulation of cell migration	1.34E-14	14	18	13	0
BioGRID	worm	DOID:10493	adrenal_cortical_hypofunction	38	24	GO	GO:0045167	asymmetric protein localization involved in cell fate determination	3.04E-14	15	16	11	0
BioGRID	worm	DOID:10493	adrenal_cortical_hypofunction	38	24	GO	GO:0007492	endoderm development	5.11E-14	16	14	12	0
BioGRID	worm	DOID:10493	adrenal_cortical_hypofunction	38	24	GO	GO:0003002	regionalization	5.23E-14	17	64	44	0
BioGRID	worm	DOID:10493	adrenal_cortical_hypofunction	38	24	GO	GO:2000147	positive regulation of cell motility	1.19E-13	18	19	14	0
BioGRID	worm	DOID:10493	adrenal_cortical_hypofunction	38	24	GO	GO:0001708	cell fate specification	9.58E-13	20	66	49	0
BioGRID	worm	DOID:10493	adrenal_cortical_hypofunction	38	24	GO	GO:0001704	formation of primary germ layer	9.58E-13	19	24	20	0
BioGRID	worm	DOID:10493	adrenal_cortical_hypofunction	38	24	GO	GO:0060795	cell fate commitment involved in formation of primary germ layer	1.74E-12	21	21	17	0
BioGRID	worm	DOID:10493	adrenal_cortical_hypofunction	38	24	GO	GO:0001709	cell fate determination	5.12E-12	22	23	17	0
BioGRID	worm	DOID:10493	adrenal_cortical_hypofunction	38	24	GO	GO:0007389	pattern specification process	1.80E-11	23	81	58	0
BioGRID	worm	DOID:10493	adrenal_cortical_hypofunction	38	24	GO	GO:0045165	cell fate commitment	1.17E-10	25	94	71	0
BioGRID	worm	DOID:10493	adrenal_cortical_hypofunction	38	24	GO	GO:0051272	positive regulation of cellular component movement	2.91E-08	34	29	24	0
BioGRID	worm	DOID:10493	adrenal_cortical_hypofunction	38	24	GO	GO:0007369	gastrulation	3.57E-08	35	42	36	0
BioGRID	worm	DOID:10493	adrenal_cortical_hypofunction	38	24	GO	GO:0007267	cell-cell signaling	4.95E-08	39	61	45	0
BioGRID	worm	DOID:10493	adrenal_cortical_hypofunction	38	24	GO	GO:0007166	cell surface receptor signaling pathway	1.03E-07	40	67	51	0
BioGRID	worm	DOID:10493	adrenal_cortical_hypofunction	38	24	GO	GO:0000132	establishment of mitotic spindle orientation	1.33E-07	41	36	28	0
BioGRID	worm	DOID:10493	adrenal_cortical_hypofunction	38	24	GO	GO:0045597	positive regulation of cell differentiation	5.42E-07	43	59	49	0
BioGRID	worm	DOID:10493	adrenal_cortical_hypofunction	38	24	GO	GO:0050769	positive regulation of neurogenesis	5.75E-07	44	32	25	0
BioGRID	worm	DOID:10493	adrenal_cortical_hypofunction	38	24	Monarch	WBPhenotype:0000550	body muscle dystrophy	3.15E-14	13	17	13	0
BioGRID	worm	DOID:10493	adrenal_cortical_hypofunction	38	24	Monarch	WBPhenotype:0001635	excess pharyngeal cells	3.41E-13	14	14	11	0
BioGRID	worm	DOID:10493	adrenal_cortical_hypofunction	38	24	Monarch	WBPhenotype:0000834	E lineage variant	2.51E-12	17	13	12	0
BioGRID	worm	DOID:10493	adrenal_cortical_hypofunction	38	24	Monarch	WBPhenotype:0000472	endoderm absent	3.52E-12	18	18	13	0
BioGRID	worm	DOID:10493	adrenal_cortical_hypofunction	38	24	Monarch	WBPhenotype:0001646	no pharynx	2.48E-11	20	14	13	0
BioGRID	worm	DOID:10493	adrenal_cortical_hypofunction	38	24	Monarch	WBPhenotype:0008001	embryonic cell fate specification variant	6.99E-11	21	19	14	0
BioGRID	worm	DOID:10493	adrenal_cortical_hypofunction	38	24	Monarch	WBPhenotype:0001637	no Intestine	1.24E-10	22	24	17	0
BioGRID	worm	DOID:10493	adrenal_cortical_hypofunction	38	24	Monarch	WBPhenotype:0000361	lima bean arrest	3.72E-10	23	22	18	0
BioGRID	worm	DOID:10493	adrenal_cortical_hypofunction	38	24	Monarch	WBPhenotype:0001235	cell division polarity variant	1.30E-09	25	13	9	0
BioGRID	worm	DOID:10493	adrenal_cortical_hypofunction	38	24	Monarch	WBPhenotype:0001585	asymmetric cell division variant	6.82E-09	29	27	22	0
BioGRID	worm	DOID:10493	adrenal_cortical_hypofunction	38	24	Monarch	WBPhenotype:0000715	muscle excess	9.67E-09	30	11	8	0
BioGRID	worm	DOID:10493	adrenal_cortical_hypofunction	38	24	Monarch	WBPhenotype:0001375	transgene expression undetectable	1.09E-08	31	53	50	0
BioGRID	worm	DOID:10493	adrenal_cortical_hypofunction	38	24	Monarch	WBPhenotype:0000367	comma arrest emb	5.50E-08	34	23	19	0
BioGRID	worm	DOID:10493	adrenal_cortical_hypofunction	38	24	Monarch	WBPhenotype:0000469	Q neuroblast lineage migration variant	2.32E-07	37	37	29	0
BioGRID	worm	DOID:10493	adrenal_cortical_hypofunction	38	24	Monarch	WBPhenotype:0000699	vulva development variant	3.99E-07	39	40	31	0
BioGRID	worm	DOID:10493	adrenal_cortical_hypofunction	38	24	Monarch	ZP:0004741	neuron development process quality, abnormal	5.28E-07	41	31	26	0
BioGRID	worm	DOID:10493	adrenal_cortical_hypofunction	38	24	Monarch	WBPhenotype:0001292	body wall muscle physiology variant	5.28E-07	40	13	9	0
BioGRID	worm	DOID:10493	adrenal_cortical_hypofunction	38	24	Monarch	WBPhenotype:0002569	hypodermis development variant	7.20E-07	43	15	13	0
BioGRID	fly	DOID:10907	microcephaly	40	30	GO	GO:0046605	regulation of centrosome cycle	4.97E-73	14	10	8	0
BioGRID	fly	DOID:10907	microcephaly	40	30	GO	GO:0007056	spindle assembly involved in female meiosis	1.44E-23	53	13	11	0
BioGRID	fly	DOID:10907	microcephaly	40	30	GO	GO:0010564	regulation of cell cycle process	4.03E-22	55	139	113	0
BioGRID	fly	DOID:10907	microcephaly	40	30	GO	GO:1902115	regulation of organelle assembly	1.21E-21	58	24	20	0
BioGRID	fly	DOID:10907	microcephaly	40	30	GO	GO:0090306	spindle assembly involved in meiosis	4.25E-21	60	22	18	0
BioGRID	fly	DOID:10907	microcephaly	40	30	GO	GO:0000212	meiotic spindle organization	5.70E-20	62	37	29	0
BioGRID	fly	DOID:10907	microcephaly	40	30	GO	GO:0007135	meiosis II	5.75E-20	63	10	6	0
BioGRID	fly	DOID:10907	microcephaly	40	30	GO	GO:0007143	female meiotic nuclear division	3.57E-17	68	53	38	0
BioGRID	fly	DOID:10907	microcephaly	40	30	GO	GO:0051225	spindle assembly	5.62E-17	71	54	47	0
BioGRID	fly	DOID:10907	microcephaly	40	30	GO	GO:0098813	nuclear chromosome segregation	3.49E-14	79	116	80	0
BioGRID	fly	DOID:10907	microcephaly	40	30	GO	GO:0007338	single fertilization	3.70E-14	80	28	17	0
BioGRID	fly	DOID:10907	microcephaly	40	30	GO	GO:0009566	fertilization	5.52E-13	85	30	19	0
BioGRID	fly	DOID:10907	microcephaly	40	30	GO	GO:0007059	chromosome segregation	1.33E-12	87	131	93	0
BioGRID	fly	DOID:10907	microcephaly	40	30	GO	GO:0051303	establishment of chromosome localization	3.87E-12	89	21	14	0
BioGRID	fly	DOID:10907	microcephaly	40	30	GO	GO:0007088	regulation of mitotic nuclear division	4.96E-12	90	60	48	0
BioGRID	fly	DOID:10907	microcephaly	40	30	GO	GO:1905515	non-motile cilium assembly	1.21E-11	92	13	8	0
BioGRID	fly	DOID:10907	microcephaly	40	30	GO	GO:0051783	regulation of nuclear division	1.48E-11	93	64	51	0
BioGRID	fly	DOID:10907	microcephaly	40	30	GO	GO:0000819	sister chromatid segregation	2.54E-11	94	73	54	0
BioGRID	fly	DOID:10907	microcephaly	40	30	GO	GO:0000070	mitotic sister chromatid segregation	7.51E-11	95	65	49	0
BioGRID	fly	DOID:10907	microcephaly	40	30	GO	GO:0033047	regulation of mitotic sister chromatid segregation	7.75E-11	96	30	26	0
BioGRID	fly	DOID:10907	microcephaly	40	30	GO	GO:0007018	microtubule-based movement	1.86E-10	97	64	52	0
BioGRID	fly	DOID:10907	microcephaly	40	30	GO	GO:0050000	chromosome localization	2.18E-10	98	24	16	0
BioGRID	fly	DOID:10907	microcephaly	40	30	GO	GO:0061983	meiosis II cell cycle process	6.89E-10	103	21	15	0
BioGRID	fly	DOID:10907	microcephaly	40	30	GO	GO:0033045	regulation of sister chromatid segregation	8.83E-10	106	34	30	0
BioGRID	fly	DOID:10907	microcephaly	40	30	GO	GO:0051983	regulation of chromosome segregation	3.43E-09	107	36	31	0
BioGRID	fly	DOID:10907	microcephaly	40	30	GO	GO:0031145	anaphase-promoting complex-dependent catabolic process	4.10E-09	108	11	10	0
BioGRID	fly	DOID:10907	microcephaly	40	30	GO	GO:0010965	regulation of mitotic sister chromatid separation	1.46E-08	111	28	24	0
BioGRID	fly	DOID:10907	microcephaly	40	30	GO	GO:1905818	regulation of chromosome separation	1.46E-08	112	28	24	0
BioGRID	fly	DOID:10907	microcephaly	40	30	GO	GO:0051028	mRNA transport	5.29E-07	116	21	19	0
BioGRID	fly	DOID:10907	microcephaly	40	30	GO	GO:0010948	negative regulation of cell cycle process	7.77E-07	117	54	44	0
BioGRID	human	DOID:10907	microcephaly	40	2	GO	GO:0051383	kinetochore organization	2.29E-16	56	10	NA	0
BioGRID	human	DOID:10907	microcephaly	40	2	GO	GO:0051310	metaphase plate congression	2.37E-10	79	50	NA	0
BioGRID	human	DOID:10907	microcephaly	40	2	GO	GO:0000070	mitotic sister chromatid segregation	2.21E-08	88	80	NA	0
BioGRID	human	DOID:10907	microcephaly	40	2	GO	GO:0000819	sister chromatid segregation	1.81E-07	92	90	NA	0
BioGRID	human	DOID:10907	microcephaly	40	2	GO	GO:0007080	mitotic metaphase plate congression	3.29E-07	95	43	NA	0
BioGRID	human	DOID:10907	microcephaly	40	2	Monarch	HP:0000180	Lobulated tongue	1.53E-22	41	15	NA	0
BioGRID	human	DOID:10907	microcephaly	40	2	Monarch	HP:0100258	Preaxial polydactyly	2.14E-15	57	28	NA	0
BioGRID	human	DOID:10907	microcephaly	40	2	Monarch	HP:0002419	Molar tooth sign on MRI	2.68E-15	58	34	NA	0
BioGRID	human	DOID:10907	microcephaly	40	2	Monarch	HP:0011802	Hamartoma of tongue	1.75E-10	82	18	NA	0
BioGRID	human	DOID:10907	microcephaly	40	2	Monarch	HP:0000191	Accessory oral frenulum	9.29E-10	92	21	NA	0
BioGRID	human	DOID:10907	microcephaly	40	2	Monarch	HP:0100259	Postaxial polydactyly	3.57E-09	103	55	NA	0
BioGRID	human	DOID:10907	microcephaly	40	2	Monarch	HP:0007036	Hypoplasia of olfactory tract	6.12E-09	105	10	NA	0
BioGRID	human	DOID:10907	microcephaly	40	2	Monarch	HP:0002876	Episodic tachypnea	6.54E-09	107	38	NA	0
BioGRID	human	DOID:10907	microcephaly	40	2	Monarch	HP:0100260	Mesoaxial polydactyly	7.86E-09	108	10	NA	0
BioGRID	human	DOID:10907	microcephaly	40	2	Monarch	HP:0002444	Hypothalamic hamartoma	6.42E-08	117	11	NA	0
BioGRID	human	DOID:10907	microcephaly	40	2	Monarch	HP:0010297	Bifid tongue	1.42E-07	127	24	NA	0
BioGRID	human	DOID:10907	microcephaly	40	2	Monarch	HP:0008689	Bilateral cryptorchidism	1.81E-07	130	28	NA	0
BioGRID	human	DOID:10907	microcephaly	40	2	Monarch	HP:0006159	Mesoaxial hand polydactyly	2.96E-07	133	12	NA	0
BioGRID	human	DOID:10907	microcephaly	40	2	Monarch	HP:0000199	Tongue nodules	3.21E-07	134	12	NA	0
BioGRID	human	DOID:10907	microcephaly	40	2	Monarch	HP:0000480	Retinal coloboma	7.38E-07	142	22	NA	0
BioGRID	mouse	DOID:10907	microcephaly	40	27	GO	GO:0007052	mitotic spindle organization	7.92E-15	7	10	9	0
BioGRID	mouse	DOID:10907	microcephaly	40	27	GO	GO:1902850	microtubule cytoskeleton organization involved in mitosis	7.70E-10	19	19	18	0
BioGRID	mouse	DOID:10907	microcephaly	40	27	GO	GO:0099637	neurotransmitter receptor transport	4.17E-09	21	17	17	0
BioGRID	mouse	DOID:10907	microcephaly	40	27	GO	GO:0007051	spindle organization	3.30E-07	25	29	28	0
BioGRID	mouse	DOID:10907	microcephaly	40	27	Monarch	MP:0004768	abnormal axonal transport	3.78E-16	4	20	19	0
BioGRID	mouse	DOID:10907	microcephaly	40	27	Monarch	MP:0008546	abnormal vesicle-mediated transport	4.16E-12	6	13	12	0
BioGRID	mouse	DOID:10907	microcephaly	40	27	Monarch	MP:0000951	sporadic seizures	6.98E-10	13	23	23	0
BioGRID	mouse	DOID:10907	microcephaly	40	27	Monarch	HP:0000267	Cranial asymmetry	1.45E-09	14	46	46	0
BioGRID	mouse	DOID:10907	microcephaly	40	27	Monarch	MP:0008469	abnormal protein level	5.27E-09	15	14	14	0
BioGRID	worm	DOID:10907	microcephaly	40	19	GO	GO:0007143	female meiotic nuclear division	7.01E-15	10	20	14	0
BioGRID	worm	DOID:10907	microcephaly	40	19	GO	GO:0051784	negative regulation of nuclear division	7.45E-11	13	10	7	0
BioGRID	worm	DOID:10907	microcephaly	40	19	GO	GO:0010639	negative regulation of organelle organization	1.73E-09	17	29	21	0
BioGRID	worm	DOID:10907	microcephaly	40	19	GO	GO:0051494	negative regulation of cytoskeleton organization	1.15E-08	20	18	14	0
BioGRID	worm	DOID:10907	microcephaly	40	19	GO	GO:0051783	regulation of nuclear division	2.11E-08	21	46	34	0
BioGRID	worm	DOID:10907	microcephaly	40	19	GO	GO:0040020	regulation of meiotic nuclear division	4.23E-08	23	16	11	0
BioGRID	worm	DOID:10907	microcephaly	40	19	GO	GO:0090224	regulation of spindle organization	1.07E-07	24	13	8	0
BioGRID	worm	DOID:10907	microcephaly	40	19	GO	GO:0051647	nucleus localization	3.80E-07	25	19	13	0
BioGRID	worm	DOID:10907	microcephaly	40	19	GO	GO:0033043	regulation of organelle organization	6.24E-07	26	137	106	0
BioGRID	worm	DOID:10907	microcephaly	40	19	GO	GO:0010564	regulation of cell cycle process	6.94E-07	27	96	71	0
BioGRID	worm	DOID:10907	microcephaly	40	19	GO	GO:0051129	negative regulation of cellular component organization	7.96E-07	28	51	39	0
BioGRID	worm	DOID:10907	microcephaly	40	19	Monarch	WBPhenotype:0000765	spindle elongation integrity defective early emb	4.52E-14	6	21	14	0
BioGRID	worm	DOID:10907	microcephaly	40	19	Monarch	WBPhenotype:0000776	passage through meiosis defective early emb	8.93E-12	8	58	51	0
BioGRID	worm	DOID:10907	microcephaly	40	19	Monarch	WBPhenotype:0001743	mitosis variant	2.71E-11	10	37	35	0
BioGRID	worm	DOID:10907	microcephaly	40	19	Monarch	WBPhenotype:0000762	spindle position defective early emb	3.13E-10	11	19	14	0
BioGRID	worm	DOID:10907	microcephaly	40	19	Monarch	WBPhenotype:0001078	cytokinesis defective early emb	2.83E-09	12	25	20	0
BioGRID	worm	DOID:10907	microcephaly	40	19	Monarch	WBPhenotype:0000649	vulva location variant	5.65E-09	13	15	12	0
BioGRID	worm	DOID:10907	microcephaly	40	19	Monarch	WBPhenotype:0004004	male response to contact defective	1.03E-07	15	15	13	0
BioGRID	worm	DOID:10907	microcephaly	40	19	Monarch	ZP:0106959	microtubule cytoskeleton organization process quality, abnormal	4.03E-07	16	22	16	0
BioGRID	worm	DOID:10907	microcephaly	40	19	Monarch	WBPhenotype:0001216	meiosis metaphase to anaphase transition block	8.64E-07	17	10	6	0
BioGRID	yeast	DOID:10907	microcephaly	40	19	GO	GO:0007021	tubulin complex assembly	1.79E-44	1	10	9	0
BioGRID	yeast	DOID:10907	microcephaly	40	19	GO	GO:0007017	microtubule-based process	3.11E-42	2	90	55	0
BioGRID	yeast	DOID:10907	microcephaly	40	19	GO	GO:0000226	microtubule cytoskeleton organization	1.26E-38	3	78	47	0
BioGRID	yeast	DOID:10907	microcephaly	40	19	GO	GO:0070507	regulation of microtubule cytoskeleton organization	3.72E-36	5	29	16	0
BioGRID	yeast	DOID:10907	microcephaly	40	19	GO	GO:0032886	regulation of microtubule-based process	3.72E-36	4	29	16	0
BioGRID	yeast	DOID:10907	microcephaly	40	19	GO	GO:0007018	microtubule-based movement	1.16E-34	6	20	11	0
BioGRID	yeast	DOID:10907	microcephaly	40	19	GO	GO:0099111	microtubule-based transport	1.16E-34	10	20	11	0
BioGRID	yeast	DOID:10907	microcephaly	40	19	GO	GO:0030473	nuclear migration along microtubule	1.16E-34	9	20	11	0
BioGRID	yeast	DOID:10907	microcephaly	40	19	GO	GO:0010970	transport along microtubule	1.16E-34	8	20	11	0
BioGRID	yeast	DOID:10907	microcephaly	40	19	GO	GO:0072384	organelle transport along microtubule	1.16E-34	7	20	11	0
BioGRID	yeast	DOID:10907	microcephaly	40	19	GO	GO:0051647	nucleus localization	5.80E-34	11	24	13	0
BioGRID	yeast	DOID:10907	microcephaly	40	19	GO	GO:0007097	nuclear migration	5.80E-34	12	24	13	0
BioGRID	yeast	DOID:10907	microcephaly	40	19	GO	GO:0006928	movement of cell or subcellular component	9.34E-30	14	23	13	0
BioGRID	yeast	DOID:10907	microcephaly	40	19	GO	GO:0030705	cytoskeleton-dependent intracellular transport	9.34E-30	13	23	13	0
BioGRID	yeast	DOID:10907	microcephaly	40	19	GO	GO:0031110	regulation of microtubule polymerization or depolymerization	5.99E-29	15	16	4	0
BioGRID	yeast	DOID:10907	microcephaly	40	19	GO	GO:0051225	spindle assembly	1.11E-27	16	11	11	0
BioGRID	yeast	DOID:10907	microcephaly	40	19	GO	GO:1901880	negative regulation of protein depolymerization	2.24E-24	19	10	6	0
BioGRID	yeast	DOID:10907	microcephaly	40	19	GO	GO:0007051	spindle organization	4.88E-23	21	37	24	0
BioGRID	yeast	DOID:10907	microcephaly	40	19	GO	GO:0006283	transcription-coupled nucleotide-excision repair	5.04E-23	22	10	8	0
BioGRID	yeast	DOID:10907	microcephaly	40	19	GO	GO:1901879	regulation of protein depolymerization	1.28E-20	25	12	8	0
BioGRID	yeast	DOID:10907	microcephaly	40	19	GO	GO:0043242	negative regulation of protein complex disassembly	3.91E-20	26	12	8	0
BioGRID	yeast	DOID:10907	microcephaly	40	19	GO	GO:0051494	negative regulation of cytoskeleton organization	6.42E-19	28	29	17	0
BioGRID	yeast	DOID:10907	microcephaly	40	19	GO	GO:0051493	regulation of cytoskeleton organization	3.90E-17	40	83	52	0
BioGRID	yeast	DOID:10907	microcephaly	40	19	GO	GO:1902850	microtubule cytoskeleton organization involved in mitosis	4.01E-16	43	45	29	0
BioGRID	yeast	DOID:10907	microcephaly	40	19	GO	GO:0097435	supramolecular fiber organization	4.79E-16	44	54	44	0
BioGRID	yeast	DOID:10907	microcephaly	40	19	GO	GO:0007010	cytoskeleton organization	2.12E-15	45	196	131	0
BioGRID	yeast	DOID:10907	microcephaly	40	19	GO	GO:0007052	mitotic spindle organization	4.95E-15	47	31	19	0
BioGRID	yeast	DOID:10907	microcephaly	40	19	GO	GO:0140014	mitotic nuclear division	7.42E-15	48	85	57	0
BioGRID	yeast	DOID:10907	microcephaly	40	19	GO	GO:1902904	negative regulation of supramolecular fiber organization	1.21E-14	49	25	13	0
BioGRID	yeast	DOID:10907	microcephaly	40	19	GO	GO:0000070	mitotic sister chromatid segregation	2.12E-13	60	74	46	0
BioGRID	yeast	DOID:10907	microcephaly	40	19	GO	GO:0051261	protein depolymerization	3.57E-13	61	13	12	0
BioGRID	yeast	DOID:10907	microcephaly	40	19	GO	GO:0051231	spindle elongation	7.98E-13	62	13	6	0
BioGRID	yeast	DOID:10907	microcephaly	40	19	GO	GO:0000022	mitotic spindle elongation	7.98E-13	63	13	6	0
BioGRID	yeast	DOID:10907	microcephaly	40	19	GO	GO:1902903	regulation of supramolecular fiber organization	1.48E-12	64	54	28	0
BioGRID	yeast	DOID:10907	microcephaly	40	19	GO	GO:0051640	organelle localization	1.57E-12	65	168	115	0
BioGRID	yeast	DOID:10907	microcephaly	40	19	GO	GO:0000819	sister chromatid segregation	1.67E-12	66	97	62	0
BioGRID	yeast	DOID:10907	microcephaly	40	19	GO	GO:0034728	nucleosome organization	1.02E-11	70	69	53	0
BioGRID	yeast	DOID:10907	microcephaly	40	19	GO	GO:0090224	regulation of spindle organization	1.52E-11	71	14	13	0
BioGRID	yeast	DOID:10907	microcephaly	40	19	GO	GO:0060236	regulation of mitotic spindle organization	1.52E-11	72	14	13	0
BioGRID	yeast	DOID:10907	microcephaly	40	19	GO	GO:0051300	spindle pole body organization	3.17E-11	75	24	13	0
BioGRID	yeast	DOID:10907	microcephaly	40	19	GO	GO:0031023	microtubule organizing center organization	3.17E-11	74	24	13	0
BioGRID	yeast	DOID:10907	microcephaly	40	19	GO	GO:0043244	regulation of protein complex disassembly	1.50E-10	80	25	21	0
BioGRID	yeast	DOID:10907	microcephaly	40	19	GO	GO:0006289	nucleotide-excision repair	2.63E-10	81	48	38	0
BioGRID	yeast	DOID:10907	microcephaly	40	19	GO	GO:0051656	establishment of organelle localization	3.67E-10	83	109	78	0
BioGRID	yeast	DOID:10907	microcephaly	40	19	GO	GO:0032888	regulation of mitotic spindle elongation	1.44E-08	91	11	11	0
BioGRID	yeast	DOID:10907	microcephaly	40	19	GO	GO:0032887	regulation of spindle elongation	1.44E-08	90	11	11	0
BioGRID	yeast	DOID:10907	microcephaly	40	19	GO	GO:0062033	positive regulation of mitotic sister chromatid segregation	1.64E-08	92	11	9	0
BioGRID	yeast	DOID:10907	microcephaly	40	19	GO	GO:0071824	protein-DNA complex subunit organization	2.80E-08	94	152	107	0
BioGRID	yeast	DOID:10907	microcephaly	40	19	GO	GO:0051984	positive regulation of chromosome segregation	1.55E-07	95	25	10	0
BioGRID	yeast	DOID:10907	microcephaly	40	19	GO	GO:0070647	protein modification by small protein conjugation or removal	2.43E-07	96	128	100	0
BioGRID	yeast	DOID:10907	microcephaly	40	19	GO	GO:0045840	positive regulation of mitotic nuclear division	3.66E-07	98	17	13	0
BioGRID	yeast	DOID:10907	microcephaly	40	19	GO	GO:1901673	regulation of mitotic spindle assembly	7.01E-07	100	10	10	0
BioGRID	yeast	DOID:10907	microcephaly	40	19	GO	GO:0090169	regulation of spindle assembly	7.01E-07	99	10	10	0
BioGRID	yeast	DOID:10907	microcephaly	40	19	GO	GO:0032446	protein modification by small protein conjugation	9.49E-07	102	98	78	0
BioGRID	yeast	DOID:10907	microcephaly	40	19	Monarch	MONARCH:APO_0000054APO_0000002	cytoskeleton morphology:abnormal	2.10E-67	1	17	7	0
BioGRID	yeast	DOID:10907	microcephaly	40	19	Monarch	MONARCH:APO_0000118APO_0000002	nuclear position:abnormal	1.26E-35	2	28	15	0
BioGRID	yeast	DOID:10907	microcephaly	40	19	Monarch	MONARCH:APO_0000213APO_0000002	spindle morphology:abnormal	4.03E-18	3	69	44	0
BioGRID	yeast	DOID:10907	microcephaly	40	19	Monarch	MONARCH:APO_0000258APO_0000250	cell cycle progression in M phase:arrested	4.03E-18	4	20	16	0
BioGRID	yeast	DOID:10907	microcephaly	40	19	Monarch	MONARCH:APO_0000089APO_0000002	budding index:abnormal	2.49E-14	5	66	38	0
BioGRID	yeast	DOID:10907	microcephaly	40	19	Monarch	MONARCH:APO_0000208APO_0000002	chromosome segregation:abnormal	1.08E-11	6	65	40	0
BioGRID	yeast	DOID:10907	microcephaly	40	19	Monarch	MONARCH:APO_0000254APO_0000002	cell cycle progression in G2 phase:abnormal	2.73E-11	7	85	59	0
BioGRID	yeast	DOID:10907	microcephaly	40	19	Monarch	MONARCH:APO_0000198APO_0000004	mutation frequency:increased	9.40E-07	8	168	138	0
BioGRID	fly	DOID:1148	polydactyly	47	37	GO	GO:0035051	cardiocyte differentiation	5.10E-84	1	22	20	0
BioGRID	fly	DOID:1148	polydactyly	47	37	GO	GO:0061327	anterior Malpighian tubule development	5.18E-58	2	12	11	0
BioGRID	fly	DOID:1148	polydactyly	47	37	GO	GO:0060911	cardiac cell fate commitment	4.15E-32	7	11	11	0
BioGRID	fly	DOID:1148	polydactyly	47	37	GO	GO:0010002	cardioblast differentiation	8.53E-27	10	13	12	0
BioGRID	fly	DOID:1148	polydactyly	47	37	GO	GO:0035050	embryonic heart tube development	1.46E-26	11	24	21	0
BioGRID	fly	DOID:1148	polydactyly	47	37	GO	GO:0072001	renal system development	2.09E-21	16	74	61	0
BioGRID	fly	DOID:1148	polydactyly	47	37	GO	GO:0001655	urogenital system development	2.09E-21	15	74	61	0
BioGRID	fly	DOID:1148	polydactyly	47	37	GO	GO:0072002	Malpighian tubule development	9.84E-16	26	65	54	0
BioGRID	fly	DOID:1148	polydactyly	47	37	GO	GO:0061326	renal tubule development	9.84E-16	25	65	54	0
BioGRID	fly	DOID:1148	polydactyly	47	37	GO	GO:0035223	leg disc pattern formation	1.83E-15	27	17	15	0
BioGRID	fly	DOID:1148	polydactyly	47	37	GO	GO:0048568	embryonic organ development	6.01E-12	42	55	48	0
BioGRID	fly	DOID:1148	polydactyly	47	37	GO	GO:0031145	anaphase-promoting complex-dependent catabolic process	7.62E-12	43	11	10	0
BioGRID	fly	DOID:1148	polydactyly	47	37	GO	GO:0060795	cell fate commitment involved in formation of primary germ layer	1.07E-11	44	23	19	0
BioGRID	fly	DOID:1148	polydactyly	47	37	GO	GO:0048333	mesodermal cell differentiation	1.23E-11	48	18	15	0
BioGRID	fly	DOID:1148	polydactyly	47	37	GO	GO:0001710	mesodermal cell fate commitment	1.23E-11	47	18	15	0
BioGRID	fly	DOID:1148	polydactyly	47	37	GO	GO:0048332	mesoderm morphogenesis	3.15E-10	58	29	23	0
BioGRID	fly	DOID:1148	polydactyly	47	37	GO	GO:0001707	mesoderm formation	3.15E-10	59	27	22	0
BioGRID	fly	DOID:1148	polydactyly	47	37	GO	GO:0001704	formation of primary germ layer	5.85E-10	61	34	28	0
BioGRID	fly	DOID:1148	polydactyly	47	37	GO	GO:0042693	muscle cell fate commitment	1.78E-08	69	13	11	0
BioGRID	fly	DOID:1148	polydactyly	47	37	GO	GO:0061320	pericardial nephrocyte differentiation	2.41E-08	70	10	7	0
BioGRID	fly	DOID:1148	polydactyly	47	37	GO	GO:0048132	female germ-line stem cell asymmetric division	2.56E-08	71	17	16	0
BioGRID	fly	DOID:1148	polydactyly	47	37	GO	GO:0061318	renal filtration cell differentiation	3.70E-07	79	13	10	0
BioGRID	fly	DOID:1148	polydactyly	47	37	GO	GO:0061319	nephrocyte differentiation	3.70E-07	78	13	10	0
BioGRID	fly	DOID:1148	polydactyly	47	37	GO	GO:0042078	germ-line stem cell division	4.97E-07	80	36	33	0
BioGRID	fly	DOID:1148	polydactyly	47	37	GO	GO:0098728	germline stem cell asymmetric division	6.01E-07	82	21	20	0
BioGRID	fly	DOID:1148	polydactyly	47	37	GO	GO:0001709	cell fate determination	6.67E-07	83	135	116	0
BioGRID	fly	DOID:1148	polydactyly	47	37	GO	GO:0000122	negative regulation of transcription by RNA polymerase II	9.49E-07	85	119	102	0
BioGRID	human	DOID:1148	polydactyly	47	12	GO	GO:0003176	aortic valve development	2.19E-07	81	13	NA	0
BioGRID	human	DOID:1148	polydactyly	47	12	GO	GO:0003180	aortic valve morphogenesis	2.19E-07	80	13	NA	0
BioGRID	human	DOID:1148	polydactyly	47	12	Monarch	HP:0010230	Cone-shaped epiphyses of the phalanges of the hand	2.78E-16	346	21	NA	0
BioGRID	human	DOID:1148	polydactyly	47	12	Monarch	HP:0003090	Hypoplasia of the capital femoral epiphysis	1.86E-14	386	13	NA	0
BioGRID	human	DOID:1148	polydactyly	47	12	Monarch	HP:0012622	Chronic kidney disease	3.65E-14	395	47	NA	0
BioGRID	human	DOID:1148	polydactyly	47	12	Monarch	HP:0040270	Impaired glucose tolerance	2.76E-10	495	14	NA	0
BioGRID	human	DOID:1148	polydactyly	47	12	Monarch	HP:0100864	Short femoral neck	2.69E-08	565	32	NA	0
BioGRID	human	DOID:1148	polydactyly	47	12	Monarch	HP:0003316	Butterfly vertebrae	3.98E-07	610	12	NA	0
BioGRID	mouse	DOID:1148	polydactyly	47	37	GO	GO:0042073	intraciliary transport	5.38E-257	1	21	20	0
BioGRID	mouse	DOID:1148	polydactyly	47	37	GO	GO:0099118	microtubule-based protein transport	4.67E-185	3	30	29	0
BioGRID	mouse	DOID:1148	polydactyly	47	37	GO	GO:0098840	protein transport along microtubule	4.67E-185	2	30	29	0
BioGRID	mouse	DOID:1148	polydactyly	47	37	GO	GO:0010970	transport along microtubule	1.38E-77	11	69	68	0
BioGRID	mouse	DOID:1148	polydactyly	47	37	GO	GO:0030705	cytoskeleton-dependent intracellular transport	5.06E-75	12	71	70	0
BioGRID	mouse	DOID:1148	polydactyly	47	37	GO	GO:0031503	protein-containing complex localization	1.96E-74	13	67	64	0
BioGRID	mouse	DOID:1148	polydactyly	47	37	GO	GO:0099111	microtubule-based transport	3.75E-74	14	73	72	0
BioGRID	mouse	DOID:1148	polydactyly	47	37	GO	GO:0007018	microtubule-based movement	1.62E-64	22	83	82	0
BioGRID	mouse	DOID:1148	polydactyly	47	37	GO	GO:0060972	left/right pattern formation	7.96E-60	26	17	17	0
BioGRID	mouse	DOID:1148	polydactyly	47	37	GO	GO:0003161	cardiac conduction system development	1.93E-29	52	10	10	0
BioGRID	mouse	DOID:1148	polydactyly	47	37	GO	GO:0060037	pharyngeal system development	1.70E-27	61	17	17	0
BioGRID	mouse	DOID:1148	polydactyly	47	37	GO	GO:0003179	heart valve morphogenesis	1.80E-20	73	35	33	0
BioGRID	mouse	DOID:1148	polydactyly	47	37	GO	GO:0003148	outflow tract septum morphogenesis	4.96E-20	74	23	23	0
BioGRID	mouse	DOID:1148	polydactyly	47	37	GO	GO:0003171	atrioventricular valve development	1.32E-19	75	22	21	0
BioGRID	mouse	DOID:1148	polydactyly	47	37	GO	GO:0003151	outflow tract morphogenesis	4.48E-19	77	60	59	0
BioGRID	mouse	DOID:1148	polydactyly	47	37	GO	GO:0003170	heart valve development	7.95E-17	90	44	42	0
BioGRID	mouse	DOID:1148	polydactyly	47	37	GO	GO:0003181	atrioventricular valve morphogenesis	8.20E-16	98	20	19	0
BioGRID	mouse	DOID:1148	polydactyly	47	37	GO	GO:0048701	embryonic cranial skeleton morphogenesis	1.00E-15	99	31	31	0
BioGRID	mouse	DOID:1148	polydactyly	47	37	GO	GO:1905314	semi-lunar valve development	9.80E-15	102	21	21	0
BioGRID	mouse	DOID:1148	polydactyly	47	37	GO	GO:0060413	atrial septum morphogenesis	1.06E-14	103	10	10	0
BioGRID	mouse	DOID:1148	polydactyly	47	37	GO	GO:0007492	endoderm development	1.10E-13	110	44	44	0
BioGRID	mouse	DOID:1148	polydactyly	47	37	GO	GO:0071773	cellular response to BMP stimulus	1.21E-13	112	36	36	0
BioGRID	mouse	DOID:1148	polydactyly	47	37	GO	GO:0071772	response to BMP	1.21E-13	111	36	36	0
BioGRID	mouse	DOID:1148	polydactyly	47	37	GO	GO:0003283	atrial septum development	4.13E-13	116	13	11	0
BioGRID	mouse	DOID:1148	polydactyly	47	37	GO	GO:0060325	face morphogenesis	5.50E-13	119	19	19	0
BioGRID	mouse	DOID:1148	polydactyly	47	37	GO	GO:0003197	endocardial cushion development	9.94E-13	120	34	32	0
BioGRID	mouse	DOID:1148	polydactyly	47	37	GO	GO:0060323	head morphogenesis	5.89E-12	127	22	22	0
BioGRID	mouse	DOID:1148	polydactyly	47	37	GO	GO:0003229	ventricular cardiac muscle tissue development	1.66E-11	128	34	34	0
BioGRID	mouse	DOID:1148	polydactyly	47	37	GO	GO:0048644	muscle organ morphogenesis	1.71E-11	129	53	52	0
BioGRID	mouse	DOID:1148	polydactyly	47	37	GO	GO:0003208	cardiac ventricle morphogenesis	2.04E-11	131	46	46	0
BioGRID	mouse	DOID:1148	polydactyly	47	37	GO	GO:0003334	keratinocyte development	6.83E-11	136	10	10	0
BioGRID	mouse	DOID:1148	polydactyly	47	37	GO	GO:0003177	pulmonary valve development	8.54E-11	139	14	14	0
BioGRID	mouse	DOID:1148	polydactyly	47	37	GO	GO:0010171	body morphogenesis	1.52E-10	141	28	28	0
BioGRID	mouse	DOID:1148	polydactyly	47	37	GO	GO:0060415	muscle tissue morphogenesis	3.53E-10	148	48	47	0
BioGRID	mouse	DOID:1148	polydactyly	47	37	GO	GO:0003209	cardiac atrium morphogenesis	4.22E-10	149	17	17	0
BioGRID	mouse	DOID:1148	polydactyly	47	37	GO	GO:0043586	tongue development	4.88E-10	150	13	13	0
BioGRID	mouse	DOID:1148	polydactyly	47	37	GO	GO:0003230	cardiac atrium development	7.89E-10	154	20	18	0
BioGRID	mouse	DOID:1148	polydactyly	47	37	GO	GO:0060043	regulation of cardiac muscle cell proliferation	2.40E-09	165	25	25	0
BioGRID	mouse	DOID:1148	polydactyly	47	37	GO	GO:0003176	aortic valve development	3.75E-09	170	18	18	0
BioGRID	mouse	DOID:1148	polydactyly	47	37	GO	GO:0042474	middle ear morphogenesis	5.22E-09	174	17	17	0
BioGRID	mouse	DOID:1148	polydactyly	47	37	GO	GO:0055021	regulation of cardiac muscle tissue growth	6.42E-09	176	26	26	0
BioGRID	mouse	DOID:1148	polydactyly	47	37	GO	GO:0003215	cardiac right ventricle morphogenesis	3.70E-08	188	15	15	0
BioGRID	mouse	DOID:1148	polydactyly	47	37	GO	GO:0010665	regulation of cardiac muscle cell apoptotic process	4.16E-08	191	12	12	0
BioGRID	mouse	DOID:1148	polydactyly	47	37	GO	GO:0060045	positive regulation of cardiac muscle cell proliferation	5.50E-08	197	18	18	0
BioGRID	mouse	DOID:1148	polydactyly	47	37	GO	GO:0055023	positive regulation of cardiac muscle tissue growth	5.50E-08	198	18	18	0
BioGRID	mouse	DOID:1148	polydactyly	47	37	GO	GO:0060324	face development	6.15E-08	201	33	31	0
BioGRID	mouse	DOID:1148	polydactyly	47	37	GO	GO:0003184	pulmonary valve morphogenesis	9.00E-08	207	10	10	0
BioGRID	mouse	DOID:1148	polydactyly	47	37	GO	GO:0030509	BMP signaling pathway	1.50E-07	214	32	32	0
BioGRID	mouse	DOID:1148	polydactyly	47	37	GO	GO:0060420	regulation of heart growth	2.01E-07	215	31	31	0
BioGRID	mouse	DOID:1148	polydactyly	47	37	GO	GO:0033628	regulation of cell adhesion mediated by integrin	3.61E-07	219	12	11	0
BioGRID	mouse	DOID:1148	polydactyly	47	37	GO	GO:0010662	regulation of striated muscle cell apoptotic process	4.10E-07	223	14	14	0
BioGRID	mouse	DOID:1148	polydactyly	47	37	GO	GO:0060421	positive regulation of heart growth	8.27E-07	227	21	21	0
BioGRID	mouse	DOID:1148	polydactyly	47	37	Monarch	MP:0010412	atrioventricular septal defect	5.79E-35	12	44	43	0
BioGRID	mouse	DOID:1148	polydactyly	47	37	Monarch	MP:0003138	absent tympanic ring	2.70E-28	22	10	10	0
BioGRID	mouse	DOID:1148	polydactyly	47	37	Monarch	MP:0000030	abnormal tympanic ring morphology	4.74E-23	29	14	13	0
BioGRID	mouse	DOID:1148	polydactyly	47	37	Monarch	MP:0012270	cardiac edema	4.74E-23	28	12	12	0
BioGRID	mouse	DOID:1148	polydactyly	47	37	Monarch	MP:0002260	abnormal thyroid cartilage morphology	1.75E-22	33	10	9	0
BioGRID	mouse	DOID:1148	polydactyly	47	37	Monarch	MP:0011667	double outlet right ventricle with atrioventricular septal defect	7.44E-21	39	12	11	0
BioGRID	mouse	DOID:1148	polydactyly	47	37	Monarch	MP:0006107	abnormal fetal atrioventricular canal morphology	5.98E-20	42	13	13	0
BioGRID	mouse	DOID:1148	polydactyly	47	37	Monarch	HP:0012303	Abnormal aortic arch morphology	1.38E-19	46	27	26	0
BioGRID	mouse	DOID:1148	polydactyly	47	37	Monarch	MP:0004251	failure of heart looping	8.25E-19	48	28	27	0
BioGRID	mouse	DOID:1148	polydactyly	47	37	Monarch	MP:0006020	decreased tympanic ring size	2.73E-18	51	11	11	0
BioGRID	mouse	DOID:1148	polydactyly	47	37	Monarch	HP:0005359	Aplasia of the thymus	2.49E-15	60	10	10	0
BioGRID	mouse	DOID:1148	polydactyly	47	37	Monarch	MP:0002951	small thyroid gland	1.08E-14	66	11	11	0
BioGRID	mouse	DOID:1148	polydactyly	47	37	Monarch	MP:0010103	small thoracic cage	1.90E-14	68	17	17	0
BioGRID	mouse	DOID:1148	polydactyly	47	37	Monarch	MP:0004607	abnormal cervical atlas morphology	2.91E-13	75	28	28	0
BioGRID	mouse	DOID:1148	polydactyly	47	37	Monarch	MP:0010454	abnormal truncus arteriosus septation	4.84E-13	77	18	17	0
BioGRID	mouse	DOID:1148	polydactyly	47	37	Monarch	MP:0000298	absent atrioventricular cushions	1.66E-12	81	11	11	0
BioGRID	mouse	DOID:1148	polydactyly	47	37	Monarch	MP:0003048	abnormal cervical vertebrae morphology	6.19E-12	85	37	37	0
BioGRID	mouse	DOID:1148	polydactyly	47	37	Monarch	HP:0001789	Hydrops fetalis	1.19E-11	88	43	40	0
BioGRID	mouse	DOID:1148	polydactyly	47	37	Monarch	MP:0003755	abnormal palate morphology	1.58E-11	89	23	23	0
BioGRID	mouse	DOID:1148	polydactyly	47	37	Monarch	HP:0030732	Dysplastic tricuspid valve	2.50E-11	90	12	12	0
BioGRID	mouse	DOID:1148	polydactyly	47	37	Monarch	MP:0006011	abnormal endolymphatic duct morphology	3.75E-11	93	11	11	0
BioGRID	mouse	DOID:1148	polydactyly	47	37	Monarch	HP:0025576	Abnormal inferior vena cava morphology	4.22E-11	95	24	21	0
BioGRID	mouse	DOID:1148	polydactyly	47	37	Monarch	MP:0004188	delayed embryo turning	2.99E-10	102	15	14	0
BioGRID	mouse	DOID:1148	polydactyly	47	37	Monarch	HP:0008628	Abnormality of the stapes	7.74E-10	107	18	18	0
BioGRID	mouse	DOID:1148	polydactyly	47	37	Monarch	MP:0002746	abnormal semilunar valve morphology	1.38E-09	112	20	19	0
BioGRID	mouse	DOID:1148	polydactyly	47	37	Monarch	HP:0011456	Absent stapes	1.84E-09	114	10	10	0
BioGRID	mouse	DOID:1148	polydactyly	47	37	Monarch	MP:0000029	abnormal malleus morphology	5.93E-09	116	20	20	0
BioGRID	mouse	DOID:1148	polydactyly	47	37	Monarch	MP:0001787	pericardial edema	7.17E-09	117	62	62	0
BioGRID	mouse	DOID:1148	polydactyly	47	37	Monarch	HP:0005120	Abnormal cardiac atrium morphology	7.41E-09	118	26	26	0
BioGRID	mouse	DOID:1148	polydactyly	47	37	Monarch	MP:0005272	abnormal temporal bone morphology	1.02E-08	120	12	12	0
BioGRID	mouse	DOID:1148	polydactyly	47	37	Monarch	MP:0000297	abnormal atrioventricular cushion morphology	1.28E-08	123	41	40	0
BioGRID	mouse	DOID:1148	polydactyly	47	37	Monarch	MP:0001074	abnormal vagus nerve morphology	1.33E-08	125	14	14	0
BioGRID	mouse	DOID:1148	polydactyly	47	37	Monarch	MP:0004559	small allantois	1.37E-08	126	10	8	0
BioGRID	mouse	DOID:1148	polydactyly	47	37	Monarch	MP:0004608	abnormal cervical axis morphology	1.45E-08	127	18	18	0
BioGRID	mouse	DOID:1148	polydactyly	47	37	Monarch	MP:0010099	abnormal thoracic cage shape	1.85E-08	128	15	15	0
BioGRID	mouse	DOID:1148	polydactyly	47	37	Monarch	MP:0004599	abnormal vertebral arch morphology	2.46E-08	132	43	42	0
BioGRID	mouse	DOID:1148	polydactyly	47	37	Monarch	HP:0030791	Abnormal jaw morphology	2.94E-08	134	22	21	0
BioGRID	mouse	DOID:1148	polydactyly	47	37	Monarch	MP:0000270	abnormal heart tube morphology	5.01E-08	136	23	23	0
BioGRID	mouse	DOID:1148	polydactyly	47	37	Monarch	HP:0008551	Microtia	6.38E-08	138	16	16	0
BioGRID	mouse	DOID:1148	polydactyly	47	37	Monarch	HP:3000047	Abnormal glossopharyngeal nerve morphology	7.29E-08	139	12	12	0
BioGRID	mouse	DOID:1148	polydactyly	47	37	Monarch	MP:0010728	fusion of atlas and occipital bones	7.94E-08	140	12	12	0
BioGRID	mouse	DOID:1148	polydactyly	47	37	Monarch	MP:0002239	abnormal nasal septum morphology	1.08E-07	144	16	15	0
BioGRID	mouse	DOID:1148	polydactyly	47	37	Monarch	MP:0008730	fused phalanges	1.12E-07	146	10	10	0
BioGRID	mouse	DOID:1148	polydactyly	47	37	Monarch	MP:0005105	abnormal middle ear ossicle morphology	1.58E-07	149	26	26	0
BioGRID	mouse	DOID:1148	polydactyly	47	37	Monarch	MP:0008584	photoreceptor outer segment degeneration	1.63E-07	150	11	10	0
BioGRID	mouse	DOID:1148	polydactyly	47	37	Monarch	HP:0001678	Atrioventricular block	2.55E-07	152	24	23	0
BioGRID	mouse	DOID:1148	polydactyly	47	37	Monarch	MP:0003898	abnormal QRS complex	2.73E-07	153	11	11	0
BioGRID	mouse	DOID:1148	polydactyly	47	37	Monarch	HP:0000327	Hypoplasia of the maxilla	5.54E-07	160	10	9	0
BioGRID	mouse	DOID:1148	polydactyly	47	37	Monarch	MP:0005226	abnormal vertebral arch development	8.60E-07	165	10	9	0
BioGRID	mouse	DOID:1148	polydactyly	47	37	Monarch	MP:0001100	abnormal vagus ganglion morphology	9.18E-07	166	10	10	0
BioGRID	worm	DOID:1148	polydactyly	47	28	GO	GO:0035264	multicellular organism growth	3.35E-12	37	11	11	0
BioGRID	worm	DOID:1148	polydactyly	47	28	GO	GO:0007635	chemosensory behavior	3.59E-09	40	33	29	0
BioGRID	worm	DOID:1148	polydactyly	47	28	GO	GO:0051606	detection of stimulus	4.59E-09	41	18	17	0
BioGRID	worm	DOID:1148	polydactyly	47	28	GO	GO:0050877	nervous system process	2.16E-08	42	50	45	0
BioGRID	worm	DOID:1148	polydactyly	47	28	GO	GO:0007600	sensory perception	2.85E-07	45	18	18	0
BioGRID	worm	DOID:1148	polydactyly	47	28	GO	GO:0003008	system process	4.32E-07	46	73	67	0
BioGRID	worm	DOID:1148	polydactyly	47	28	Monarch	WBPhenotype:0001435	ammonium chloride chemotaxis defective	4.73E-133	5	11	10	0
BioGRID	worm	DOID:1148	polydactyly	47	28	Monarch	WBPhenotype:0001434	chemotaxis variant	1.28E-49	10	13	12	0
BioGRID	worm	DOID:1148	polydactyly	47	28	Monarch	WBPhenotype:0001084	sodium chloride chemotaxis defective	1.10E-24	14	10	10	0
BioGRID	worm	DOID:1148	polydactyly	47	28	Monarch	WBPhenotype:0000648	male mating variant	9.23E-17	15	10	8	0
BioGRID	worm	DOID:1148	polydactyly	47	28	Monarch	ZP:0006859	developmental growth process quality, abnormal	7.26E-14	17	10	8	0
BioGRID	worm	DOID:1148	polydactyly	47	28	Monarch	WBPhenotype:0000637	dauer formation variant	5.95E-11	18	39	33	0
BioGRID	worm	DOID:1148	polydactyly	47	28	Monarch	ZP:0100495	response to stress process quality, abnormal	3.60E-07	22	21	18	0
BioGRID	yeast	DOID:1148	polydactyly	47	18	GO	GO:0031145	anaphase-promoting complex-dependent catabolic process	4.18E-35	1	11	10	0
BioGRID	yeast	DOID:1148	polydactyly	47	18	GO	GO:0030174	regulation of DNA-dependent DNA replication initiation	3.72E-14	3	22	14	0
BioGRID	yeast	DOID:1148	polydactyly	47	18	GO	GO:0016567	protein ubiquitination	3.83E-07	6	73	57	0
BioGRID	yeast	DOID:1148	polydactyly	47	18	GO	GO:0090329	regulation of DNA-dependent DNA replication	4.33E-07	7	43	31	0
BioGRID	yeast	DOID:1148	polydactyly	47	18	GO	GO:0090293	nitrogen catabolite regulation of transcription	6.87E-07	8	10	5	0
BioGRID	fly	DOID:11724	limb-girdle_muscular_dystrophy	74	47	GO	GO:0072499	photoreceptor cell axon guidance	6.35E-21	24	27	21	0
BioGRID	fly	DOID:11724	limb-girdle_muscular_dystrophy	74	47	GO	GO:1901880	negative regulation of protein depolymerization	3.18E-07	39	10	10	0
BioGRID	fly	DOID:11724	limb-girdle_muscular_dystrophy	74	47	GO	GO:0043242	negative regulation of protein complex disassembly	3.18E-07	40	10	10	0
BioGRID	fly	DOID:11724	limb-girdle_muscular_dystrophy	74	47	GO	GO:0007527	adult somatic muscle development	5.16E-07	42	15	10	0
BioGRID	human	DOID:11724	limb-girdle_muscular_dystrophy	74	8	GO	GO:0007339	binding of sperm to zona pellucida	3.47E-15	50	10	NA	0
BioGRID	human	DOID:11724	limb-girdle_muscular_dystrophy	74	8	GO	GO:0048041	focal adhesion assembly	9.35E-12	69	11	NA	0
BioGRID	human	DOID:11724	limb-girdle_muscular_dystrophy	74	8	GO	GO:0007045	cell-substrate adherens junction assembly	9.35E-12	68	11	NA	0
BioGRID	human	DOID:11724	limb-girdle_muscular_dystrophy	74	8	GO	GO:0035036	sperm-egg recognition	1.61E-09	82	15	NA	0
BioGRID	human	DOID:11724	limb-girdle_muscular_dystrophy	74	8	GO	GO:1901018	positive regulation of potassium ion transmembrane transporter activity	5.38E-08	100	12	NA	0
BioGRID	human	DOID:11724	limb-girdle_muscular_dystrophy	74	8	GO	GO:0034333	adherens junction assembly	1.31E-07	105	16	NA	0
BioGRID	human	DOID:11724	limb-girdle_muscular_dystrophy	74	8	GO	GO:1901881	positive regulation of protein depolymerization	2.80E-07	110	11	NA	0
BioGRID	human	DOID:11724	limb-girdle_muscular_dystrophy	74	8	GO	GO:1901381	positive regulation of potassium ion transmembrane transport	4.64E-07	113	18	NA	0
BioGRID	human	DOID:11724	limb-girdle_muscular_dystrophy	74	8	Monarch	HP:0031295	Left atrial enlargement	8.21E-20	179	10	NA	0
BioGRID	human	DOID:11724	limb-girdle_muscular_dystrophy	74	8	Monarch	HP:0030718	Right atrial enlargement	1.68E-17	193	14	NA	0
BioGRID	human	DOID:11724	limb-girdle_muscular_dystrophy	74	8	Monarch	HP:0005622	Broad long bones	1.87E-12	239	10	NA	0
BioGRID	human	DOID:11724	limb-girdle_muscular_dystrophy	74	8	Monarch	HP:0007773	Vitreoretinopathy	3.02E-08	312	13	NA	0
BioGRID	human	DOID:11724	limb-girdle_muscular_dystrophy	74	8	Monarch	HP:0003443	Decreased size of nerve terminals	4.05E-08	313	13	NA	0
BioGRID	human	DOID:11724	limb-girdle_muscular_dystrophy	74	8	Monarch	HP:0003554	Type 2 muscle fiber atrophy	4.62E-08	315	13	NA	0
BioGRID	human	DOID:11724	limb-girdle_muscular_dystrophy	74	8	Monarch	HP:0007715	Weak extraocular muscles	2.14E-07	337	12	NA	0
BioGRID	human	DOID:11724	limb-girdle_muscular_dystrophy	74	8	Monarch	HP:0003521	Disproportionate short-trunk short stature	2.71E-07	340	19	NA	0
BioGRID	human	DOID:11724	limb-girdle_muscular_dystrophy	74	8	Monarch	HP:0003311	Hypoplasia of the odontoid process	8.79E-07	362	26	NA	0
BioGRID	mouse	DOID:11724	limb-girdle_muscular_dystrophy	74	54	GO	GO:0006942	regulation of striated muscle contraction	2.34E-07	23	27	27	0
BioGRID	mouse	DOID:11724	limb-girdle_muscular_dystrophy	74	54	GO	GO:0002027	regulation of heart rate	2.67E-07	26	25	24	0
BioGRID	mouse	DOID:11724	limb-girdle_muscular_dystrophy	74	54	GO	GO:0001954	positive regulation of cell-matrix adhesion	2.67E-07	27	10	9	0
BioGRID	mouse	DOID:11724	limb-girdle_muscular_dystrophy	74	54	GO	GO:1901019	regulation of calcium ion transmembrane transporter activity	6.73E-07	29	18	18	0
BioGRID	mouse	DOID:11724	limb-girdle_muscular_dystrophy	74	54	GO	GO:0010765	positive regulation of sodium ion transport	9.45E-07	30	11	11	0
BioGRID	mouse	DOID:11724	limb-girdle_muscular_dystrophy	74	54	Monarch	MP:0004835	abnormal miniature endplate potential	2.12E-14	39	16	16	0
BioGRID	mouse	DOID:11724	limb-girdle_muscular_dystrophy	74	54	Monarch	MP:0009419	skeletal muscle fibrosis	2.92E-12	41	13	12	0
BioGRID	mouse	DOID:11724	limb-girdle_muscular_dystrophy	74	54	Monarch	MP:0003081	abnormal soleus morphology	1.08E-10	47	13	11	0
BioGRID	mouse	DOID:11724	limb-girdle_muscular_dystrophy	74	54	Monarch	MP:0001853	heart inflammation	1.15E-09	49	30	30	0
BioGRID	mouse	DOID:11724	limb-girdle_muscular_dystrophy	74	54	Monarch	MP:0004071	prolonged P wave	2.05E-09	52	10	10	0
BioGRID	mouse	DOID:11724	limb-girdle_muscular_dystrophy	74	54	Monarch	MP:0004145	abnormal muscle electrophysiology	1.59E-08	55	18	16	0
BioGRID	mouse	DOID:11724	limb-girdle_muscular_dystrophy	74	54	Monarch	MP:0010239	decreased skeletal muscle weight	5.78E-08	58	14	13	0
BioGRID	mouse	DOID:11724	limb-girdle_muscular_dystrophy	74	54	Monarch	MP:0000462	abnormal digestive system morphology	6.16E-08	59	22	22	0
BioGRID	mouse	DOID:11724	limb-girdle_muscular_dystrophy	74	54	Monarch	HP:0003750	Increased muscle fatiguability	9.57E-08	62	13	13	0
BioGRID	mouse	DOID:11724	limb-girdle_muscular_dystrophy	74	54	Monarch	HP:0002486	Myotonia	1.15E-07	63	12	12	0
BioGRID	mouse	DOID:11724	limb-girdle_muscular_dystrophy	74	54	Monarch	MP:0011952	decreased cardiac stroke volume	2.06E-07	64	24	24	0
BioGRID	mouse	DOID:11724	limb-girdle_muscular_dystrophy	74	54	Monarch	HP:0100018	Nuclear cataract	7.74E-07	69	12	12	0
BioGRID	worm	DOID:11724	limb-girdle_muscular_dystrophy	74	41	GO	GO:0008038	neuron recognition	5.71E-07	2	11	9	0
BioGRID	yeast	DOID:11724	limb-girdle_muscular_dystrophy	74	26	GO	GO:0000480	endonucleolytic cleavage in 5'-ETS of tricistronic rRNA transcript (SSU-rRNA, 5.8S rRNA, LSU-rRNA)	5.34E-20	10	31	27	0
BioGRID	yeast	DOID:11724	limb-girdle_muscular_dystrophy	74	26	GO	GO:0000472	endonucleolytic cleavage to generate mature 5'-end of SSU-rRNA from (SSU-rRNA, 5.8S rRNA, LSU-rRNA)	8.46E-20	11	32	27	0
BioGRID	yeast	DOID:11724	limb-girdle_muscular_dystrophy	74	26	GO	GO:0000967	rRNA 5'-end processing	1.14E-19	12	34	29	0
BioGRID	yeast	DOID:11724	limb-girdle_muscular_dystrophy	74	26	GO	GO:0000447	endonucleolytic cleavage in ITS1 to separate SSU-rRNA from 5.8S rRNA and LSU-rRNA from tricistronic rRNA transcript (SSU-rRNA, 5.8S rRNA, LSU-rRNA)	1.67E-18	13	43	38	0
BioGRID	yeast	DOID:11724	limb-girdle_muscular_dystrophy	74	26	GO	GO:0000460	maturation of 5.8S rRNA	4.95E-18	15	87	78	0
BioGRID	yeast	DOID:11724	limb-girdle_muscular_dystrophy	74	26	GO	GO:0000466	maturation of 5.8S rRNA from tricistronic rRNA transcript (SSU-rRNA, 5.8S rRNA, LSU-rRNA)	4.95E-18	14	87	78	0
BioGRID	yeast	DOID:11724	limb-girdle_muscular_dystrophy	74	26	GO	GO:0042274	ribosomal small subunit biogenesis	1.44E-17	16	130	113	0
BioGRID	yeast	DOID:11724	limb-girdle_muscular_dystrophy	74	26	GO	GO:0000462	maturation of SSU-rRNA from tricistronic rRNA transcript (SSU-rRNA, 5.8S rRNA, LSU-rRNA)	4.07E-17	17	101	88	0
BioGRID	yeast	DOID:11724	limb-girdle_muscular_dystrophy	74	26	GO	GO:0034471	ncRNA 5'-end processing	6.04E-17	18	39	29	0
BioGRID	yeast	DOID:11724	limb-girdle_muscular_dystrophy	74	26	GO	GO:0000966	RNA 5'-end processing	2.08E-16	19	40	29	0
BioGRID	yeast	DOID:11724	limb-girdle_muscular_dystrophy	74	26	GO	GO:0000469	cleavage involved in rRNA processing	1.06E-15	20	78	72	0
BioGRID	yeast	DOID:11724	limb-girdle_muscular_dystrophy	74	26	GO	GO:0030490	maturation of SSU-rRNA	3.90E-15	21	110	95	0
BioGRID	yeast	DOID:11724	limb-girdle_muscular_dystrophy	74	26	GO	GO:0000479	endonucleolytic cleavage of tricistronic rRNA transcript (SSU-rRNA, 5.8S rRNA, LSU-rRNA)	1.08E-14	22	56	51	0
BioGRID	yeast	DOID:11724	limb-girdle_muscular_dystrophy	74	26	GO	GO:0000478	endonucleolytic cleavage involved in rRNA processing	1.08E-14	23	56	51	0
BioGRID	yeast	DOID:11724	limb-girdle_muscular_dystrophy	74	26	GO	GO:0090502	RNA phosphodiester bond hydrolysis, endonucleolytic	2.34E-14	24	57	52	0
BioGRID	yeast	DOID:11724	limb-girdle_muscular_dystrophy	74	26	GO	GO:0090501	RNA phosphodiester bond hydrolysis	3.53E-14	25	96	88	0
BioGRID	yeast	DOID:11724	limb-girdle_muscular_dystrophy	74	26	GO	GO:0090305	nucleic acid phosphodiester bond hydrolysis	3.45E-11	29	121	106	0
BioGRID	yeast	DOID:11724	limb-girdle_muscular_dystrophy	74	26	Monarch	MONARCH:APO_0000224APO_0000005	RNA accumulation:absent	1.96E-24	1	22	18	0
BioGRID	yeast	DOID:11724	limb-girdle_muscular_dystrophy	74	26	Monarch	MONARCH:APO_0000224APO_0000117	RNA accumulation:normal	1.96E-24	2	17	14	0
BioGRID	yeast	DOID:11724	limb-girdle_muscular_dystrophy	74	26	Monarch	MONARCH:APO_0000255APO_0000250	cell cycle progression in G1 phase:arrested	5.97E-11	3	60	46	0
IMP	fly	DOID:11831	cortical_blindness	33	17	GO	GO:0030001	metal ion transport	1.30E-58	1	72	63	0
IMP	fly	DOID:11831	cortical_blindness	33	17	GO	GO:0070588	calcium ion transmembrane transport	2.08E-57	2	18	17	0
IMP	fly	DOID:11831	cortical_blindness	33	17	GO	GO:0098662	inorganic cation transmembrane transport	1.19E-54	3	60	56	0
IMP	fly	DOID:11831	cortical_blindness	33	17	GO	GO:0098660	inorganic ion transmembrane transport	6.10E-48	4	67	62	0
IMP	fly	DOID:11831	cortical_blindness	33	17	GO	GO:0015672	monovalent inorganic cation transport	1.05E-46	5	45	43	0
IMP	fly	DOID:11831	cortical_blindness	33	17	GO	GO:0098655	cation transmembrane transport	1.14E-46	6	70	64	0
IMP	fly	DOID:11831	cortical_blindness	33	17	GO	GO:0006812	cation transport	3.48E-46	7	121	107	0
IMP	fly	DOID:11831	cortical_blindness	33	17	GO	GO:0034220	ion transmembrane transport	1.12E-40	8	90	83	0
IMP	fly	DOID:11831	cortical_blindness	33	17	GO	GO:0006813	potassium ion transport	1.17E-37	9	19	18	0
IMP	fly	DOID:11831	cortical_blindness	33	17	GO	GO:0006811	ion transport	1.84E-37	10	166	149	0
IMP	fly	DOID:11831	cortical_blindness	33	17	GO	GO:0055085	transmembrane transport	7.56E-37	11	102	92	0
IMP	fly	DOID:11831	cortical_blindness	33	17	GO	GO:0019722	calcium-mediated signaling	6.49E-36	12	12	10	0
IMP	fly	DOID:11831	cortical_blindness	33	17	GO	GO:0006816	calcium ion transport	2.16E-32	13	30	26	0
IMP	fly	DOID:11831	cortical_blindness	33	17	GO	GO:0006936	muscle contraction	2.72E-26	15	11	10	0
IMP	fly	DOID:11831	cortical_blindness	33	17	GO	GO:0043967	histone H4 acetylation	5.86E-26	16	10	7	0
IMP	fly	DOID:11831	cortical_blindness	33	17	GO	GO:0140352	export from cell	1.42E-24	17	97	88	0
IMP	fly	DOID:11831	cortical_blindness	33	17	GO	GO:0032940	secretion by cell	1.42E-24	18	97	88	0
IMP	fly	DOID:11831	cortical_blindness	33	17	GO	GO:0046903	secretion	9.05E-23	19	102	90	0
IMP	fly	DOID:11831	cortical_blindness	33	17	GO	GO:0072511	divalent inorganic cation transport	9.05E-23	21	42	37	0
IMP	fly	DOID:11831	cortical_blindness	33	17	GO	GO:0070838	divalent metal ion transport	9.05E-23	20	42	37	0
IMP	fly	DOID:11831	cortical_blindness	33	17	GO	GO:0042391	regulation of membrane potential	3.51E-19	24	38	31	0
IMP	fly	DOID:11831	cortical_blindness	33	17	GO	GO:0016236	macroautophagy	7.98E-19	25	39	36	0
IMP	fly	DOID:11831	cortical_blindness	33	17	GO	GO:1901136	carbohydrate derivative catabolic process	1.31E-17	26	15	14	0
IMP	fly	DOID:11831	cortical_blindness	33	17	GO	GO:0042045	epithelial fluid transport	1.46E-17	27	21	15	0
IMP	fly	DOID:11831	cortical_blindness	33	17	GO	GO:0070633	transepithelial transport	1.46E-17	28	21	15	0
IMP	fly	DOID:11831	cortical_blindness	33	17	GO	GO:0023061	signal release	1.47E-17	29	37	33	0
IMP	fly	DOID:11831	cortical_blindness	33	17	GO	GO:0071695	anatomical structure maturation	1.94E-16	30	53	48	0
IMP	fly	DOID:11831	cortical_blindness	33	17	GO	GO:0003012	muscle system process	5.28E-16	31	18	15	0
IMP	fly	DOID:11831	cortical_blindness	33	17	GO	GO:0016322	neuron remodeling	1.94E-15	32	44	41	0
IMP	fly	DOID:11831	cortical_blindness	33	17	GO	GO:0042044	fluid transport	2.83E-15	33	23	17	0
IMP	fly	DOID:11831	cortical_blindness	33	17	GO	GO:0042551	neuron maturation	1.29E-14	34	46	41	0
IMP	fly	DOID:11831	cortical_blindness	33	17	GO	GO:0016573	histone acetylation	1.47E-14	35	64	55	0
IMP	fly	DOID:11831	cortical_blindness	33	17	GO	GO:0018394	peptidyl-lysine acetylation	1.47E-14	37	64	55	0
IMP	fly	DOID:11831	cortical_blindness	33	17	GO	GO:0006475	internal protein amino acid acetylation	1.47E-14	36	64	55	0
IMP	fly	DOID:11831	cortical_blindness	33	17	GO	GO:0018393	internal peptidyl-lysine acetylation	1.47E-14	38	64	55	0
IMP	fly	DOID:11831	cortical_blindness	33	17	GO	GO:0006473	protein acetylation	1.79E-14	39	65	56	0
IMP	fly	DOID:11831	cortical_blindness	33	17	GO	GO:1903522	regulation of blood circulation	2.25E-14	41	26	16	0
IMP	fly	DOID:11831	cortical_blindness	33	17	GO	GO:0008016	regulation of heart contraction	2.25E-14	40	26	16	0
IMP	fly	DOID:11831	cortical_blindness	33	17	GO	GO:0099537	trans-synaptic signaling	6.84E-14	43	134	109	0
IMP	fly	DOID:11831	cortical_blindness	33	17	GO	GO:0007268	chemical synaptic transmission	6.84E-14	44	133	108	0
IMP	fly	DOID:11831	cortical_blindness	33	17	GO	GO:0098916	anterograde trans-synaptic signaling	6.84E-14	45	133	108	0
IMP	fly	DOID:11831	cortical_blindness	33	17	GO	GO:0043543	protein acylation	1.09E-13	46	68	59	0
IMP	fly	DOID:11831	cortical_blindness	33	17	GO	GO:0045433	male courtship behavior, veined wing generated song production	1.34E-13	47	14	12	0
IMP	fly	DOID:11831	cortical_blindness	33	17	GO	GO:0009306	protein secretion	3.14E-13	48	44	40	0
IMP	fly	DOID:11831	cortical_blindness	33	17	GO	GO:0099536	synaptic signaling	3.15E-13	49	138	113	0
IMP	fly	DOID:11831	cortical_blindness	33	17	GO	GO:0002790	peptide secretion	5.05E-13	51	45	40	0
IMP	fly	DOID:11831	cortical_blindness	33	17	GO	GO:0048042	regulation of post-mating oviposition	5.05E-13	50	11	7	0
IMP	fly	DOID:11831	cortical_blindness	33	17	GO	GO:0006887	exocytosis	1.15E-12	52	34	31	0
IMP	fly	DOID:11831	cortical_blindness	33	17	GO	GO:0062013	positive regulation of small molecule metabolic process	1.38E-12	53	13	12	0
IMP	fly	DOID:11831	cortical_blindness	33	17	GO	GO:0016545	male courtship behavior, veined wing vibration	2.92E-12	54	15	13	0
IMP	fly	DOID:11831	cortical_blindness	33	17	GO	GO:0097352	autophagosome maturation	3.68E-12	56	19	17	0
IMP	fly	DOID:11831	cortical_blindness	33	17	GO	GO:0006914	autophagy	4.72E-12	58	75	70	0
IMP	fly	DOID:11831	cortical_blindness	33	17	GO	GO:0061919	process utilizing autophagic mechanism	4.72E-12	57	75	70	0
IMP	fly	DOID:11831	cortical_blindness	33	17	GO	GO:0050807	regulation of synapse organization	5.32E-12	59	153	134	0
IMP	fly	DOID:11831	cortical_blindness	33	17	GO	GO:0048065	male courtship behavior, veined wing extension	2.85E-11	64	16	13	0
IMP	fly	DOID:11831	cortical_blindness	33	17	GO	GO:0035592	establishment of protein localization to extracellular region	2.97E-11	65	48	43	0
IMP	fly	DOID:11831	cortical_blindness	33	17	GO	GO:0042737	drug catabolic process	3.47E-11	66	18	18	0
IMP	fly	DOID:11831	cortical_blindness	33	17	GO	GO:0006418	tRNA aminoacylation for protein translation	1.08E-10	68	36	35	0
IMP	fly	DOID:11831	cortical_blindness	33	17	GO	GO:0043039	tRNA aminoacylation	1.08E-10	69	36	35	0
IMP	fly	DOID:11831	cortical_blindness	33	17	GO	GO:0016570	histone modification	1.19E-10	72	130	114	0
IMP	fly	DOID:11831	cortical_blindness	33	17	GO	GO:0016569	covalent chromatin modification	1.19E-10	71	130	114	0
IMP	fly	DOID:11831	cortical_blindness	33	17	GO	GO:0016197	endosomal transport	1.34E-10	73	56	51	0
IMP	fly	DOID:11831	cortical_blindness	33	17	GO	GO:0043038	amino acid activation	1.41E-10	74	37	35	0
IMP	fly	DOID:11831	cortical_blindness	33	17	GO	GO:0007269	neurotransmitter secretion	2.35E-10	77	27	24	0
IMP	fly	DOID:11831	cortical_blindness	33	17	GO	GO:0099643	signal release from synapse	2.35E-10	76	27	24	0
IMP	fly	DOID:11831	cortical_blindness	33	17	GO	GO:0006906	vesicle fusion	2.35E-10	75	21	18	0
IMP	fly	DOID:11831	cortical_blindness	33	17	GO	GO:0061723	glycophagy	2.73E-10	79	11	11	0
IMP	fly	DOID:11831	cortical_blindness	33	17	GO	GO:0018193	peptidyl-amino acid modification	3.13E-10	80	147	125	0
IMP	fly	DOID:11831	cortical_blindness	33	17	GO	GO:0018205	peptidyl-lysine modification	5.05E-10	81	99	85	0
IMP	fly	DOID:11831	cortical_blindness	33	17	GO	GO:0043933	protein-containing complex subunit organization	5.10E-10	82	172	148	0
IMP	fly	DOID:11831	cortical_blindness	33	17	GO	GO:0071692	protein localization to extracellular region	8.12E-10	84	52	46	0
IMP	fly	DOID:11831	cortical_blindness	33	17	GO	GO:0090174	organelle membrane fusion	8.42E-10	85	22	19	0
IMP	fly	DOID:11831	cortical_blindness	33	17	GO	GO:0061025	membrane fusion	8.42E-10	86	22	19	0
IMP	fly	DOID:11831	cortical_blindness	33	17	GO	GO:0034655	nucleobase-containing compound catabolic process	9.51E-10	87	52	49	0
IMP	fly	DOID:11831	cortical_blindness	33	17	GO	GO:0043966	histone H3 acetylation	1.08E-09	88	28	23	0
IMP	fly	DOID:11831	cortical_blindness	33	17	GO	GO:0035556	intracellular signal transduction	1.14E-09	89	127	108	0
IMP	fly	DOID:11831	cortical_blindness	33	17	GO	GO:1902600	proton transmembrane transport	1.15E-09	90	23	22	0
IMP	fly	DOID:11831	cortical_blindness	33	17	GO	GO:0061912	selective autophagy	1.16E-09	91	13	12	0
IMP	fly	DOID:11831	cortical_blindness	33	17	GO	GO:0005980	glycogen catabolic process	1.28E-09	92	12	12	0
IMP	fly	DOID:11831	cortical_blindness	33	17	GO	GO:0009251	glucan catabolic process	1.28E-09	93	12	12	0
IMP	fly	DOID:11831	cortical_blindness	33	17	GO	GO:0044247	cellular polysaccharide catabolic process	1.28E-09	94	12	12	0
IMP	fly	DOID:11831	cortical_blindness	33	17	GO	GO:0000272	polysaccharide catabolic process	1.28E-09	95	12	12	0
IMP	fly	DOID:11831	cortical_blindness	33	17	GO	GO:0009267	cellular response to starvation	1.93E-09	96	67	61	0
IMP	fly	DOID:11831	cortical_blindness	33	17	GO	GO:0002027	regulation of heart rate	2.01E-09	98	15	9	0
IMP	fly	DOID:11831	cortical_blindness	33	17	GO	GO:0044275	cellular carbohydrate catabolic process	2.01E-09	97	13	13	0
IMP	fly	DOID:11831	cortical_blindness	33	17	GO	GO:0016050	vesicle organization	2.05E-09	99	53	49	0
IMP	fly	DOID:11831	cortical_blindness	33	17	GO	GO:0002181	cytoplasmic translation	2.77E-09	101	97	91	0
IMP	fly	DOID:11831	cortical_blindness	33	17	GO	GO:0072521	purine-containing compound metabolic process	2.77E-09	100	25	23	0
IMP	fly	DOID:11831	cortical_blindness	33	17	GO	GO:0032984	protein-containing complex disassembly	2.93E-09	102	35	33	0
IMP	fly	DOID:11831	cortical_blindness	33	17	GO	GO:0043524	negative regulation of neuron apoptotic process	3.30E-09	103	19	16	0
IMP	fly	DOID:11831	cortical_blindness	33	17	GO	GO:0019932	second-messenger-mediated signaling	4.31E-09	104	36	29	0
IMP	fly	DOID:11831	cortical_blindness	33	17	GO	GO:0031669	cellular response to nutrient levels	4.54E-09	105	71	64	0
IMP	fly	DOID:11831	cortical_blindness	33	17	GO	GO:0019439	aromatic compound catabolic process	7.53E-09	106	56	52	0
IMP	fly	DOID:11831	cortical_blindness	33	17	GO	GO:0044270	cellular nitrogen compound catabolic process	8.80E-09	107	56	52	0
IMP	fly	DOID:11831	cortical_blindness	33	17	GO	GO:0015031	protein transport	1.34E-08	108	128	114	0
IMP	fly	DOID:11831	cortical_blindness	33	17	GO	GO:0031668	cellular response to extracellular stimulus	1.45E-08	109	73	65	0
IMP	fly	DOID:11831	cortical_blindness	33	17	GO	GO:0046700	heterocycle catabolic process	1.54E-08	110	57	53	0
IMP	fly	DOID:11831	cortical_blindness	33	17	GO	GO:0015833	peptide transport	1.76E-08	111	130	114	0
IMP	fly	DOID:11831	cortical_blindness	33	17	GO	GO:0044042	glucan metabolic process	2.44E-08	115	16	14	0
IMP	fly	DOID:11831	cortical_blindness	33	17	GO	GO:0005977	glycogen metabolic process	2.44E-08	114	16	14	0
IMP	fly	DOID:11831	cortical_blindness	33	17	GO	GO:0006073	cellular glucan metabolic process	2.44E-08	113	16	14	0
IMP	fly	DOID:11831	cortical_blindness	33	17	GO	GO:0006112	energy reserve metabolic process	2.44E-08	112	16	14	0
IMP	fly	DOID:11831	cortical_blindness	33	17	GO	GO:0046662	regulation of oviposition	2.69E-08	116	17	10	0
IMP	fly	DOID:11831	cortical_blindness	33	17	GO	GO:0006399	tRNA metabolic process	3.09E-08	117	46	43	0
IMP	fly	DOID:11831	cortical_blindness	33	17	GO	GO:1901361	organic cyclic compound catabolic process	4.98E-08	119	60	56	0
IMP	fly	DOID:11831	cortical_blindness	33	17	GO	GO:0016052	carbohydrate catabolic process	5.05E-08	120	16	16	0
IMP	fly	DOID:11831	cortical_blindness	33	17	GO	GO:0031329	regulation of cellular catabolic process	5.17E-08	121	160	141	0
IMP	fly	DOID:11831	cortical_blindness	33	17	GO	GO:0043523	regulation of neuron apoptotic process	7.07E-08	122	22	19	0
IMP	fly	DOID:11831	cortical_blindness	33	17	GO	GO:0022411	cellular component disassembly	8.23E-08	123	52	50	0
IMP	fly	DOID:11831	cortical_blindness	33	17	GO	GO:0021700	developmental maturation	9.01E-08	124	193	147	0
IMP	fly	DOID:11831	cortical_blindness	33	17	GO	GO:1901565	organonitrogen compound catabolic process	9.01E-08	125	129	120	0
IMP	fly	DOID:11831	cortical_blindness	33	17	GO	GO:1901215	negative regulation of neuron death	9.67E-08	126	30	25	0
IMP	fly	DOID:11831	cortical_blindness	33	17	GO	GO:0009894	regulation of catabolic process	1.52E-07	127	173	152	0
IMP	fly	DOID:11831	cortical_blindness	33	17	GO	GO:0071496	cellular response to external stimulus	1.77E-07	128	78	69	0
IMP	fly	DOID:11831	cortical_blindness	33	17	GO	GO:0034660	ncRNA metabolic process	1.82E-07	129	94	83	0
IMP	fly	DOID:11831	cortical_blindness	33	17	GO	GO:0051963	regulation of synapse assembly	1.97E-07	130	113	100	0
IMP	fly	DOID:11831	cortical_blindness	33	17	GO	GO:0055086	nucleobase-containing small molecule metabolic process	2.04E-07	131	39	35	0
IMP	fly	DOID:11831	cortical_blindness	33	17	GO	GO:0045184	establishment of protein localization	2.10E-07	132	138	121	0
IMP	fly	DOID:11831	cortical_blindness	33	17	GO	GO:0044282	small molecule catabolic process	2.52E-07	134	33	31	0
IMP	fly	DOID:11831	cortical_blindness	33	17	GO	GO:0048469	cell maturation	4.38E-07	137	173	131	0
IMP	fly	DOID:11831	cortical_blindness	33	17	GO	GO:0044057	regulation of system process	4.38E-07	136	56	40	0
IMP	fly	DOID:11831	cortical_blindness	33	17	GO	GO:2000331	regulation of terminal button organization	5.29E-07	139	25	23	0
IMP	fly	DOID:11831	cortical_blindness	33	17	GO	GO:0006109	regulation of carbohydrate metabolic process	6.28E-07	140	18	14	0
IMP	fly	DOID:11831	cortical_blindness	33	17	GO	GO:0034285	response to disaccharide	6.55E-07	141	18	14	0
IMP	fly	DOID:11831	cortical_blindness	33	17	GO	GO:0008582	regulation of synaptic growth at neuromuscular junction	7.41E-07	142	107	94	0
IMP	fly	DOID:11831	cortical_blindness	33	17	GO	GO:0099174	regulation of presynapse organization	7.44E-07	143	26	24	0
IMP	fly	DOID:11831	cortical_blindness	33	17	GO	GO:0051962	positive regulation of nervous system development	9.02E-07	144	128	114	0
IMP	fly	DOID:11831	cortical_blindness	33	17	GO	GO:0009057	macromolecule catabolic process	9.57E-07	145	162	151	0
IMP	fly	DOID:11831	cortical_blindness	33	17	Monarch	FBcv:0002014	majority die during third instar larval stage	5.57E-11	3	13	11	0
IMP	fly	DOID:11831	cortical_blindness	33	17	Monarch	ZP:0012327	sleep process quality, abnormal	1.59E-08	5	164	129	0
IMP	human	DOID:11831	cortical_blindness	33	18	GO	GO:0045974	regulation of translation, ncRNA-mediated	1.44E-07	32	81	NA	0
IMP	human	DOID:11831	cortical_blindness	33	18	GO	GO:0035278	miRNA mediated inhibition of translation	1.44E-07	33	81	NA	0
IMP	human	DOID:11831	cortical_blindness	33	18	GO	GO:0040033	negative regulation of translation, ncRNA-mediated	1.44E-07	31	81	NA	0
IMP	human	DOID:11831	cortical_blindness	33	18	GO	GO:0009887	animal organ morphogenesis	4.61E-07	35	199	NA	0
IMP	human	DOID:11831	cortical_blindness	33	18	GO	GO:0006958	complement activation, classical pathway	7.12E-07	34	66	NA	0
IMP	human	DOID:11831	cortical_blindness	33	18	Monarch	EFO:0008464	glucose-dependent insulinotropic peptide measurement	2.23E-07	12	10	NA	0
IMP	mouse	DOID:11831	cortical_blindness	33	24	GO	GO:0051899	membrane depolarization	4.39E-24	2	13	13	0
IMP	mouse	DOID:11831	cortical_blindness	33	24	GO	GO:0086065	cell communication involved in cardiac conduction	1.37E-17	8	11	10	0
IMP	mouse	DOID:11831	cortical_blindness	33	24	GO	GO:0035637	multicellular organismal signaling	2.24E-17	9	60	58	0
IMP	mouse	DOID:11831	cortical_blindness	33	24	GO	GO:0015672	monovalent inorganic cation transport	2.83E-17	10	94	94	0
IMP	mouse	DOID:11831	cortical_blindness	33	24	GO	GO:0070588	calcium ion transmembrane transport	3.03E-17	11	44	40	0
IMP	mouse	DOID:11831	cortical_blindness	33	24	GO	GO:0046128	purine ribonucleoside metabolic process	1.93E-16	18	11	11	0
IMP	mouse	DOID:11831	cortical_blindness	33	24	GO	GO:0042278	purine nucleoside metabolic process	1.93E-16	17	11	11	0
IMP	mouse	DOID:11831	cortical_blindness	33	24	GO	GO:0098662	inorganic cation transmembrane transport	6.53E-16	19	105	101	0
IMP	mouse	DOID:11831	cortical_blindness	33	24	GO	GO:0086001	cardiac muscle cell action potential	6.87E-16	20	12	12	0
IMP	mouse	DOID:11831	cortical_blindness	33	24	GO	GO:0098660	inorganic ion transmembrane transport	3.47E-15	21	112	108	0
IMP	mouse	DOID:11831	cortical_blindness	33	24	GO	GO:0061337	cardiac conduction	7.34E-15	22	24	22	0
IMP	mouse	DOID:11831	cortical_blindness	33	24	GO	GO:0098655	cation transmembrane transport	2.32E-14	24	112	108	0
IMP	mouse	DOID:11831	cortical_blindness	33	24	GO	GO:0006813	potassium ion transport	3.74E-14	25	42	42	0
IMP	mouse	DOID:11831	cortical_blindness	33	24	GO	GO:0009119	ribonucleoside metabolic process	1.38E-13	26	13	13	0
IMP	mouse	DOID:11831	cortical_blindness	33	24	GO	GO:0009144	purine nucleoside triphosphate metabolic process	5.22E-13	30	13	13	0
IMP	mouse	DOID:11831	cortical_blindness	33	24	GO	GO:1901016	regulation of potassium ion transmembrane transporter activity	5.22E-13	31	13	13	0
IMP	mouse	DOID:11831	cortical_blindness	33	24	GO	GO:0009116	nucleoside metabolic process	1.44E-12	32	14	14	0
IMP	mouse	DOID:11831	cortical_blindness	33	24	GO	GO:0006814	sodium ion transport	4.03E-12	33	37	37	0
IMP	mouse	DOID:11831	cortical_blindness	33	24	GO	GO:1901657	glycosyl compound metabolic process	7.99E-12	35	15	15	0
IMP	mouse	DOID:11831	cortical_blindness	33	24	GO	GO:0099623	regulation of cardiac muscle cell membrane repolarization	9.80E-12	36	10	10	0
IMP	mouse	DOID:11831	cortical_blindness	33	24	GO	GO:0034220	ion transmembrane transport	1.31E-11	37	147	143	0
IMP	mouse	DOID:11831	cortical_blindness	33	24	GO	GO:0006816	calcium ion transport	1.50E-11	38	104	98	0
IMP	mouse	DOID:11831	cortical_blindness	33	24	GO	GO:0001508	action potential	1.63E-11	39	41	41	0
IMP	mouse	DOID:11831	cortical_blindness	33	24	GO	GO:0055085	transmembrane transport	7.39E-11	40	187	182	0
IMP	mouse	DOID:11831	cortical_blindness	33	24	GO	GO:0060306	regulation of membrane repolarization	3.89E-10	43	11	11	0
IMP	mouse	DOID:11831	cortical_blindness	33	24	GO	GO:0009141	nucleoside triphosphate metabolic process	7.23E-10	45	17	17	0
IMP	mouse	DOID:11831	cortical_blindness	33	24	GO	GO:0070838	divalent metal ion transport	2.15E-09	47	133	126	0
IMP	mouse	DOID:11831	cortical_blindness	33	24	GO	GO:0072511	divalent inorganic cation transport	2.57E-09	48	134	127	0
IMP	mouse	DOID:11831	cortical_blindness	33	24	GO	GO:0030041	actin filament polymerization	1.25E-08	50	15	15	0
IMP	mouse	DOID:11831	cortical_blindness	33	24	GO	GO:0071805	potassium ion transmembrane transport	3.00E-08	52	22	22	0
IMP	mouse	DOID:11831	cortical_blindness	33	24	GO	GO:0072522	purine-containing compound biosynthetic process	1.16E-07	55	38	38	0
IMP	mouse	DOID:11831	cortical_blindness	33	24	GO	GO:0018394	peptidyl-lysine acetylation	1.84E-07	56	30	29	0
IMP	mouse	DOID:11831	cortical_blindness	33	24	GO	GO:0008154	actin polymerization or depolymerization	2.12E-07	57	22	22	0
IMP	mouse	DOID:11831	cortical_blindness	33	24	GO	GO:0043543	protein acylation	3.10E-07	59	56	54	0
IMP	mouse	DOID:11831	cortical_blindness	33	24	GO	GO:1901379	regulation of potassium ion transmembrane transport	3.89E-07	61	24	24	0
IMP	mouse	DOID:11831	cortical_blindness	33	24	GO	GO:0006473	protein acetylation	4.55E-07	62	35	33	0
IMP	mouse	DOID:11831	cortical_blindness	33	24	GO	GO:0035725	sodium ion transmembrane transport	5.04E-07	63	12	12	0
IMP	mouse	DOID:11831	cortical_blindness	33	24	Monarch	MP:0003484	abnormal channel response	5.70E-25	1	30	30	0
IMP	mouse	DOID:11831	cortical_blindness	33	24	Monarch	HP:0001688	Sinus bradycardia	1.56E-20	2	14	14	0
IMP	mouse	DOID:11831	cortical_blindness	33	24	Monarch	MP:0003806	abnormal nucleotide metabolism	1.53E-15	3	25	24	0
IMP	mouse	DOID:11831	cortical_blindness	33	24	Monarch	MP:0004746	abnormal cochlear IHC afferent innervation pattern	1.52E-13	4	11	10	0
IMP	mouse	DOID:11831	cortical_blindness	33	24	Monarch	MP:0005402	abnormal action potential	2.23E-12	5	105	101	0
IMP	mouse	DOID:11831	cortical_blindness	33	24	Monarch	MP:0002578	impaired ability to fire action potentials	2.72E-12	6	20	20	0
IMP	mouse	DOID:11831	cortical_blindness	33	24	Monarch	HP:0005110	Atrial fibrillation	2.71E-11	7	12	12	0
IMP	mouse	DOID:11831	cortical_blindness	33	24	Monarch	MP:0009175	abnormal pancreatic beta cell differentiation	1.10E-10	8	14	14	0
IMP	mouse	DOID:11831	cortical_blindness	33	24	Monarch	MP:0008840	abnormal spike wave discharge	3.69E-10	10	25	25	0
IMP	mouse	DOID:11831	cortical_blindness	33	24	Monarch	MP:0002800	abnormal short term object recognition memory	3.69E-10	9	13	13	0
IMP	mouse	DOID:11831	cortical_blindness	33	24	Monarch	MP:0003412	abnormal afterhyperpolarization	1.17E-09	11	19	19	0
IMP	mouse	DOID:11831	cortical_blindness	33	24	Monarch	MP:0004434	abnormal cochlear outer hair cell physiology	2.72E-09	12	14	14	0
IMP	mouse	DOID:11831	cortical_blindness	33	24	Monarch	MP:0004716	abnormal cochlear nerve morphology	1.15E-08	13	12	9	0
IMP	mouse	DOID:11831	cortical_blindness	33	24	Monarch	MP:0009168	decreased pancreatic islet number	2.36E-08	14	19	19	0
IMP	mouse	DOID:11831	cortical_blindness	33	24	Monarch	MP:0004433	abnormal cochlear inner hair cell physiology	5.72E-08	15	15	15	0
IMP	mouse	DOID:11831	cortical_blindness	33	24	Monarch	MP:0000848	abnormal pons morphology	1.02E-07	17	17	17	0
IMP	mouse	DOID:11831	cortical_blindness	33	24	Monarch	MP:0006142	abnormal sinoatrial node conduction	1.13E-07	18	19	19	0
IMP	mouse	DOID:11831	cortical_blindness	33	24	Monarch	HP:0001311	Abnormal nervous system electrophysiology	2.13E-07	19	121	116	0
IMP	mouse	DOID:11831	cortical_blindness	33	24	Monarch	HP:0012535	Abnormal synaptic transmission	9.80E-07	20	42	42	0
IMP	worm	DOID:11831	cortical_blindness	33	19	GO	GO:0006813	potassium ion transport	4.41E-13	1	14	12	0
IMP	worm	DOID:11831	cortical_blindness	33	19	GO	GO:0032228	regulation of synaptic transmission, GABAergic	1.27E-11	2	12	10	0
IMP	worm	DOID:11831	cortical_blindness	33	19	GO	GO:0015672	monovalent inorganic cation transport	1.55E-11	3	20	18	0
IMP	worm	DOID:11831	cortical_blindness	33	19	GO	GO:0030001	metal ion transport	2.56E-07	6	46	38	0
IMP	worm	DOID:11831	cortical_blindness	33	19	GO	GO:0006811	ion transport	8.67E-07	7	98	81	0
IMP	worm	DOID:11831	cortical_blindness	33	19	GO	GO:0032224	positive regulation of synaptic transmission, cholinergic	8.67E-07	8	18	13	0
IMP	worm	DOID:11831	cortical_blindness	33	19	Monarch	WBPhenotype:0000044	egg size defective early emb	7.23E-13	1	11	6	0
IMP	worm	DOID:11831	cortical_blindness	33	19	Monarch	WBPhenotype:0000020	pharyngeal pumping irregular	1.14E-09	3	17	15	0
IMP	worm	DOID:11831	cortical_blindness	33	19	Monarch	WBPhenotype:0001101	egg laying response to drug variant	3.55E-09	4	18	13	0
IMP	worm	DOID:11831	cortical_blindness	33	19	Monarch	WBPhenotype:0000270	pleiotropic defects severe early emb	3.98E-08	7	112	99	0
IMP	worm	DOID:11831	cortical_blindness	33	19	Monarch	WBPhenotype:0000467	age associated fluorescence increased	3.98E-08	5	88	67	0
IMP	worm	DOID:11831	cortical_blindness	33	19	Monarch	MP:0005058	abnormal lysosome morphology	3.98E-08	6	19	16	0
IMP	worm	DOID:11831	cortical_blindness	33	19	Monarch	WBPhenotype:0000462	paraquat hypersensitive	1.19E-07	8	58	45	0
IMP	worm	DOID:11831	cortical_blindness	33	19	Monarch	WBPhenotype:0000004	constitutive egg laying	4.19E-07	9	16	14	0
IMP	fly	DOID:13087	Lown-Ganong-Levine_syndrome	22	6	GO	GO:0007178	transmembrane receptor protein serine/threonine kinase signaling pathway	1.71E-69	32	17	16	0
IMP	fly	DOID:13087	Lown-Ganong-Levine_syndrome	22	6	GO	GO:0019915	lipid storage	2.50E-46	55	13	12	0
IMP	fly	DOID:13087	Lown-Ganong-Levine_syndrome	22	6	GO	GO:0030509	BMP signaling pathway	2.93E-43	65	12	12	0
IMP	fly	DOID:13087	Lown-Ganong-Levine_syndrome	22	6	GO	GO:0071773	cellular response to BMP stimulus	2.93E-43	66	12	12	0
IMP	fly	DOID:13087	Lown-Ganong-Levine_syndrome	22	6	GO	GO:0071772	response to BMP	1.19E-39	70	13	13	0
IMP	fly	DOID:13087	Lown-Ganong-Levine_syndrome	22	6	GO	GO:0010876	lipid localization	1.38E-33	78	24	20	0
IMP	fly	DOID:13087	Lown-Ganong-Levine_syndrome	22	6	GO	GO:0006629	lipid metabolic process	2.27E-20	95	155	139	0
IMP	fly	DOID:13087	Lown-Ganong-Levine_syndrome	22	6	GO	GO:0051235	maintenance of location	1.32E-17	101	44	38	0
IMP	fly	DOID:13087	Lown-Ganong-Levine_syndrome	22	6	GO	GO:0006914	autophagy	4.01E-16	102	75	70	0
IMP	fly	DOID:13087	Lown-Ganong-Levine_syndrome	22	6	GO	GO:0061919	process utilizing autophagic mechanism	4.01E-16	103	75	70	0
IMP	fly	DOID:13087	Lown-Ganong-Levine_syndrome	22	6	GO	GO:0071363	cellular response to growth factor stimulus	3.43E-15	106	36	32	0
IMP	fly	DOID:13087	Lown-Ganong-Levine_syndrome	22	6	GO	GO:0007167	enzyme linked receptor protein signaling pathway	7.12E-15	107	103	72	0
IMP	fly	DOID:13087	Lown-Ganong-Levine_syndrome	22	6	GO	GO:0070848	response to growth factor	1.11E-14	109	37	33	0
IMP	fly	DOID:13087	Lown-Ganong-Levine_syndrome	22	6	GO	GO:0009267	cellular response to starvation	1.22E-14	110	67	61	0
IMP	fly	DOID:13087	Lown-Ganong-Levine_syndrome	22	6	GO	GO:0031669	cellular response to nutrient levels	3.14E-14	111	71	64	0
IMP	fly	DOID:13087	Lown-Ganong-Levine_syndrome	22	6	GO	GO:0044719	regulation of imaginal disc-derived wing size	4.09E-14	112	32	21	0
IMP	fly	DOID:13087	Lown-Ganong-Levine_syndrome	22	6	GO	GO:0031668	cellular response to extracellular stimulus	1.20E-13	113	73	65	0
IMP	fly	DOID:13087	Lown-Ganong-Levine_syndrome	22	6	GO	GO:0010507	negative regulation of autophagy	4.16E-13	114	24	22	0
IMP	fly	DOID:13087	Lown-Ganong-Levine_syndrome	22	6	GO	GO:0071496	cellular response to external stimulus	2.74E-12	115	78	69	0
IMP	fly	DOID:13087	Lown-Ganong-Levine_syndrome	22	6	GO	GO:2000179	positive regulation of neural precursor cell proliferation	5.43E-12	116	17	16	0
IMP	fly	DOID:13087	Lown-Ganong-Levine_syndrome	22	6	GO	GO:0002052	positive regulation of neuroblast proliferation	8.12E-12	117	16	15	0
IMP	fly	DOID:13087	Lown-Ganong-Levine_syndrome	22	6	GO	GO:0051962	positive regulation of nervous system development	6.39E-11	118	128	114	0
IMP	fly	DOID:13087	Lown-Ganong-Levine_syndrome	22	6	GO	GO:2000648	positive regulation of stem cell proliferation	7.90E-11	119	20	19	0
IMP	fly	DOID:13087	Lown-Ganong-Levine_syndrome	22	6	GO	GO:0042594	response to starvation	9.07E-11	120	114	102	0
IMP	fly	DOID:13087	Lown-Ganong-Levine_syndrome	22	6	GO	GO:1904398	positive regulation of neuromuscular junction development	1.15E-09	121	37	34	0
IMP	fly	DOID:13087	Lown-Ganong-Levine_syndrome	22	6	GO	GO:0045927	positive regulation of growth	1.65E-09	122	119	102	0
IMP	fly	DOID:13087	Lown-Ganong-Levine_syndrome	22	6	GO	GO:0031330	negative regulation of cellular catabolic process	3.36E-09	125	38	35	0
IMP	fly	DOID:13087	Lown-Ganong-Levine_syndrome	22	6	GO	GO:0009895	negative regulation of catabolic process	3.94E-09	126	40	36	0
IMP	fly	DOID:13087	Lown-Ganong-Levine_syndrome	22	6	GO	GO:0007166	cell surface receptor signaling pathway	1.26E-08	128	190	136	0
IMP	fly	DOID:13087	Lown-Ganong-Levine_syndrome	22	6	GO	GO:0044255	cellular lipid metabolic process	1.62E-08	129	117	104	0
IMP	fly	DOID:13087	Lown-Ganong-Levine_syndrome	22	6	GO	GO:1902692	regulation of neuroblast proliferation	1.71E-08	130	53	49	0
IMP	fly	DOID:13087	Lown-Ganong-Levine_syndrome	22	6	GO	GO:0048639	positive regulation of developmental growth	3.43E-08	131	97	84	0
IMP	fly	DOID:13087	Lown-Ganong-Levine_syndrome	22	6	GO	GO:0048634	regulation of muscle organ development	7.10E-08	132	16	15	0
IMP	fly	DOID:13087	Lown-Ganong-Levine_syndrome	22	6	GO	GO:0050769	positive regulation of neurogenesis	8.37E-08	133	92	81	0
IMP	fly	DOID:13087	Lown-Ganong-Levine_syndrome	22	6	GO	GO:0072091	regulation of stem cell proliferation	9.59E-08	134	62	56	0
IMP	fly	DOID:13087	Lown-Ganong-Levine_syndrome	22	6	GO	GO:0032940	secretion by cell	9.69E-08	136	97	88	0
IMP	fly	DOID:13087	Lown-Ganong-Levine_syndrome	22	6	GO	GO:0140352	export from cell	9.69E-08	135	97	88	0
IMP	fly	DOID:13087	Lown-Ganong-Levine_syndrome	22	6	GO	GO:0045787	positive regulation of cell cycle	1.77E-07	137	57	50	0
IMP	fly	DOID:13087	Lown-Ganong-Levine_syndrome	22	6	GO	GO:2000177	regulation of neural precursor cell proliferation	2.13E-07	138	64	59	0
IMP	fly	DOID:13087	Lown-Ganong-Levine_syndrome	22	6	GO	GO:0055114	oxidation-reduction process	2.21E-07	139	64	59	0
IMP	fly	DOID:13087	Lown-Ganong-Levine_syndrome	22	6	GO	GO:0007268	chemical synaptic transmission	2.22E-07	140	133	108	0
IMP	fly	DOID:13087	Lown-Ganong-Levine_syndrome	22	6	GO	GO:0098916	anterograde trans-synaptic signaling	2.22E-07	141	133	108	0
IMP	fly	DOID:13087	Lown-Ganong-Levine_syndrome	22	6	GO	GO:0099537	trans-synaptic signaling	2.75E-07	142	134	109	0
IMP	fly	DOID:13087	Lown-Ganong-Levine_syndrome	22	6	GO	GO:0023061	signal release	3.16E-07	143	37	33	0
IMP	fly	DOID:13087	Lown-Ganong-Levine_syndrome	22	6	GO	GO:0006749	glutathione metabolic process	3.18E-07	144	37	35	0
IMP	fly	DOID:13087	Lown-Ganong-Levine_syndrome	22	6	GO	GO:0046903	secretion	3.57E-07	145	102	90	0
IMP	fly	DOID:13087	Lown-Ganong-Levine_syndrome	22	6	GO	GO:0051186	cofactor metabolic process	4.11E-07	146	67	65	0
IMP	fly	DOID:13087	Lown-Ganong-Levine_syndrome	22	6	GO	GO:0099536	synaptic signaling	4.28E-07	147	138	113	0
IMP	fly	DOID:13087	Lown-Ganong-Levine_syndrome	22	6	GO	GO:0045572	positive regulation of imaginal disc growth	4.95E-07	148	19	17	0
IMP	fly	DOID:13087	Lown-Ganong-Levine_syndrome	22	6	GO	GO:0044242	cellular lipid catabolic process	5.79E-07	149	17	17	0
IMP	fly	DOID:13087	Lown-Ganong-Levine_syndrome	22	6	GO	GO:0006091	generation of precursor metabolites and energy	8.16E-07	150	42	39	0
IMP	fly	DOID:13087	Lown-Ganong-Levine_syndrome	22	6	GO	GO:0006790	sulfur compound metabolic process	9.30E-07	151	60	56	0
IMP	fly	DOID:13087	Lown-Ganong-Levine_syndrome	22	6	Monarch	ZP:0013258	circadian rhythm process quality, abnormal	5.69E-19	5	79	61	0
IMP	fly	DOID:13087	Lown-Ganong-Levine_syndrome	22	6	Monarch	ZP:0009477	response to starvation process quality, abnormal	8.17E-13	9	194	169	0
IMP	fly	DOID:13087	Lown-Ganong-Levine_syndrome	22	6	Monarch	FBcv:0000392	hyperactive	8.17E-13	8	55	42	0
IMP	fly	DOID:13087	Lown-Ganong-Levine_syndrome	22	6	Monarch	ZP:0013279	phototaxis process quality, abnormal	1.33E-08	11	91	59	0
IMP	human	DOID:13087	Lown-Ganong-Levine_syndrome	22	8	GO	GO:0045974	regulation of translation, ncRNA-mediated	1.35E-09	20	81	NA	0
IMP	human	DOID:13087	Lown-Ganong-Levine_syndrome	22	8	GO	GO:0035278	miRNA mediated inhibition of translation	1.35E-09	19	81	NA	0
IMP	human	DOID:13087	Lown-Ganong-Levine_syndrome	22	8	GO	GO:0040033	negative regulation of translation, ncRNA-mediated	1.35E-09	21	81	NA	0
IMP	human	DOID:13087	Lown-Ganong-Levine_syndrome	22	8	GO	GO:0006958	complement activation, classical pathway	3.30E-07	23	66	NA	0
IMP	human	DOID:13087	Lown-Ganong-Levine_syndrome	22	8	GO	GO:0002455	humoral immune response mediated by circulating immunoglobulin	8.86E-07	24	68	NA	0
IMP	mouse	DOID:13087	Lown-Ganong-Levine_syndrome	22	13	GO	GO:0046716	muscle cell cellular homeostasis	1.78E-13	5	17	17	0
IMP	mouse	DOID:13087	Lown-Ganong-Levine_syndrome	22	13	GO	GO:0044042	glucan metabolic process	6.49E-11	9	27	27	0
IMP	mouse	DOID:13087	Lown-Ganong-Levine_syndrome	22	13	GO	GO:0006073	cellular glucan metabolic process	6.49E-11	8	27	27	0
IMP	mouse	DOID:13087	Lown-Ganong-Levine_syndrome	22	13	GO	GO:0005977	glycogen metabolic process	6.49E-11	7	27	27	0
IMP	mouse	DOID:13087	Lown-Ganong-Levine_syndrome	22	13	GO	GO:0044264	cellular polysaccharide metabolic process	2.27E-08	11	33	32	0
IMP	mouse	DOID:13087	Lown-Ganong-Levine_syndrome	22	13	GO	GO:0005976	polysaccharide metabolic process	3.28E-08	12	34	33	0
IMP	mouse	DOID:13087	Lown-Ganong-Levine_syndrome	22	13	GO	GO:0006112	energy reserve metabolic process	4.52E-08	13	35	33	0
IMP	mouse	DOID:13087	Lown-Ganong-Levine_syndrome	22	13	Monarch	MP:0014071	increased cardiac muscle glycogen level	3.07E-21	1	17	17	0
IMP	mouse	DOID:13087	Lown-Ganong-Levine_syndrome	22	13	Monarch	MP:0010401	increased skeletal muscle glycogen level	2.05E-11	2	20	20	0
IMP	mouse	DOID:13087	Lown-Ganong-Levine_syndrome	22	13	Monarch	MP:0002715	decreased glycogen catabolism rate	3.05E-11	3	10	10	0
IMP	mouse	DOID:13087	Lown-Ganong-Levine_syndrome	22	13	Monarch	MP:0008114	abnormal Kupffer cell morphology	7.05E-11	4	21	20	0
IMP	mouse	DOID:13087	Lown-Ganong-Levine_syndrome	22	13	Monarch	MP:0010035	increased erythrocyte clearance	6.36E-09	5	12	9	0
IMP	worm	DOID:13087	Lown-Ganong-Levine_syndrome	22	8	GO	GO:0044262	cellular carbohydrate metabolic process	2.41E-133	1	10	8	0
IMP	worm	DOID:13087	Lown-Ganong-Levine_syndrome	22	8	GO	GO:0005975	carbohydrate metabolic process	3.00E-73	2	20	18	0
IMP	worm	DOID:13087	Lown-Ganong-Levine_syndrome	22	8	GO	GO:0015980	energy derivation by oxidation of organic compounds	1.33E-60	3	23	19	0
IMP	worm	DOID:13087	Lown-Ganong-Levine_syndrome	22	8	GO	GO:0006091	generation of precursor metabolites and energy	1.80E-52	4	27	23	0
IMP	worm	DOID:13087	Lown-Ganong-Levine_syndrome	22	8	GO	GO:0055114	oxidation-reduction process	4.67E-40	5	41	36	0
IMP	worm	DOID:13087	Lown-Ganong-Levine_syndrome	22	8	GO	GO:0009057	macromolecule catabolic process	9.81E-09	6	92	70	0
IMP	worm	DOID:13087	Lown-Ganong-Levine_syndrome	22	8	GO	GO:1901575	organic substance catabolic process	3.55E-07	7	125	99	0
IMP	worm	DOID:13087	Lown-Ganong-Levine_syndrome	22	8	GO	GO:0044248	cellular catabolic process	6.94E-07	8	134	107	0
IMP	fish	DOID:1935	Bardet-Biedl_syndrome	25	19	GO	GO:0031503	protein-containing complex localization	1.29E-89	24	12	11	0
IMP	fish	DOID:1935	Bardet-Biedl_syndrome	25	19	GO	GO:0010970	transport along microtubule	8.07E-74	26	15	12	0
IMP	fish	DOID:1935	Bardet-Biedl_syndrome	25	19	GO	GO:0030705	cytoskeleton-dependent intracellular transport	2.29E-69	28	16	12	0
IMP	fish	DOID:1935	Bardet-Biedl_syndrome	25	19	GO	GO:0006886	intracellular protein transport	1.06E-55	32	19	16	0
IMP	fish	DOID:1935	Bardet-Biedl_syndrome	25	19	GO	GO:0099111	microtubule-based transport	8.34E-47	38	42	27	0
IMP	fish	DOID:1935	Bardet-Biedl_syndrome	25	19	GO	GO:0015031	protein transport	2.49E-39	39	28	22	0
IMP	fish	DOID:1935	Bardet-Biedl_syndrome	25	19	GO	GO:0045184	establishment of protein localization	1.03E-36	41	30	24	0
IMP	fish	DOID:1935	Bardet-Biedl_syndrome	25	19	GO	GO:0015833	peptide transport	1.81E-36	42	30	22	0
IMP	fish	DOID:1935	Bardet-Biedl_syndrome	25	19	GO	GO:0042886	amide transport	6.76E-34	45	32	24	0
IMP	fish	DOID:1935	Bardet-Biedl_syndrome	25	19	GO	GO:0034613	cellular protein localization	1.18E-25	50	43	34	0
IMP	fish	DOID:1935	Bardet-Biedl_syndrome	25	19	GO	GO:0070727	cellular macromolecule localization	4.48E-25	51	44	34	0
IMP	fish	DOID:1935	Bardet-Biedl_syndrome	25	19	GO	GO:0071705	nitrogen compound transport	1.38E-22	54	46	35	0
IMP	fish	DOID:1935	Bardet-Biedl_syndrome	25	19	GO	GO:0008104	protein localization	5.53E-19	58	69	53	0
IMP	fish	DOID:1935	Bardet-Biedl_syndrome	25	19	GO	GO:0006858	extracellular transport	8.70E-19	59	30	18	0
IMP	fish	DOID:1935	Bardet-Biedl_syndrome	25	19	GO	GO:0003351	epithelial cilium movement involved in extracellular fluid movement	8.70E-19	60	30	18	0
IMP	fish	DOID:1935	Bardet-Biedl_syndrome	25	19	GO	GO:0071702	organic substance transport	2.21E-15	62	64	50	0
[truncated: 1,991 more rows]
